# Supplementary material for: A new genomic resource dedicated to wood formation in Eucalyptus
Source: BMC Plant Biol. 2009 Mar 27;9:36. doi: 10.1186/1471-2229-9-36 (PMC2670833; doi:10.1186/1471-2229-9-36)
Supplement: Additional file 1 — EUCAWOOD unigenes annotation. Data concerning all the 3,857 EUCAWOOD unigenes are shown, including: the wood-related ESTs in every unigene; the best BlastX hit for each unigene (E value ≤ e-10) in all the searched protein databases (i.e. Uniref100, JGI poplar proteins v1.1, Arabidopsis TAIR7 peptides, TIGR Rice genome annotation, NCBI grapevine), as well as the GO and PFAM annotation terms and IDs allocated to the first Uniref100 hit of each unigene. [file 1471-2229-9-36-S1.xls]

## Sheet: Add file 1 en cours
Unigenes	EST	Uniref100	PoplarProteins1.1	TAIR7pep	OryzaNCBI	NCBIVitis	GO	Pfam
Contig1	AJ627657; CT984724;
Contig2	CT981518; CT988002; CT982387; CT983807; CT986206; CT984700; CT982263; AJ627671;	Q5ND71 Cluster: BCL-2 binding anthanogene-1; n=1; Hord... 77 5e-13 /	jgi|Poptr1_1|557651|eugene3.00090911 91 6e-19 /		gb|EAY76373.1| hypothetical protein OsI_004220 [Oryza sativa (in... 75 2e-13 /	emb|CAO21419.1| unnamed protein product [Vitis vinifera] 100 1e-21 /	GO:0005515 protein binding / GO:0006464 protein modification / GO:0006915 apoptosis /	PF00240 ubiquitin / PF02179 BAG /
Contig3	AJ627698;
Contig4	AJ627727;	Q6ESK5 Cluster: Putative peptidyl-prolyl cis-trans iso... 111 1e-23 /	jgi|Poptr1_1|263099|gw1.1023.10.1 108 1e-24 /	AT1G26550.1 | Symbols: | peptidyl-prolyl cis-trans isomerase PP... 106 6e-24 /	dbj|BAD28365.1| putative peptidyl-prolyl cis-trans isomerase NIM... 111 1e-24 /	emb|CAN66666.1| hypothetical protein [Vitis vinifera] 107 6e-24 /	GO:0003755 peptidyl-prolyl cis-trans isomerase activity / GO:0006457 protein folding / GO:0016853 isomerase activity /	PF00639 Rotamase /
Contig5	AJ627752; AJ627851;
Contig6	CT989188; CT989119; AJ627754;
Contig7	AJ627759; CT983931;	Q9C9F5 Cluster: Putative zinc finger protein; 81747-79... 174 1e-42 /	jgi|Poptr1_1|275060|gw1.16923.1.1 137 2e-33 /	AT1G68200.2 | Symbols: | zinc finger (CCCH-type) family protein... 174 6e-45 /	gb|AAT39144.1| 'unknown protein, contains zinc finger domains' [... 164 7e-41 /	emb|CAO42208.1| unnamed protein product [Vitis vinifera] 178 1e-45 /	GO:0003676 nucleic acid binding / GO:0008270 zinc ion binding / GO:0045449 regulation of transcription /	PF00642 zf-CCCH /
Contig8	DR410047; AJ627762;	A5BS35 Cluster: Hypothetical protein; n=1; Vitis vinif... 128 2e-44 /	jgi|Poptr1_1|549955|eugene3.00012396 135 1e-47 /	AT2G15220.1 | Symbols: | secretory protein, putative | chr2:661... 124 1e-44 /	gb|EAY79024.1| hypothetical protein OsI_032983 [Oryza sativa (in... 111 1e-38 /	emb|CAO70846.1| unnamed protein product [Vitis vinifera] 128 4e-46 /
Contig9	AJ627780;		jgi|Poptr1_1|589823|eugene3.00290006 72 3e-13 /
Contig10	AJ627795;	O80725 Cluster: Multidrug resistance protein 4; n=1; A... 156 3e-37 /	jgi|Poptr1_1|711431|estExt_Genewise1_v1.C_LG_II3719 154 9e-39 /	AT2G47000.1 | Symbols: PGP4 | PGP4 (P-GLYCOPROTEIN 4, P-GLYCOPRO... 156 3e-39 /	gb|EAZ11523.1| hypothetical protein OsJ_001348 [Oryza sativa (ja... 152 3e-37 /	emb|CAN76787.1| hypothetical protein [Vitis vinifera] 155 7e-39 /	GO:0000166 nucleotide binding / GO:0005524 ATP binding / GO:0006810 transport / GO:0008559 xenobiotic-transporting ATPase activity / GO:0009733 response to auxin stimulus / GO:0009734 auxin mediated signaling pathway / GO:0009735 response to cytokinin stimulus / GO:0009926 auxin polar transport / GO:0016020 membrane / GO:0016021 integral to membrane / GO:0016887 ATPase activity / GO:0017111 nucle…	PF00005 ABC_tran / PF00664 ABC_membrane /
Contig11	AJ627799; CT985383;
Contig12	AJ627800;
Contig13	AJ627802; DR409954; DR410075;	A1EBV0 Cluster: Putative limonoid UDP-glucosyltransfer... 76 7e-13 /				emb|CAO43085.1| unnamed protein product [Vitis vinifera] 75 2e-14 /	GO:0008152 metabolism / GO:0016740 transferase activity / GO:0016758 transferase activity, transferring hexosyl groups /	PF00201 UDPGT /
Contig14	AJ627813; CT987780;	A5B1Z2 Cluster: Hypothetical protein; n=1; Vitis vinif... 100 6e-20 /	jgi|Poptr1_1|592940|eugene3.00440275 75 4e-14 /		gb|EAY75736.1| hypothetical protein OsI_003583 [Oryza sativa (in... 66 7e-11 /	emb|CAO64716.1| unnamed protein product [Vitis vinifera] 104 6e-23 /
Contig15	AJ627828;
Contig16	AJ627850;
Contig17	AJ627860; CT985804; CT983906;	O82459 Cluster: Rac GTPase activating protein 2; n=1; ... 132 2e-29 /	jgi|Poptr1_1|245127|gw1.XIV.1870.1 139 2e-33 /	AT2G46710.1 | Symbols: | rac GTPase activating protein, putativ... 82 5e-16 /	dbj|BAD29378.1| putative Rho GTPase activating protein 2 [Oryza ... 104 4e-22 /	emb|CAO24300.1| unnamed protein product [Vitis vinifera] 124 2e-28 /	GO:0005622 intracellular / GO:0007165 signal transduction /	PF00620 RhoGAP / PF00786 PBD /
Contig18	AJ627862; CT981157;	Q6T7D3 Cluster: Fiber protein Fb34; n=1; Gossypium bar... 263 1e-68 /	jgi|Poptr1_1|553295|eugene3.00002610 268 3e-72 /	AT4G27435.1 | Symbols: | similar to unknown protein [Arabidopsi... 224 7e-59 /	dbj|BAC84171.1| unknown protein [Oryza sativa (japonica cultivar... 216 1e-55 /	emb|CAO39237.1| unnamed protein product [Vitis vinifera] 259 3e-69 /		PF06749 DUF1218 /
Contig30	CT984615; CT987095; CT982956; CT980720; CT983171; CT982044; CT983006; CT983991; CT980563; CT987623; CT984119; CT987183; CT987483; CT984569; CT981175; CT986112; CT987361; CT986298; CT981093; CT985321; CT980462; CT981664; CT984222;	Q9T0N0 Cluster: 14-3-3-like protein; n=1; Pisum sativu... 130 5e-29 /	jgi|Poptr1_1|711617|estExt_Genewise1_v1.C_LG_II4211 125 2e-29 /	AT1G78300.1 | Symbols: GF14 OMEGA, GRF2 | GRF2 (GENERAL REGULATO... 122 2e-28 /	gb|AAB07457.1| GF14-c protein 118 2e-26 /	emb|CAO61681.1| unnamed protein product [Vitis vinifera] 131 7e-31 /	GO:0019904 protein domain specific binding /	PF00244 14-3-3 /
Contig33	CT982133;
Contig50	DR409946; DR410098; CT987184; AJ627868; DR410083;	Q153F7 Cluster: Pectin acetylesterase; n=1; Eucalyptus... 741 0.0 /	jgi|Poptr1_1|268050|gw1.131.52.1 583 e-167 /	AT5G26670.1 | Symbols: | pectinacetylesterase, putative | chr5:... 571 e-163 /	dbj|BAD30604.1| putative pectinacetylesterase precursor [Oryza s... 515 e-145 /	emb|CAO17334.1| unnamed protein product [Vitis vinifera] 598 e-171 /		PF03283 PAE /
Contig51	DR409951; DR409953;	Q153F5 Cluster: Pectin acetylesterase; n=1; Eucalyptus... 741 0.0 /	jgi|Poptr1_1|572510|eugene3.00140555 587 e-168 /	AT3G62060.1 | Symbols: | pectinacetylesterase family protein | ... 575 e-164 /	dbj|BAD30604.1| putative pectinacetylesterase precursor [Oryza s... 540 e-153 /	emb|CAO40211.1| unnamed protein product [Vitis vinifera] 587 e-168 /		PF03283 PAE /
Contig55	CT982477;		jgi|Poptr1_1|195470|gw1.IV.559.1 72 6e-13 /			emb|CAO71816.1| unnamed protein product [Vitis vinifera] 69 5e-12 /
Contig56	CT984630; CT983041;	O04391 Cluster: Cinnamyl alcohol dehydrogenase; n=1; E... 652 0.0 /	jgi|Poptr1_1|415825|gw1.VI.198.1 548 e-156 /	AT5G19440.1 | Symbols: | cinnamyl-alcohol dehydrogenase, putati... 518 e-147 /	gb|EAY74373.1| hypothetical protein OsI_002220 [Oryza sativa (in... 486 e-137 /	emb|CAO21890.1| unnamed protein product [Vitis vinifera] 534 e-152 /	GO:0003824 catalytic activity / GO:0044237 cellular metabolism / GO:0050662 coenzyme binding /	PF01370 Epimerase /
Contig70	CT982253;	Q49KW1 Cluster: Chloroplast 50S ribosomal protein L16;... 242 4e-62 /	jgi|Poptr1_1|272143|gw1.14945.8.1 235 5e-62 /	ATCG00790.1 | Symbols: RPL16 | chloroplast gene encoding a ribos... 231 9e-61 /	ref|YP_654241.2| ribosomal protein L16 [Oryza sativa (indica cul... 228 4e-59 /	gb|ABE47571.1| ribosomal protein L16 [Vitis vinifera] 243 3e-64 /	GO:0003735 structural constituent of ribosome / GO:0005622 intracellular / GO:0005840 ribosome / GO:0006412 protein biosynthesis / GO:0009507 chloroplast / GO:0019843 rRNA binding / GO:0030529 ribonucleoprotein complex /	PF00252 Ribosomal_L16 /
Contig71	CT984967; CT982189; CT981843; CT987881;	Q71T12 Cluster: Auxin efflux carrier; n=1; Momordica c... 719 0.0 /	jgi|Poptr1_1|728847|estExt_Genewise1_v1.C_LG_XII1068 706 0.0 /	AT1G73590.1 | Symbols: ATPIN1, PIN1 | PIN1 (PIN-FORMED 1); trans... 683 0.0 /	gb|EAZ00262.1| hypothetical protein OsI_021494 [Oryza sativa (in... 683 0.0 /	emb|CAO68188.1| unnamed protein product [Vitis vinifera] 701 0.0 /	GO:0016021 integral to membrane /	PF03547 Mem_trans /
Contig1668	CT987477;	O49485 Cluster: Phosphoglycerate dehydrogenase-like pr... 209 1e-52 /	jgi|Poptr1_1|175325|gw1.I.3925.1 216 1e-56 /	AT4G34200.1 | Symbols: EDA9 | EDA9 (embryo sac development arres... 209 1e-54 /	gb|EAZ32227.1| hypothetical protein OsJ_015710 [Oryza sativa (ja... 203 3e-52 /	emb|CAO47860.1| unnamed protein product [Vitis vinifera] 216 2e-56 /	GO:0004617 phosphoglycerate dehydrogenase activity / GO:0005739 mitochondrion / GO:0006564 L-serine biosynthesis / GO:0008152 metabolism / GO:0016491 oxidoreductase activity / GO:0016597 amino acid binding / GO:0016616 oxidoreductase activity, acting on the CH-OH group of donors, NAD or NADP as acceptor / GO:0051287 NAD binding /	PF01842 ACT / PF00389 2-Hacid_dh / PF02826 2-Hacid_dh_C /
Contig1971	AJ627701;
Contig2419	DR409979;	O48791 Cluster: Hypothetical protein At2g26770; n=1; A... 114 2e-24 /	jgi|Poptr1_1|287651|gw1.41.136.1 114 9e-27 /	AT2G26770.2 | Symbols: | plectin-related | chr2:11411335-114148... 115 6e-27 /	dbj|BAD68172.1| plectin-related protein-like [Oryza sativa (japo... 82 4e-16 /	emb|CAO18229.1| unnamed protein product [Vitis vinifera] 96 5e-21 /
Contig2575	CT985693;
Contig2790	CT983127; CT981873; CT980133; CT985235; CT981891;	Q2IB42 Cluster: Cellulose synthase 2; n=1; Eucalyptus ... 2003 0.0 /	jgi|Poptr1_1|553321|eugene3.00002636 1677 0.0 /	AT5G44030.1 | Symbols: CESA4, IRX5, NWS2 | CESA4 (CELLULASE SYNT... 1617 0.0 /	gb|AAK27814.1|AC022457_17 putative cellulose synthase [Oryza sat... 1582 0.0 /	emb|CAO40571.1| unnamed protein product [Vitis vinifera] 1696 0.0 /	GO:0005515 protein binding / GO:0008270 zinc ion binding / GO:0016020 membrane / GO:0016740 transferase activity / GO:0016757 transferase activity, transferring glycosyl groups / GO:0016760 cellulose synthase (UDP-forming) activity / GO:0030244 cellulose biosynthesis /	PF03552 Cellulose_synt /
Contig2792	CT987523; CT987740; CT984058; CT981312;	A5B1C7 Cluster: Hypothetical protein; n=1; Vitis vinif... 513 e-143 /	jgi|Poptr1_1|723883|estExt_Genewise1_v1.C_LG_X0543 523 e-148 /	AT3G16920.1 | Symbols: | chitinase | chr3:5776669-5777892 REVERSE 483 e-136 /	dbj|BAC55635.1| putative chitinase precursor [Oryza sativa (japo... 423 e-117 /	emb|CAO44887.1| unnamed protein product [Vitis vinifera] 513 e-145 /
Contig2800	CT984793;	Q2IB43 Cluster: Cellulose synthase 1; n=1; Eucalyptus ... 365 4e-98 /	jgi|Poptr1_1|235238|gw1.XI.3218.1 330 1e-89 /	AT4G18780.1 | Symbols: CESA8, IRX1, ATCESA8, LEW2 | CESA8 (CELLU... 329 2e-89 /	dbj|BAD87094.1| putative cellulose synthase catalytic subunit 11... 321 3e-86 /	emb|CAO48028.1| unnamed protein product [Vitis vinifera] 333 2e-90 /	GO:0016020 membrane / GO:0016760 cellulose synthase (UDP-forming) activity / GO:0030244 cellulose biosynthesis /	PF03552 Cellulose_synt /
Contig2806	CT986845; AJ627847;	P93368 Cluster: Diphenol oxidase; n=1; Nicotiana tabac... 490 e-154 /	jgi|Poptr1_1|576931|eugene3.00161066 499 e-158 /	AT2G38080.1 | Symbols: IRX12, LAC4 | IRX12/LAC4 (laccase 4); cop... 478 e-150 /	gb|AAX95423.1| laccase (EC 1.10.3.2) precursor - common tobacco ... 433 e-135 /	emb|CAO15786.1| unnamed protein product [Vitis vinifera] 478 e-152 /	GO:0005507 copper ion binding / GO:0008471 laccase activity / GO:0016491 oxidoreductase activity /	PF00394 Cu-oxidase / PF07731 Cu-oxidase_2 /
Contig2889	CT981049;	A5ADH0 Cluster: Hypothetical protein; n=1; Vitis vinif... 87 4e-32 /	jgi|Poptr1_1|209997|gw1.V.5398.1 87 2e-32 /	AT3G20910.1 | Symbols: | CCAAT-binding transcription factor (CB... 73 5e-22 /	gb|EAY91502.1| hypothetical protein OsI_012735 [Oryza sativa (in... 81 1e-24 /	emb|CAO40840.1| unnamed protein product [Vitis vinifera] 87 5e-36 /
Contig2892	CT984469; CT981856; CT987802;	Q59HI2 Cluster: Transcription factor lim1; n=2; Eucaly... 201 4e-65 /	jgi|Poptr1_1|663729|grail3.0126006201 160 1e-54 /	AT1G10200.1 | Symbols: | transcription factor LIM, putative | c... 150 7e-36 /	gb|ABA99040.1| Pollen-specific protein SF3, putative, expressed ... 136 7e-46 /	emb|CAO61480.1| unnamed protein product [Vitis vinifera] 167 2e-56 /	GO:0008270 zinc ion binding / GO:0046872 metal ion binding /	PF00412 LIM /
Contig2894	CT981100;	Q70KC4 Cluster: MYB transcription factor; n=1; Eucalyp... 347 4e-93 /	jgi|Poptr1_1|411355|gw1.II.2690.1 189 1e-47 /	AT4G38620.1 | Symbols: ATMYB4, MYB4 | MYB4 (myb domain protein 4... 187 4e-47 /	dbj|BAD34380.1| putative Myb-related protein Zm38 [Oryza sativa ... 189 6e-47 /	emb|CAO47372.1| unnamed protein product [Vitis vinifera] 190 7e-48 /	GO:0003677 DNA binding / GO:0005634 nucleus / GO:0006350 transcription / GO:0006355 regulation of transcription, DNA-dependent / GO:0045449 regulation of transcription /	PF00249 Myb_DNA-binding /
Contig2899	CT982883; CT980181;	A5BYR4 Cluster: Hypothetical protein; n=1; Vitis vinif... 284 3e-74 /	jgi|Poptr1_1|417811|gw1.VI.2184.1 280 5e-75 /	AT3G61790.1 | Symbols: | seven in absentia (SINA) family protei... 283 7e-76 /	gb|EAY85443.1| hypothetical protein OsI_006676 [Oryza sativa (in... 280 3e-74 /	emb|CAO48652.1| unnamed protein product [Vitis vinifera] 284 6e-76 /
Contig2943	CT985232; CT986795;
Contig3056	CT987733; CT983100; CT982080; CT981673; CT985544;	P93133 Cluster: NADP-isocitrate dehydrogenase; n=2; Eu... 843 0.0 /	jgi|Poptr1_1|648243|grail3.0038019202 789 0.0 /	AT1G65930.1 | Symbols: | isocitrate dehydrogenase, putative / N... 745 0.0 /	gb|AAD37809.1|AF155333_1 NADP-specific isocitrate dehydrogenase ... 750 0.0 /	emb|CAO22201.1| unnamed protein product [Vitis vinifera] 785 0.0 /	GO:0004450 isocitrate dehydrogenase (NADP+) activity / GO:0006092 main pathways of carbohydrate metabolism / GO:0006097 glyoxylate cycle / GO:0006102 isocitrate metabolism / GO:0008152 metabolism / GO:0016616 oxidoreductase activity, acting on the CH-OH group of donors, NAD or NADP as acceptor / GO:0016652 oxidoreductase activity, acting on NADH or NADPH, NAD or NADP as acceptor / GO:0046872 meta…	PF00180 Iso_dh /
Contig3073	CT983589; CT984599; CT983393; CT982331; CT985600; CT981259; CT985005;	Q1S1B2 Cluster: Adenosine kinase; n=1; Medicago trunca... 566 e-160 /	jgi|Poptr1_1|720292|estExt_Genewise1_v1.C_LG_VIII1052 581 e-166 /	AT5G03300.1 | Symbols: ADK2 | ADK2 (ADENOSINE KINASE 2); kinase ... 561 e-160 /	dbj|BAD23787.1| putative adenosine kinase [Oryza sativa (japonic... 551 e-156 /	emb|CAO68932.1| unnamed protein product [Vitis vinifera] 583 e-166 /	GO:0004001 adenosine kinase activity / GO:0006166 purine ribonucleoside salvage / GO:0016301 kinase activity /	PF00294 PfkB /
Contig3078	CT982834;	O24112 Cluster: Small GTP-binding protein; n=1; Nicoti... 390 e-107 /	jgi|Poptr1_1|549301|eugene3.00011742 390 e-109 /	AT4G17530.1 | Symbols: AtRab1C, AtRABD2c, RAB1C | RAB1C; GTP bin... 368 e-102 /	ref|NP_001042202.1| Os01g0179700 [Oryza sativa (japonica cultiva... 375 e-104 /	emb|CAO22323.1| unnamed protein product [Vitis vinifera] 388 e-108 /	GO:0000166 nucleotide binding / GO:0005524 ATP binding / GO:0005525 GTP binding / GO:0005622 intracellular / GO:0006355 regulation of transcription, DNA-dependent / GO:0007264 small GTPase mediated signal transduction / GO:0008134 transcription factor binding / GO:0015031 protein transport / GO:0016020 membrane /	PF00071 Ras /
Contig3079	CT983229; CT986289; DR410049; CT985027; CT981929; CT985177; CT985099;	Q06FE1 Cluster: Glutathione S-transferase; n=1; Pyrus ... 322 2e-86 /	jgi|Poptr1_1|678517|grail3.0044011201 256 1e-68 /	AT2G30860.1 | Symbols: GLUTTR, ATGSTF7, ATGSTF9 | ATGSTF9 (Arabi... 295 4e-80 /	gb|AAN05495.1| Putative glutathione S-transferase [Oryza sativa ... 195 2e-49 /	gb|ABW34390.1| glutathione S-transferase 5 [Vitis vinifera] 322 4e-88 /	GO:0004364 glutathione transferase activity / GO:0016740 transferase activity /	PF02798 GST_N / PF00043 GST_C /
Contig3081	CT985102; CT986410;	Q84XV7 Cluster: Vacuolar H+-ATPase A2 subunit isoform;... 137 2e-31 /	jgi|Poptr1_1|719941|estExt_Genewise1_v1.C_LG_VIII0332 131 3e-31 /	AT1G78900.2 | Symbols: VHA-A | VHA-A; ATP binding / hydrogen ion... 135 1e-32 /	dbj|BAD27610.1| putative vacuolar proton-ATPase [Oryza sativa (j... 126 4e-29 /	emb|CAO41694.1| unnamed protein product [Vitis vinifera] 138 3e-33 /	GO:0000166 nucleotide binding / GO:0005524 ATP binding / GO:0006754 ATP biosynthesis / GO:0006810 transport / GO:0006811 ion transport / GO:0009579 thylakoid / GO:0015078 hydrogen ion transporter activity / GO:0015986 ATP synthesis coupled proton transport / GO:0015992 proton transport / GO:0016020 membrane / GO:0016469 proton-transporting two-sector ATPase complex / GO:0016787 hydrolase activity…	PF00006 ATP-synt_ab / PF00306 ATP-synt_ab_C / PF02874 ATP-synt_ab_N /
Contig3089	CT983909; CT980763;
Contig3090	DR409930;
Contig3092	CT987459;	P93396 Cluster: Transformer-SR ribonucleoprotein; n=1;... 122 4e-31 /	jgi|Poptr1_1|424268|gw1.57.235.1 127 1e-31 /	AT4G35785.2 | Symbols: | transformer serine/arginine-rich ribon... 117 1e-26 /	gb|EAZ02400.1| hypothetical protein OsI_023632 [Oryza sativa (in... 112 5e-27 /	emb|CAO24572.1| unnamed protein product [Vitis vinifera] 130 4e-36 /	GO:0000166 nucleotide binding / GO:0003676 nucleic acid binding / GO:0030529 ribonucleoprotein complex /	PF00076 RRM_1 /
Contig3093	DR409910;	Q9FLM8 Cluster: Similarity to metallothionein-I gene t... 102 7e-21 /	jgi|Poptr1_1|661185|grail3.0014029901 111 7e-26 /	AT5G41010.1 | Symbols: | DNA-directed RNA polymerases I, II, an... 102 4e-23 /	gb|EAY74378.1| hypothetical protein OsI_002225 [Oryza sativa (in... 69 2e-12 /	emb|CAO46214.1| unnamed protein product [Vitis vinifera] 100 3e-22 /	GO:0003677 DNA binding / GO:0003899 DNA-directed RNA polymerase activity / GO:0006350 transcription /	PF03604 DNA_RNApol_7kD /
Contig3094	CT985715;	Q40570 Cluster: Ras-related GTP-binding protein; n=1; ... 189 4e-47 /	jgi|Poptr1_1|553527|eugene3.00030160 197 3e-51 /	AT4G19640.1 | Symbols: Ara-7, AtRABF2b, AtRab5B, ARA7 | ARA7; GT... 176 6e-45 /	gb|AAK38149.1| small GTP-binding protein [Oryza sativa] 158 6e-39 /	emb|CAO22220.1| unnamed protein product [Vitis vinifera] 177 4e-45 /	GO:0000166 nucleotide binding / GO:0005525 GTP binding / GO:0007264 small GTPase mediated signal transduction / GO:0015031 protein transport / GO:0016020 membrane /	PF00071 Ras /
Contig3100	CT986323; CT982236; CT986708;	Q1S8M9 Cluster: Ribosomal protein L24E; n=1; Medicago ... 224 4e-57 /	jgi|Poptr1_1|410163|gw1.II.1498.1 224 5e-59 /	AT3G53020.1 | Symbols: RPL24B, RPL24, STV1 | STV1 (SHORT VALVE1)... 217 6e-57 /	gb|EAZ03256.1| hypothetical protein OsI_024488 [Oryza sativa (in... 219 1e-56 /	emb|CAO17979.1| unnamed protein product [Vitis vinifera] 218 6e-57 /	GO:0003735 structural constituent of ribosome / GO:0005622 intracellular / GO:0005840 ribosome / GO:0006412 protein biosynthesis /	PF01246 Ribosomal_L24e /
Contig3102	CT987359;	Q06Z30 Cluster: Aquaporin 1; n=1; Gossypium hirsutum|R... 448 e-124 /	jgi|Poptr1_1|711735|estExt_Genewise1_v1.C_LG_III0271 431 e-121 /	AT1G01620.1 | Symbols: PIP1;3, PIP1C, TMP-B | PIP1C (PLASMA MEMB... 414 e-116 /	emb|CAH68052.1| B0103C08-B0602B01.9 [Oryza sativa (indica cultiv... 411 e-114 /	gb|ABH09324.1| putative aquaporin [Vitis vinifera] 419 e-117 /	GO:0005215 transporter activity / GO:0006810 transport / GO:0015288 porin activity / GO:0016020 membrane / GO:0016021 integral to membrane / GO:0019867 outer membrane /	PF00230 MIP /
Contig3114	CT981681; CT983286;	A5C9K9 Cluster: Hypothetical protein; n=1; Vitis vinif... 229 2e-58 /	jgi|Poptr1_1|645125|grail3.0034015701 228 3e-60 /	AT2G43130.1 | Symbols: AtRab11F, AtRABA5c, Ara-4 | ARA4 (Arabido... 214 8e-56 /	dbj|BAC75417.1| putative GTP-binding protein(RAB11G) [Oryza sati... 213 8e-55 /	emb|CAO45254.1| unnamed protein product [Vitis vinifera] 229 4e-60 /
Contig3116	CT985597; CT980113; CT985927;	Q9ZQ87 Cluster: Expressed protein; n=3; Arabidopsis th... 471 e-131 /	jgi|Poptr1_1|226137|gw1.X.834.1 464 e-131 /	AT2G03510.1 | Symbols: | band 7 family protein | chr2:1066714-1... 471 e-133 /	gb|AAT85034.1| putative SPFH domain / Band 7 family [Oryza sativ... 431 e-120 /	emb|CAO41870.1| unnamed protein product [Vitis vinifera] 459 e-129 /		PF01145 Band_7 /
Contig3117	CT984067;	Q6YNS1 Cluster: Putative glycine-rich RNA-binding prot... 158 3e-37 /	jgi|Poptr1_1|201330|gw1.IX.1795.1 155 2e-38 /	AT2G21660.2 | Symbols: GR-RBP7, CCR2, ATGRP7 | ATGRP7 (COLD, CIR... 152 2e-37 /	gb|ABG22105.1| Glycine-rich RNA-binding protein GRP1A, putative,... 150 4e-36 /	emb|CAO47624.1| unnamed protein product [Vitis vinifera] 163 2e-40 /	GO:0000166 nucleotide binding / GO:0003676 nucleic acid binding / GO:0003723 RNA binding /	PF00076 RRM_1 /
Contig3118	CT987395;	Q9LIP2 Cluster: Proteasome subunit beta type 5-B precu... 398 e-125 /	jgi|Poptr1_1|419163|gw1.VIII.591.1 402 e-127 /	AT3G26340.1 | Symbols: | 20S proteasome beta subunit E, putativ... 398 e-127 /	dbj|BAA96838.1| beta 5 subunit of 20S proteasome [Oryza sativa (... 334 e-106 /	emb|CAO46631.1| unnamed protein product [Vitis vinifera] 414 e-133 /	GO:0004175 endopeptidase activity / GO:0004298 threonine endopeptidase activity / GO:0005634 nucleus / GO:0005829 cytosol / GO:0005839 proteasome core complex (sensu Eukaryota) / GO:0006511 ubiquitin-dependent protein catabolism / GO:0008233 peptidase activity / GO:0016787 hydrolase activity / GO:0043234 protein complex /	PF00227 Proteasome /
Contig3119	CT984986;
Contig3134	CT983853; CT985755; CT986936;	Q9AXF4 Cluster: Vacuolar ATPase subunit c; n=1; Avicen... 220 7e-56 /	jgi|Poptr1_1|557166|eugene3.00090426 226 1e-59 /	AT4G34720.1 | Symbols: VHA-C1, ATVHA-C1, AVA-P1 | AVA-P1 (vacuol... 225 2e-59 /	dbj|BAD16200.1| putative Vacuolar ATP synthase 16 kDa proteolipi... 221 2e-57 /	emb|CAO61876.1| unnamed protein product [Vitis vinifera] 225 4e-59 /	GO:0015986 ATP synthesis coupled proton transport / GO:0016020 membrane / GO:0016021 integral to membrane / GO:0016469 proton-transporting two-sector ATPase complex / GO:0046933 hydrogen-transporting ATP synthase activity, rotational mechanism / GO:0046961 hydrogen-transporting ATPase activity, rotational mechanism /	PF00137 ATP-synt_C /
Contig3135	CT983677;	A2ICP9 Cluster: Ran1; n=1; Pisum sativum|Rep: Ran1 - P... 407 e-112 /	jgi|Poptr1_1|561858|eugene3.00061817 406 e-113 /	AT5G20020.1 | Symbols: RAN2 | RAN2 (Ras-related GTP-binding nucl... 407 e-114 /	dbj|BAB82437.1| small GTP-binding protein (Ran1) [Oryza sativa (... 399 e-110 /	emb|CAO65615.1| unnamed protein product [Vitis vinifera] 410 e-114 /	GO:0003924 GTPase activity / GO:0005515 protein binding / GO:0005525 GTP binding / GO:0006886 intracellular protein transport / GO:0006913 nucleocytoplasmic transport / GO:0007165 signal transduction / GO:0007264 small GTPase mediated signal transduction /	PF00071 Ras /
Contig3138	CT986608;	Q9FSF0 Cluster: Malate dehydrogenase; n=1; Nicotiana t... 205 3e-59 /	jgi|Poptr1_1|564942|eugene3.00081537 205 7e-62 /	AT5G43330.1 | Symbols: | malate dehydrogenase, cytosolic, putat... 201 2e-58 /	gb|AAG13573.1|AC037425_4 cytoplasmic malate dehydrogenase [Oryza... 199 4e-58 /	emb|CAO40637.1| unnamed protein product [Vitis vinifera] 199 4e-58 /	GO:0004459 L-lactate dehydrogenase activity / GO:0006096 glycolysis / GO:0006100 tricarboxylic acid cycle intermediate metabolism / GO:0006108 malate metabolism / GO:0016491 oxidoreductase activity / GO:0016615 malate dehydrogenase activity / GO:0030060 L-malate dehydrogenase activity /	PF02866 Ldh_1_C / PF00056 Ldh_1_N /
Contig3141	CT980324;	P93619 Cluster: Ted2 protein; n=1; Vigna unguiculata|R... 180 4e-44 /	jgi|Poptr1_1|553243|eugene3.00002558 176 6e-45 /	AT5G61510.1 | Symbols: | NADP-dependent oxidoreductase, putativ... 161 3e-40 /	gb|ABF93481.1| oxidoreductase, zinc-binding dehydrogenase family... 158 1e-38 /	emb|CAO45013.1| unnamed protein product [Vitis vinifera] 173 1e-43 /	GO:0008270 zinc ion binding / GO:0016491 oxidoreductase activity /	PF08240 ADH_N / PF00107 ADH_zinc_N /
Contig3145	CT987603;	UPI000034F11D Cluster: unknown protein; n=1; Arabidops... 231 e-110 /	jgi|Poptr1_1|242726|gw1.XIII.2975.1 244 e-111 /	AT4G27040.1 | Symbols: | similar to unknown protein [Arabidopsi... 231 e-112 /	gb|EAZ09839.1| hypothetical protein OsI_031071 [Oryza sativa (in... 162 2e-39 /	emb|CAO38986.1| unnamed protein product [Vitis vinifera] 243 e-114 /
Contig3148	CT984049; CT983586;	A5BF74 Cluster: Hypothetical protein; n=1; Vitis vinif... 204 6e-51 /	jgi|Poptr1_1|209205|gw1.V.4606.1 213 1e-55 /	AT1G49600.1 | Symbols: ATRBP47A | ATRBP47A (ARABIDOPSIS THALIANA... 191 4e-49 /	dbj|BAD38554.1| putative nucleic acid binding protein [Oryza sat... 169 1e-41 /	emb|CAN74486.1| hypothetical protein [Vitis vinifera] 207 8e-54 /
Contig3157	CT986641;	Q0VJB7 Cluster: Actin-depolymerizing factor; n=1; Plat... 70 4e-11 /	jgi|Poptr1_1|548085|eugene3.00010526 71 2e-13 /	AT3G46000.1 | Symbols: ADF2 | ADF2 (ACTIN DEPOLYMERIZING FACTOR ... 70 5e-13 /	gb|EAY96289.1| hypothetical protein OsI_017522 [Oryza sativa (in... 69 4e-12 /	emb|CAO21706.1| unnamed protein product [Vitis vinifera] 70 6e-13 /	GO:0003779 actin binding / GO:0005622 intracellular /	PF00241 Cofilin_ADF /
Contig3158	CT984267; CT986281; CT986413; CT986861;	UPI00015056D6 Cluster: polypyrimidine tract-binding pr... 280 7e-74 /	jgi|Poptr1_1|410596|gw1.II.1931.1 283 1e-76 /	AT1G43190.3 | Symbols: | polypyrimidine tract-binding protein, ... 280 6e-76 /	gb|EAY98180.1| hypothetical protein OsI_019413 [Oryza sativa (in... 235 9e-62 /	emb|CAN82466.1| hypothetical protein [Vitis vinifera] 276 1e-74 /
Contig3159	CT980794;	P51119 Cluster: Glutamine synthetase cytosolic isozyme... 235 2e-63 /	jgi|Poptr1_1|549768|eugene3.00012209 231 1e-64 /	AT5G37600.1 | Symbols: ATGSR1 | ATGSR1 (Arabidopsis thaliana glu... 230 5e-64 /	dbj|BAA95679.1| cytosolic glutamine synthethase 1;1 [Oryza sativ... 230 4e-62 /	emb|CAA63982.1| glutamine synthetase [Vitis vinifera] 235 1e-65 /	GO:0003824 catalytic activity / GO:0004356 glutamate-ammonia ligase activity / GO:0006542 glutamine biosynthesis / GO:0006807 nitrogen compound metabolism / GO:0016874 ligase activity /	PF00120 Gln-synt_C / PF03951 Gln-synt_N /
Contig3162	DR410042;	Q9SS31 Cluster: Calmodulin-like protein; n=1; Arabidop... 114 2e-24 /	jgi|Poptr1_1|560431|eugene3.00060390 128 1e-30 /	AT3G10190.1 | Symbols: | calmodulin, putative | chr3:3155314-31... 114 3e-26 /	ref|NP_001065715.1| Os11g0141400 [Oryza sativa (japonica cultiva... 95 7e-20 /	emb|CAO23336.1| unnamed protein product [Vitis vinifera] 117 5e-27 /	GO:0005509 calcium ion binding /	PF00036 efhand /
Contig3164	CT987873; CT981402; CT980445;	Q4ZH67 Cluster: High mobility group protein; n=1; Cucu... 145 2e-33 /	jgi|Poptr1_1|206736|gw1.V.2137.1 149 2e-36 /	AT1G20696.1 | Symbols: NFD3, NFD03, HMGB3 | HMGB3 (HIGH MOBILITY... 141 5e-34 /	emb|CAN08815.1| unnamed protein product [Oryza sativa] 137 4e-32 /	emb|CAO14484.1| unnamed protein product [Vitis vinifera] 147 1e-35 /	GO:0003677 DNA binding / GO:0006355 regulation of transcription, DNA-dependent /	PF00505 HMG_box /
Contig3166	CT983473;	P42747 Cluster: Ubiquitin-conjugating enzyme E2 14; n=... 175 2e-73 /	jgi|Poptr1_1|227541|gw1.X.2238.1 174 4e-75 /	AT3G55380.1 | Symbols: UBC14 | UBC14 (ubiquitin-conjugating enzy... 176 9e-76 /	dbj|BAB67890.1| putative ubiquitin carrier protein UBC7 [Oryza s... 168 2e-68 /	emb|CAO21690.1| unnamed protein product [Vitis vinifera] 174 3e-75 /	GO:0004842 ubiquitin-protein ligase activity / GO:0006464 protein modification / GO:0006512 ubiquitin cycle / GO:0016874 ligase activity /	PF00179 UQ_con /
Contig3168	CT986482; CT981012; CT983078; CT983493; CT987065; CT986749; CT987149;	A5BHJ0 Cluster: Hypothetical protein; n=1; Vitis vinif... 228 3e-58 /	jgi|Poptr1_1|746459|estExt_Genewise1_v1.C_1820077 231 4e-61 /	AT3G58680.1 | Symbols: MBF1B, ATMBF1B | ATMBF1B/MBF1B (MULTIPROT... 221 4e-58 /	dbj|BAD03357.1| putative ethylene-responsive transcriptional coa... 212 9e-55 /	emb|CAO69886.1| unnamed protein product [Vitis vinifera] 231 6e-61 /
Contig3174	CT980081; CT983594; CT986960;	P46487 Cluster: Malate dehydrogenase, mitochondrial pr... 608 e-172 /	jgi|Poptr1_1|417452|gw1.VI.1825.1 541 e-154 /	AT1G53240.1 | Symbols: | malate dehydrogenase (NAD), mitochondr... 531 e-151 /	dbj|BAB55686.1| putative malate dehydrogenase [Oryza sativa (jap... 520 e-147 /	emb|CAO48086.1| unnamed protein product [Vitis vinifera] 553 e-157 /	GO:0004459 L-lactate dehydrogenase activity / GO:0005739 mitochondrion / GO:0006096 glycolysis / GO:0006099 tricarboxylic acid cycle / GO:0006100 tricarboxylic acid cycle intermediate metabolism / GO:0006108 malate metabolism / GO:0016491 oxidoreductase activity / GO:0016615 malate dehydrogenase activity / GO:0030060 L-malate dehydrogenase activity /	PF02866 Ldh_1_C / PF00056 Ldh_1_N /
Contig3180	CT987875;	Q25AI4 Cluster: H0702G05.9 protein; n=5; Oryza sativa|... 68 1e-10 /	jgi|Poptr1_1|199353|gw1.IV.4442.1 74 4e-14 /		emb|CAE03658.2| OSJNBa0060N03.23 [Oryza sativa (japonica cultiva... 68 9e-12 /	emb|CAO45507.1| unnamed protein product [Vitis vinifera] 64 6e-11 /	GO:0003824 catalytic activity /	PF00481 PP2C /
Contig3181	CT986271; CT980527;	Q9MBB9 Cluster: Polygalacturonase; n=1; Salix gilgiana... 86 4e-15 /	jgi|Poptr1_1|286066|gw1.3918.6.1 78 8e-15 /	AT1G78400.1 | Symbols: | glycoside hydrolase family 28 protein ... 70 2e-12 /		emb|CAO69949.1| unnamed protein product [Vitis vinifera] 80 4e-15 /	GO:0004650 polygalacturonase activity / GO:0005975 carbohydrate metabolism / GO:0008152 metabolism / GO:0016787 hydrolase activity / GO:0016798 hydrolase activity, acting on glycosyl bonds /	PF00295 Glyco_hydro_28 /
Contig3182	CT981602; CT981647; CT985762;	Q1RZ36 Cluster: Serine/threonine-specific protein phos... 295 1e-78 /	jgi|Poptr1_1|712706|estExt_Genewise1_v1.C_LG_III2557 295 1e-80 /	AT2G42500.1 | Symbols: PP2A-4 | PP2A-4 (protein phosphatase 2A-4... 295 2e-80 /	gb|AAD22116.1| serine/threonine protein phosphatase PP2A-2 catal... 294 2e-79 /	emb|CAO67172.1| unnamed protein product [Vitis vinifera] 294 7e-80 /	GO:0016787 hydrolase activity /	PF00149 Metallophos /
Contig3184	CT981358; CT981209; CT983724; CT983983; CT983996; CT985439;	UPI0000162540 Cluster: UBQ4 (ubiquitin 4); protein bin... 499 e-139 /	jgi|Poptr1_1|297092|gw1.8574.1.1 499 e-141 /	AT4G05320.4 | Symbols: UBQ10 | UBQ10 (POLYUBIQUITIN 10); protein... 499 e-141 /	ref|NP_001053957.1| Os04g0628100 [Oryza sativa (japonica cultiva... 499 e-141 /	emb|CAN71997.1| hypothetical protein [Vitis vinifera] 499 e-141 /
Contig3187	CT981972;	Q5EBY6 Cluster: Aldehyde dehydrogenase family 7 member... 146 7e-66 /	jgi|Poptr1_1|745820|estExt_Genewise1_v1.C_1580042 149 2e-69 /	AT1G54100.2 | Symbols: ALDH7B4 | ALDH7B4 (ALDEHYDE DEHYDROGENASE... 133 4e-63 /	gb|AAG43027.1|AF323586_1 aldehyde dehydrogenase [Oryza sativa] 134 4e-64 /	emb|CAN71381.1| hypothetical protein [Vitis vinifera] 130 7e-53 /	GO:0004029 aldehyde dehydrogenase (NAD) activity / GO:0008152 metabolism / GO:0016491 oxidoreductase activity /	PF00171 Aldedh /
Contig3188	CT983660;	Q71F46 Cluster: Eukaryotic translation initiation fact... 312 2e-83 /	jgi|Poptr1_1|551050|eugene3.00020365 311 3e-85 /	AT1G13950.1 | Symbols: EIF-5A | EIF-5A (eukaryotic translation i... 282 2e-76 /	gb|AAC67555.1| translation initiation factor 5A [Oryza sativa] 301 1e-81 /	emb|CAO64503.1| unnamed protein product [Vitis vinifera] 307 1e-83 /	GO:0003676 nucleic acid binding / GO:0003743 translation initiation factor activity / GO:0006412 protein biosynthesis / GO:0006413 translational initiation /	PF00467 KOW / PF01287 eIF-5a /
Contig3190	CT987461; CT985587; CT984761; CT986615;	A5BSR0 Cluster: Hypothetical protein; n=1; Vitis vinif... 438 e-121 /	jgi|Poptr1_1|412455|gw1.II.3790.1 441 e-124 /	AT3G22110.1 | Symbols: PAC1 | PAC1 (20S proteasome alpha subunit... 418 e-117 /	dbj|BAA78755.1| alpha 3 subunit of 20S proteasome [Oryza sativa ... 397 e-110 /	emb|CAO70157.1| unnamed protein product [Vitis vinifera] 440 e-123 /
Contig3204	CT982933; CT985601; CT985395; CT980039; CT986816; CT981158; CT981179;	P93400 Cluster: Phospholipase D alpha 1; n=1; Nicotian... 327 4e-88 /	jgi|Poptr1_1|548040|eugene3.00010481 325 2e-89 /	AT1G52570.1 | Symbols: PLDALPHA2 | PLDALPHA2 (PHOSPHLIPASE D ALP... 316 1e-86 /	dbj|BAA11136.1| phospholipase D [Oryza sativa (japonica cultivar... 306 5e-83 /	emb|CAO62743.1| unnamed protein product [Vitis vinifera] 314 7e-86 /	GO:0003824 catalytic activity / GO:0004630 phospholipase D activity / GO:0005509 calcium ion binding / GO:0008152 metabolism / GO:0016020 membrane / GO:0016042 lipid catabolism / GO:0016787 hydrolase activity / GO:0046470 phosphatidylcholine metabolism /	PF00168 C2 / PF00614 PLDc /
Contig3208	CT981995; CT984966; CT982438; CT982196; CT983488;	Q208T5 Cluster: Actin depolymerizing factor 2; n=1; Go... 254 7e-66 /	jgi|Poptr1_1|548085|eugene3.00010526 264 8e-71 /	AT5G59890.1 | Symbols: ADF4 | ADF4 (ACTIN DEPOLYMERIZING FACTOR ... 239 2e-63 /	sp|Q0DLA3|ADF7_ORYSJ Actin-depolymerizing factor 7 (ADF-7) (OsADF7) 233 1e-60 /	emb|CAO21706.1| unnamed protein product [Vitis vinifera] 244 1e-64 /	GO:0003779 actin binding / GO:0005622 intracellular /	PF00241 Cofilin_ADF /
Contig3209	CT982049; CT982808; CT985615;	Q1T6J8 Cluster: Nascent polypeptide-associated complex... 174 3e-42 /	jgi|Poptr1_1|574643|eugene3.00150038 183 1e-46 /	AT3G49470.1 | Symbols: NACA2 | nascent polypeptide-associated co... 170 7e-43 /	gb|AAM52321.1|AC105363_10 Putative nascent polypeptide associate... 161 2e-39 /	emb|CAO48562.1| unnamed protein product [Vitis vinifera] 169 3e-42 /	GO:0006810 transport / GO:0015031 protein transport /	PF00627 UBA / PF01849 NAC /
Contig3216	CT985044;	P93092 Cluster: Acyl carrier protein 1, chloroplast pr... 77 7e-13 /	jgi|Poptr1_1|552142|eugene3.00021457 72 2e-13 /	AT4G25050.1 | Symbols: ACP4 | ACP4 (ACYL CARRIER PROTEIN 4) | ch... 64 8e-11 /	gb|ABA98816.2| Acyl carrier protein I, chloroplast precursor, pu... 68 2e-11 /	emb|CAN61533.1| hypothetical protein [Vitis vinifera] 74 1e-13 /	GO:0000036 acyl carrier activity / GO:0006633 fatty acid biosynthesis / GO:0008610 lipid biosynthesis / GO:0009507 chloroplast / GO:0031177 phosphopantetheine binding / GO:0048037 cofactor binding /	PF00550 PP-binding /
Contig3220	CT984712; CT981270; CT981996;	Q08935 Cluster: 29 kDa ribonucleoprotein A, chloroplas... 193 1e-47 /	jgi|Poptr1_1|291022|gw1.5662.2.1 193 1e-49 /	AT2G37220.1 | Symbols: | 29 kDa ribonucleoprotein, chloroplast,... 187 7e-48 /	gb|EAZ04802.1| hypothetical protein OsI_026034 [Oryza sativa (in... 188 2e-47 /	emb|CAO18164.1| unnamed protein product [Vitis vinifera] 202 3e-52 /	GO:0000166 nucleotide binding / GO:0003676 nucleic acid binding / GO:0003723 RNA binding / GO:0006397 mRNA processing / GO:0009507 chloroplast / GO:0030529 ribonucleoprotein complex /	PF00076 RRM_1 /
Contig3240	CT980714; CT983336;	Q2HTR2 Cluster: Cyclin-like F-box; n=1; Medicago trunc... 346 9e-94 /	jgi|Poptr1_1|287159|gw1.40.919.1 352 3e-97 /	AT4G07400.1 | Symbols: VFB3 | VFB3 (VIER F-BOX PROTEINE 3); ubiq... 308 3e-84 /	emb|CAH67265.1| OSIGBa0145C12.2 [Oryza sativa (indica cultivar-g... 238 3e-62 /	emb|CAO61398.1| unnamed protein product [Vitis vinifera] 340 2e-93 /		PF00646 F-box / PF07723 LRR_2 /
Contig3241	CT982373; CT982903; CT987135; CT986579;
Contig3242	CT982407; CT983329; CT981345; CT985937; CT983619; CT986200; CT985276; CT980514; CT980499; CT986130;	Q42392 Cluster: Putative nonspecific lipid transfer pr... 107 4e-22 /	jgi|Poptr1_1|733004|estExt_Genewise1_v1.C_LG_XV0799 127 5e-30 /	AT3G18280.1 | Symbols: | protease inhibitor/seed storage/lipid ... 103 1e-22 /	gb|AAT39264.1| putative lipid transfer protein [Oryza sativa (ja... 86 1e-16 /	emb|CAO68103.1| unnamed protein product [Vitis vinifera] 105 3e-23 /	GO:0006869 lipid transport /	PF00234 Tryp_alpha_amyl /
Contig3244	CT982370;	Q49KZ6 Cluster: Chloroplast 30S ribosomal protein S4; ... 369 e-100 /	jgi|Poptr1_1|248875|gw1.XIX.1275.1 150 1e-36 /	ATCG00380.1 | Symbols: RPS4 | Chloroplast encoded ribosomal prot... 317 1e-86 /	prf||1603356AD ribosomal protein S4 288 2e-77 /	gb|ABE47536.1| ribosomal protein S4 [Vitis vinifera] 338 7e-93 /	GO:0003723 RNA binding / GO:0003735 structural constituent of ribosome / GO:0005622 intracellular / GO:0005840 ribosome / GO:0006412 protein biosynthesis / GO:0009507 chloroplast / GO:0015935 small ribosomal subunit / GO:0019843 rRNA binding / GO:0030529 ribonucleoprotein complex /	PF01479 S4 / PF00163 Ribosomal_S4 /
Contig3255	CT985986; CT985500; CT983798; CT984921; CT981472; CT985703; CT983662; CT985867; CT981811; CT986110;	A5BNX1 Cluster: Hypothetical protein; n=1; Vitis vinif... 565 e-159 /	jgi|Poptr1_1|719329|estExt_Genewise1_v1.C_LG_VII3096 536 e-153 /	AT5G66920.1 | Symbols: SKS17 | SKS17 (SKU5 Similar 17); copper i... 483 e-137 /	dbj|BAC79733.1| putative pollen-specific protein NTP303 precurso... 441 e-123 /	emb|CAO43333.1| unnamed protein product [Vitis vinifera] 568 e-162 /
Contig3258	CT983215;	Q42459 Cluster: Cytosolic ascorbate peroxidase; n=1; S... 258 1e-93 /	jgi|Poptr1_1|416019|gw1.VI.392.1 263 1e-70 /	AT1G07890.7 | Symbols: MEE6, CS1, APX1 | APX1 (ASCORBATE PEROXID... 262 3e-70 /	dbj|BAB17666.1| ascorbate peroxidase [Oryza sativa (japonica cul... 268 3e-71 /	emb|CAO21773.1| unnamed protein product [Vitis vinifera] 267 1e-71 /	GO:0004601 peroxidase activity / GO:0005506 iron ion binding / GO:0006979 response to oxidative stress / GO:0016491 oxidoreductase activity / GO:0046872 metal ion binding /	PF00141 peroxidase /
Contig3269	CT987176; CT987402;	P93368 Cluster: Diphenol oxidase; n=1; Nicotiana tabac... 681 0.0 /	jgi|Poptr1_1|576931|eugene3.00161066 713 0.0 /	AT2G38080.1 | Symbols: IRX12, LAC4 | IRX12/LAC4 (laccase 4); cop... 645 0.0 /	gb|AAX95423.1| laccase (EC 1.10.3.2) precursor - common tobacco ... 604 e-172 /	emb|CAO15786.1| unnamed protein product [Vitis vinifera] 698 0.0 /	GO:0005507 copper ion binding / GO:0008471 laccase activity / GO:0016491 oxidoreductase activity /	PF00394 Cu-oxidase / PF07731 Cu-oxidase_2 /
Contig3274	CT987001;	Q94C45 Cluster: Phenylalanine ammonia-lyase 1; n=2; Ma... 444 e-123 /	jgi|Poptr1_1|417048|gw1.VI.1421.1 437 e-123 /	AT3G53260.1 | Symbols: PAL2 | PAL2 (phenylalanine ammonia-lyase ... 424 e-119 /	emb|CAE05458.3| OSJNBa0073E02.18 [Oryza sativa (japonica cultiva... 375 e-103 /	emb|CAA53581.1| phenylalanine ammonium lyase [Vitis vinifera] 437 e-123 /	GO:0005737 cytoplasm / GO:0006559 L-phenylalanine catabolism / GO:0009058 biosynthesis / GO:0009698 phenylpropanoid metabolism / GO:0016211 ammonia ligase activity / GO:0016829 lyase activity / GO:0016841 ammonia-lyase activity / GO:0045548 phenylalanine ammonia-lyase activity /	PF00221 PAL /
Contig3275	CT981429; CT984240; CT987662; CT981723;	Q6T1C9 Cluster: Phenylalanine ammonia-lyase; n=1; Quer... 1036 0.0 /	jgi|Poptr1_1|417048|gw1.VI.1421.1 1036 0.0 /	AT3G53260.1 | Symbols: PAL2 | PAL2 (phenylalanine ammonia-lyase ... 997 0.0 /	gb|EAY86767.1| hypothetical protein OsI_008000 [Oryza sativa (in... 924 0.0 /	emb|CAO62100.1| unnamed protein product [Vitis vinifera] 1038 0.0 /	GO:0005737 cytoplasm / GO:0006559 L-phenylalanine catabolism / GO:0009058 biosynthesis / GO:0009698 phenylpropanoid metabolism / GO:0016211 ammonia ligase activity / GO:0016829 lyase activity / GO:0016841 ammonia-lyase activity /	PF00221 PAL /
Contig3277	CT984860;	Q1T3Z0 Cluster: Haem peroxidase, plant/fungal/bacteria... 364 5e-99 /	jgi|Poptr1_1|550845|eugene3.00020160 378 e-105 /	AT5G42180.1 | Symbols: | peroxidase 64 (PER64) (P64) (PRXR4) | ... 358 3e-99 /	dbj|BAD28460.1| putative peroxidase [Oryza sativa (japonica cult... 305 2e-82 /	emb|CAO61952.1| unnamed protein product [Vitis vinifera] 389 e-108 /	GO:0004601 peroxidase activity / GO:0006979 response to oxidative stress / GO:0046872 metal ion binding /	PF00141 peroxidase /
Contig3280	CT985449; CT986196; CT981449; CT982507;	Q2V506 Cluster: UDP-glucose pyrophosphorylase; n=1; Po... 785 0.0 /	jgi|Poptr1_1|592888|eugene3.00440223 785 0.0 /	AT5G17310.2 | Symbols: | UTP--glucose-1-phosphate uridylyltrans... 762 0.0 /	dbj|BAB69069.1| UDP-glucose pyrophosphorylase [Oryza sativa (jap... 760 0.0 /	emb|CAO46469.1| unnamed protein product [Vitis vinifera] 781 0.0 /	GO:0008152 metabolism / GO:0016779 nucleotidyltransferase activity /	PF01704 UDPGP /
Contig3281	CT983577;	O82090 Cluster: Fiber annexin; n=1; Gossypium hirsutum... 534 e-149 /	jgi|Poptr1_1|643752|grail3.0003082501 543 e-154 /	AT1G35720.1 | Symbols: OXY5, ATOXY5, ANNAT1 | ANNAT1 (ANNEXIN AR... 462 e-130 /	dbj|BAD37678.1| putative annexin [Oryza sativa (japonica cultiva... 433 e-120 /	emb|CAO61727.1| unnamed protein product [Vitis vinifera] 525 e-149 /	GO:0005509 calcium ion binding / GO:0005544 calcium-dependent phospholipid binding /	PF00191 Annexin /
Contig3288	CT983279;	Q10A30 Cluster: Fructose-bisphosphate aldolase, cytopl... 244 1e-63 /	jgi|Poptr1_1|578574|eugene3.00180798 246 5e-66 /	AT3G52930.1 | Symbols: | fructose-bisphosphate aldolase, putati... 236 5e-63 /	dbj|BAA02729.1| cytoplasmic aldolase [Oryza sativa] 244 1e-64 /	emb|CAO15959.1| unnamed protein product [Vitis vinifera] 241 2e-64 /	GO:0003824 catalytic activity / GO:0004332 fructose-bisphosphate aldolase activity / GO:0006096 glycolysis / GO:0008152 metabolism /	PF00274 Glycolytic /
Contig3291	CT984763; CT985433;	A5B8T3 Cluster: Hypothetical protein; n=1; Vitis vinif... 441 e-156 /	jgi|Poptr1_1|562225|eugene3.00070163 429 e-153 /	AT2G31390.1 | Symbols: | pfkB-type carbohydrate kinase family p... 431 e-151 /	gb|AAL26574.1|AF429948_1 putative fructokinase I [Oryza sativa] 372 e-126 /	emb|CAO64818.1| unnamed protein product [Vitis vinifera] 441 e-158 /
Contig3294	CT986730; CT981619; CT982027; CT987900; CT986468;	Q2L9V7 Cluster: Glucose-6-phosphate dehydrogenase; n=1... 308 2e-82 /	jgi|Poptr1_1|736146|estExt_Genewise1_v1.C_LG_XVII0625 308 2e-84 /	AT5G40760.1 | Symbols: G6PD6 | G6PD6 (GLUCOSE-6-PHOSPHATE DEHYDR... 297 5e-81 /	gb|EAZ31145.1| hypothetical protein OsJ_014628 [Oryza sativa (ja... 282 8e-76 /	emb|CAO14620.1| unnamed protein product [Vitis vinifera] 295 3e-80 /	GO:0004345 glucose-6-phosphate 1-dehydrogenase activity / GO:0006006 glucose metabolism /	PF02781 G6PD_C / PF00479 G6PD_N /
Contig3302	CT980705;	Q9ZSQ4 Cluster: Phosphoglucomutase, cytoplasmic; n=1; ... 461 e-128 /	jgi|Poptr1_1|416534|gw1.VI.907.1 462 e-130 /	AT1G70730.1 | Symbols: | phosphoglucomutase, cytoplasmic, putat... 448 e-126 /	gb|AAL51086.1|AF455812_1 phosphoglucomutase [Oryza sativa] 447 e-125 /	emb|CAO42326.1| unnamed protein product [Vitis vinifera] 466 e-131 /	GO:0000287 magnesium ion binding / GO:0004614 phosphoglucomutase activity / GO:0005975 carbohydrate metabolism / GO:0006006 glucose metabolism / GO:0016853 isomerase activity / GO:0016868 intramolecular transferase activity, phosphotransferases / GO:0046872 metal ion binding /	PF02878 PGM_PMM_I / PF00408 PGM_PMM_IV / PF02879 PGM_PMM_II / PF02880 PGM_PMM_III /
Contig3304	CT982853;	Q9ZSQ4 Cluster: Phosphoglucomutase, cytoplasmic; n=1; ... 610 e-173 /	jgi|Poptr1_1|416534|gw1.VI.907.1 613 e-176 /	AT1G23190.1 | Symbols: | phosphoglucomutase, cytoplasmic, putat... 598 e-171 /	gb|AAL51086.1|AF455812_1 phosphoglucomutase [Oryza sativa] 586 e-167 /	emb|CAO42326.1| unnamed protein product [Vitis vinifera] 610 e-174 /	GO:0000287 magnesium ion binding / GO:0004614 phosphoglucomutase activity / GO:0005975 carbohydrate metabolism / GO:0006006 glucose metabolism / GO:0016853 isomerase activity / GO:0016868 intramolecular transferase activity, phosphotransferases / GO:0046872 metal ion binding /	PF02878 PGM_PMM_I / PF00408 PGM_PMM_IV / PF02879 PGM_PMM_II / PF02880 PGM_PMM_III /
Contig3321	CT985344; AJ627732; CT987219; CT983669; CT986658; CT986228; CT984928; CT984795; CT981927;	A5BHG3 Cluster: Hypothetical protein; n=1; Vitis vinif... 503 e-141 /	jgi|Poptr1_1|250348|gw1.XIX.2748.1 498 e-141 /	AT4G03210.1 | Symbols: XTH9 | XTH9 (XYLOGLUCAN ENDOTRANSGLUCOSYL... 452 e-127 /	emb|CAD41688.1| OSJNBb0015D13.13 [Oryza sativa (japonica cultiva... 370 e-102 /	emb|CAO24208.1| unnamed protein product [Vitis vinifera] 503 e-142 /
Contig3322	CT980601; CT980927;	A5C3A3 Cluster: Hypothetical protein; n=1; Vitis vinif... 205 7e-52 /	jgi|Poptr1_1|570685|eugene3.00130049 210 2e-55 /	AT4G25810.1 | Symbols: XTR6 | XTR6 (XYLOGLUCAN ENDOTRANSGLYCOSYL... 188 1e-48 /	dbj|BAD54452.1| putative xyloglucan endotransglycosylase [Oryza ... 171 1e-42 /	emb|CAO43277.1| unnamed protein product [Vitis vinifera] 214 2e-56 /
Contig3325	CT982886;	Q4F8J4 Cluster: Putative xyloglucan endotransglycosyla... 385 e-105 /	jgi|Poptr1_1|262298|gw1.XVIII.2839.1 370 e-103 /	AT4G25810.1 | Symbols: XTR6 | XTR6 (XYLOGLUCAN ENDOTRANSGLYCOSYL... 354 4e-98 /	dbj|BAD53910.1| putative xyloglucan endotransglycosylase [Oryza ... 338 2e-92 /	emb|CAN80252.1| hypothetical protein [Vitis vinifera] 374 e-104 /	GO:0004553 hydrolase activity, hydrolyzing O-glycosyl compounds / GO:0005618 cell wall / GO:0005975 carbohydrate metabolism / GO:0006073 glucan metabolism / GO:0008152 metabolism / GO:0016762 xyloglucan:xyloglucosyl transferase activity / GO:0016787 hydrolase activity / GO:0016798 hydrolase activity, acting on glycosyl bonds / GO:0048046 apoplast /	PF00722 Glyco_hydro_16 / PF06955 XET_C /
Contig3326	CT985572; CT983147; CT980339; CT986862; CT980325; CT983190; CT986159; CT984410; CT980044; CT981180;	A5BHG3 Cluster: Hypothetical protein; n=1; Vitis vinif... 504 e-141 /	jgi|Poptr1_1|250348|gw1.XIX.2748.1 498 e-141 /	AT4G03210.1 | Symbols: XTH9 | XTH9 (XYLOGLUCAN ENDOTRANSGLUCOSYL... 450 e-127 /	emb|CAD41688.1| OSJNBb0015D13.13 [Oryza sativa (japonica cultiva... 370 e-102 /	emb|CAO24208.1| unnamed protein product [Vitis vinifera] 504 e-143 /
Contig3327	CT983231; CT986068; CT986784; CT986921; CT986429; CT985696; CT987628; CT981107; CT984289; CT981106; CT981546; CT985815; CT985457; CT982601;	A2TEJ5 Cluster: Xyloglucan endotransglycosylase/hydrol... 474 e-132 /	jgi|Poptr1_1|572886|eugene3.00140931 476 e-134 /	AT3G23730.1 | Symbols: | xyloglucan:xyloglucosyl transferase, p... 451 e-127 /	dbj|BAD53910.1| putative xyloglucan endotransglycosylase [Oryza ... 374 e-103 /	emb|CAN83588.1| hypothetical protein [Vitis vinifera] 447 e-125 /	GO:0004553 hydrolase activity, hydrolyzing O-glycosyl compounds / GO:0005618 cell wall / GO:0005975 carbohydrate metabolism / GO:0006073 glucan metabolism / GO:0016762 xyloglucan:xyloglucosyl transferase activity / GO:0016787 hydrolase activity / GO:0048046 apoplast /	PF00722 Glyco_hydro_16 / PF06955 XET_C /
Contig3328	CT987259;	Q8S902 Cluster: Syringolide-induced protein 19-1-5; n=... 414 e-114 /	jgi|Poptr1_1|570685|eugene3.00130049 417 e-117 /	AT4G25810.1 | Symbols: XTR6 | XTR6 (XYLOGLUCAN ENDOTRANSGLYCOSYL... 379 e-105 /	dbj|BAD54452.1| putative xyloglucan endotransglycosylase [Oryza ... 338 2e-92 /	emb|CAO43277.1| unnamed protein product [Vitis vinifera] 418 e-117 /	GO:0004553 hydrolase activity, hydrolyzing O-glycosyl compounds / GO:0005618 cell wall / GO:0005975 carbohydrate metabolism / GO:0006073 glucan metabolism / GO:0008152 metabolism / GO:0016762 xyloglucan:xyloglucosyl transferase activity / GO:0016787 hydrolase activity / GO:0016798 hydrolase activity, acting on glycosyl bonds / GO:0048046 apoplast /	PF00722 Glyco_hydro_16 / PF06955 XET_C /
Contig3332	CT986942;
Contig3341	CT980125; CT980478; CT986695; CT986173; CT985951; CT985956; CT984607; CT985636; CT981902; CT985459; CT982714; CT982976; CT982803; CT985188; CT982024; CT986973; CT985093; CT984838; CT982467; CT984816; CT981375; CT981497; CT987507; CT986982; CT980786; CT981076; CT985327; CT982822; CT981819; CT981483; CT985441; CT981168; CT987550; CT981447; CT984026; CT985007; CT981510; CT981976; CT982861; CT981150;…	Q9FUW6 Cluster: Allergenic isoflavone reductase-like p... 508 e-142 /	jgi|Poptr1_1|548466|eugene3.00010907 474 e-134 /	AT1G75280.1 | Symbols: | isoflavone reductase, putative | chr1:... 457 e-129 /	gb|EAY94866.1| hypothetical protein OsI_016099 [Oryza sativa (in... 411 e-114 /	emb|CAO61140.1| unnamed protein product [Vitis vinifera] 484 e-136 /	GO:0006808 regulation of nitrogen utilization / GO:0016564 transcriptional repressor activity /	PF05368 NmrA /
Contig3347	CT984807;	Q9M011 Cluster: Light-inducible protein ATLS1; n=1; Ar... 202 3e-50 /	jgi|Poptr1_1|420045|gw1.VIII.1473.1 196 2e-50 /	AT5G01650.1 | Symbols: | macrophage migration inhibitory factor... 202 3e-52 /	gb|ABG22330.1| Macrophage migration inhibitory factor family pro... 194 4e-49 /	emb|CAO48790.1| unnamed protein product [Vitis vinifera] 192 4e-49 /		PF01187 MIF /
Contig3348	CT980083; CT984298; CT984036; CT987849; CT981452; CT980951; CT984231; CT986885; CT986656; CT980667; CT982100; CT982916; CT982684; CT983053; CT986508; CT980126; CT983893; CT985621; CT985069; CT983415; CT980330; CT983605; CT986768; CT986044; CT985209; CT987226; CT985627; CT982864; CT984893; CT985481; CT985709; CT980197; CT980687; CT987586; CT984885; CT987311; CT985254; CT984917; CT983264; CT983778;…	Q00P16 Cluster: Sucrose synthase; n=1; Eucalyptus gran... 1576 0.0 /	jgi|Poptr1_1|421358|gw1.VIII.2786.1 1366 0.0 /	AT3G43190.1 | Symbols: SUS4 | SUS4; UDP-glycosyltransferase/ suc... 1326 0.0 /	prf||2207194A sucrose synthase:ISOTYPE=2 1197 0.0 /	emb|CAO65185.1| unnamed protein product [Vitis vinifera] 1345 0.0 /	GO:0005985 sucrose metabolism / GO:0009058 biosynthesis / GO:0016157 sucrose synthase activity / GO:0016740 transferase activity / GO:0016757 transferase activity, transferring glycosyl groups /	PF00534 Glycos_transf_1 / PF00862 Sucrose_synth /
Contig3352	CT981632; CT987009; CT981787;	A5B492 Cluster: Hypothetical protein; n=1; Vitis vinif... 187 1e-45 /	jgi|Poptr1_1|552926|eugene3.00002241 181 7e-46 /	AT5G60490.1 | Symbols: FLA12 | FLA12 (fasciclin-like arabinogala... 170 2e-42 /	dbj|BAB08198.1| unnamed protein product [Oryza sativa (japonica ... 150 9e-36 /	emb|CAN60933.1| hypothetical protein [Vitis vinifera] 187 2e-47 /
Contig3354	CT981405;	Q9FHM8 Cluster: Receptor-like protein kinase; n=1; Ara... 862 0.0 /	jgi|Poptr1_1|253528|gw1.XV.2964.1 922 0.0 /	AT5G51560.1 | Symbols: | leucine-rich repeat transmembrane prot... 862 0.0 /	ref|NP_001056717.1| Os06g0134700 [Oryza sativa (japonica cultiva... 738 0.0 /	emb|CAO49725.1| unnamed protein product [Vitis vinifera] 938 0.0 /	GO:0004672 protein kinase activity / GO:0004713 protein-tyrosine kinase activity / GO:0004872 receptor activity / GO:0005524 ATP binding / GO:0006468 protein amino acid phosphorylation / GO:0016301 kinase activity / GO:0016740 transferase activity /	PF07714 Pkinase_Tyr / PF00560 LRR_1 / PF08263 LRRNT_2 /
Contig3355	CT983638; CT982859; CT987473; CT987582;	A4Q4R2 Cluster: Protein kinase; n=1; Medicago truncatu... 793 0.0 /	jgi|Poptr1_1|419346|gw1.VIII.774.1 825 0.0 /	AT3G17840.1 | Symbols: RLK902 | RLK902 (receptor-like kinase 902... 718 0.0 /	gb|AAK18840.1|AC082645_10 putative receptor kinase [Oryza sativa] 628 e-179 /	emb|CAO68238.1| unnamed protein product [Vitis vinifera] 820 0.0 /	GO:0004672 protein kinase activity / GO:0005515 protein binding / GO:0005524 ATP binding / GO:0006468 protein amino acid phosphorylation / GO:0016301 kinase activity /
Contig3356	CT982953; CT983104; CT980390; CT983482; CT986798; CT987862;	Q8GY50 Cluster: Hypothetical protein At1g79620/F20B17_... 1283 0.0 /	jgi|Poptr1_1|254628|gw1.XVI.567.1 1345 0.0 /	AT1G79620.1 | Symbols: | leucine-rich repeat transmembrane prot... 1287 0.0 /	gb|ABF95747.1| Protein kinase domain containing protein, express... 1136 0.0 /	emb|CAO45343.1| unnamed protein product [Vitis vinifera] 1363 0.0 /	GO:0004672 protein kinase activity / GO:0004674 protein serine/threonine kinase activity / GO:0004713 protein-tyrosine kinase activity / GO:0005524 ATP binding / GO:0006468 protein amino acid phosphorylation / GO:0016740 transferase activity /	PF07714 Pkinase_Tyr / PF00560 LRR_1 / PF08263 LRRNT_2 /
Contig3367	DR410114;	A5AGC5 Cluster: Hypothetical protein; n=1; Vitis vinif... 616 e-174 /	jgi|Poptr1_1|566043|eugene3.00100601 588 e-168 /	AT1G70520.1 | Symbols: | protein kinase family protein | chr1:2... 516 e-146 /	gb|AAU44217.1| hypothetical protein [Oryza sativa (japonica cult... 365 e-100 /	emb|CAO66118.1| unnamed protein product [Vitis vinifera] 616 e-176 /
Contig3368	CT981661;	A5BEQ2 Cluster: Hypothetical protein; n=1; Vitis vinif... 229 2e-58 /	jgi|Poptr1_1|575727|eugene3.00151122 225 3e-59 /	AT2G45590.1 | Symbols: | protein kinase family protein | chr2:1... 208 4e-54 /	gb|EAZ26292.1| hypothetical protein OsJ_009775 [Oryza sativa (ja... 202 1e-51 /	emb|CAO49777.1| unnamed protein product [Vitis vinifera] 231 9e-61 /
Contig3369	CT986543;	Q9M2S4 Cluster: Probable serine/threonine-specific pro... 171 3e-41 /	jgi|Poptr1_1|227389|gw1.X.2086.1 172 1e-43 /	AT3G55550.1 | Symbols: | lectin protein kinase, putative | chr3... 171 3e-43 /	gb|EAY83613.1| hypothetical protein OsI_037572 [Oryza sativa (in... 134 3e-31 /	emb|CAO69161.1| unnamed protein product [Vitis vinifera] 221 6e-58 /	GO:0004672 protein kinase activity / GO:0004674 protein serine/threonine kinase activity / GO:0005524 ATP binding / GO:0006468 protein amino acid phosphorylation / GO:0016301 kinase activity /	PF00069 Pkinase / PF00139 Lectin_legB /
Contig3371	CT985758; CT986699;	A5B9Q7 Cluster: Hypothetical protein; n=1; Vitis vinif... 224 5e-57 /	jgi|Poptr1_1|409045|gw1.II.380.1 226 9e-60 /	AT5G48380.1 | Symbols: | leucine-rich repeat family protein / p... 204 5e-53 /	gb|EAY98052.1| hypothetical protein OsI_019285 [Oryza sativa (in... 207 3e-53 /	emb|CAO23320.1| unnamed protein product [Vitis vinifera] 224 1e-58 /
Contig3372	CT984269;	Q3E8A3 Cluster: Protein At5g57035; n=1; Arabidopsis th... 417 e-115 /	jgi|Poptr1_1|416643|gw1.VI.1016.1 390 e-109 /	AT5G57035.1 | Symbols: | protein kinase family protein | chr5:2... 417 e-117 /	dbj|BAD61851.1| S-receptor kinase-like [Oryza sativa (japonica c... 380 e-105 /	emb|CAO65316.1| unnamed protein product [Vitis vinifera] 360 1e-99 /	GO:0000151 ubiquitin ligase complex / GO:0004672 protein kinase activity / GO:0004674 protein serine/threonine kinase activity / GO:0004842 ubiquitin-protein ligase activity / GO:0005524 ATP binding / GO:0006468 protein amino acid phosphorylation / GO:0006950 response to stress / GO:0016567 protein ubiquitination /	PF00069 Pkinase / PF00582 Usp / PF04564 U-box /
Contig3373	CT984610; CT983421; CT980132;	A2Q3D8 Cluster: Protein kinase; n=1; Medicago truncatu... 132 2e-29 /	jgi|Poptr1_1|576316|eugene3.00160451 147 1e-35 /	AT5G06940.1 | Symbols: | leucine-rich repeat family protein | c... 107 8e-24 /	emb|CAH67431.1| H0305E08.2 [Oryza sativa (indica cultivar-group)] 114 4e-25 /	emb|CAO23535.1| unnamed protein product [Vitis vinifera] 157 1e-38 /	GO:0004672 protein kinase activity / GO:0005515 protein binding / GO:0005524 ATP binding / GO:0006468 protein amino acid phosphorylation / GO:0016301 kinase activity /	PF00560 LRR_1 / PF00069 Pkinase / PF08263 LRRNT_2 /
Contig3380	CT983039; CT985239; CT981908; CT980545; CT984868; CT983365; CT986176; CT985238; CT983364; CT984867; CT986175; CT980544;	Q708X5 Cluster: Leucine rich repeat protein precursor;... 276 1e-72 /	jgi|Poptr1_1|722744|estExt_Genewise1_v1.C_LG_IX3220 279 1e-75 /	AT3G12610.1 | Symbols: DRT100 | DRT100 (DNA-DAMAGE REPAIR/TOLERA... 242 2e-64 /	dbj|BAD08838.1| putative DNA-damage-repair/toleration protein [O... 231 1e-60 /	emb|CAO21943.1| unnamed protein product [Vitis vinifera] 251 7e-67 /	GO:0005515 protein binding / GO:0016740 transferase activity /	PF00560 LRR_1 / PF08263 LRRNT_2 /
Contig3385	CT980438; CT984728;	A5CAS3 Cluster: Hypothetical protein; n=1; Vitis vinif... 817 0.0 /	jgi|Poptr1_1|659779|grail3.0022032801 941 0.0 /	AT3G46290.1 | Symbols: | protein kinase, putative | chr3:170239... 782 0.0 /	gb|EAZ36867.1| hypothetical protein OsJ_020350 [Oryza sativa (ja... 749 0.0 /	emb|CAO41561.1| unnamed protein product [Vitis vinifera] 952 0.0 /
Contig3389	CT984139; CT984713; CT980904;	A5BHP3 Cluster: Hypothetical protein; n=1; Vitis vinif... 996 0.0 /	jgi|Poptr1_1|414367|gw1.III.1470.1 1069 0.0 /	AT5G61480.1 | Symbols: | leucine-rich repeat transmembrane prot... 931 0.0 /	gb|EAY88517.1| hypothetical protein OsI_009750 [Oryza sativa (in... 620 0.0 /	emb|CAO60856.1| unnamed protein product [Vitis vinifera] 1043 0.0 /
Contig3395	CT983189;	A5AYW3 Cluster: Hypothetical protein; n=1; Vitis vinif... 729 0.0 /	jgi|Poptr1_1|581080|eugene3.01250078 799 0.0 /	AT5G58300.1 | Symbols: | leucine-rich repeat transmembrane prot... 700 0.0 /	dbj|BAB62593.1| putative receptor-like protein kinase [Oryza sat... 701 0.0 /	emb|CAO21298.1| unnamed protein product [Vitis vinifera] 780 0.0 /
Contig3408	CT982239; CT985202; CT980557;	Q6J332 Cluster: Leucine-rich repeat receptor-like prot... 1380 0.0 /	jgi|Poptr1_1|282746|gw1.2858.1.1 1380 0.0 /	AT1G28440.1 | Symbols: HSL1 | HSL1 (HAESA-LIKE 1); ATP binding /... 1298 0.0 /	gb|EAY73225.1| hypothetical protein OsI_001072 [Oryza sativa (in... 1144 0.0 /	emb|CAO66394.1| unnamed protein product [Vitis vinifera] 1286 0.0 /	GO:0000166 nucleotide binding / GO:0004672 protein kinase activity / GO:0004674 protein serine/threonine kinase activity / GO:0004872 receptor activity / GO:0005496 steroid binding / GO:0005515 protein binding / GO:0005524 ATP binding / GO:0006468 protein amino acid phosphorylation / GO:0008289 lipid binding / GO:0016020 membrane / GO:0016021 integral to membrane / GO:0016301 kinase activity / GO…	PF00560 LRR_1 / PF00069 Pkinase / PF08263 LRRNT_2 /
Contig3421	CT980965; CT984327; CT982309; CT984233; CT981500; CT987081; CT986088;	O04854 Cluster: Caffeoyl-CoA O-methyltransferase; n=2;... 493 e-138 /	jgi|Poptr1_1|649581|grail3.0001059501 467 e-132 /	AT4G34050.1 | Symbols: | caffeoyl-CoA 3-O-methyltransferase, pu... 439 e-123 /	gb|AAT68022.1| caffeoyl-CoA O-methyltransferase [Oryza sativa (j... 410 e-114 /	emb|CAO71877.1| unnamed protein product [Vitis vinifera] 460 e-129 /	GO:0008168 methyltransferase activity / GO:0008171 O-methyltransferase activity / GO:0009809 lignin biosynthesis / GO:0016740 transferase activity / GO:0042409 caffeoyl-CoA O-methyltransferase activity / GO:0046872 metal ion binding /	PF01596 Methyltransf_3 /
Contig3425	CT985062; CT984808; CT984674; CT980554; CT981490;	Q49L17 Cluster: Maturase K; n=1; Eucalyptus globulus s... 874 0.0 /	jgi|Poptr1_1|243546|gw1.XIV.289.1 224 2e-58 /	ATCG00040.1 | Symbols: MATK | Encodes a maturase located in the ... 555 e-158 /	prf||1603356B trnK intron ORF 542 486 e-136 /	gb|ABE47515.1| maturase K [Vitis vinifera] 674 0.0 /	GO:0006397 mRNA processing / GO:0008380 RNA splicing / GO:0009507 chloroplast /	PF01348 Intron_maturas2 / PF01824 MatK_N /
Contig3427	CT986156;	P93508 Cluster: Calreticulin precursor; n=1; Ricinus c... 397 e-109 /	jgi|Poptr1_1|293607|gw1.66.280.1 391 e-109 /	AT1G56340.2 | Symbols: CRT1 | CRT1 (CALRETICULIN 1); calcium ion... 385 e-107 /	gb|EAZ03369.1| hypothetical protein OsI_024601 [Oryza sativa (in... 367 e-101 /	emb|CAO17444.1| unnamed protein product [Vitis vinifera] 389 e-108 /	GO:0005509 calcium ion binding / GO:0005529 sugar binding / GO:0005783 endoplasmic reticulum / GO:0006457 protein folding / GO:0008270 zinc ion binding / GO:0046872 metal ion binding / GO:0051082 unfolded protein binding /	PF00262 Calreticulin /
Contig3432	CT984608; CT981176;	A5AZG2 Cluster: Hypothetical protein; n=1; Vitis vinif... 350 9e-95 /	jgi|Poptr1_1|549673|eugene3.00012114 364 e-101 /	AT2G34480.1 | Symbols: | 60S ribosomal protein L18A (RPL18aB) |... 341 4e-94 /	gb|AAT77404.1| putative 60S ribosomal protein L18a [Oryza sativa... 341 2e-93 /	emb|CAN71860.1| hypothetical protein [Vitis vinifera] 350 2e-96 /
Contig3442	CT982061; CT984741; CT981229; CT983742; CT986466; CT986913; CT985584; DR409957;	Q9SWB8 Cluster: Caffeoyl-CoA O-methyltransferase 2; n=... 451 e-125 /	jgi|Poptr1_1|548239|eugene3.00010680 421 e-118 /	AT4G34050.1 | Symbols: | caffeoyl-CoA 3-O-methyltransferase, pu... 429 e-120 /	gb|AAT68022.1| caffeoyl-CoA O-methyltransferase [Oryza sativa (j... 397 e-110 /	emb|CAO71877.1| unnamed protein product [Vitis vinifera] 425 e-119 /	GO:0008168 methyltransferase activity / GO:0008171 O-methyltransferase activity / GO:0009809 lignin biosynthesis / GO:0016740 transferase activity / GO:0042409 caffeoyl-CoA O-methyltransferase activity / GO:0046872 metal ion binding /	PF01596 Methyltransf_3 /
Contig3443	CT989251; CT988055; CT983951; CT984432; CT987581; CT981659; CT986625; CT986027; CT981159; CT984591; CT986099; CT984693; CT982372; CT987177;	O04892 Cluster: Cytochrome P450 like_TBP; n=1; Nicotia... 285 1e-74 /	jgi|Poptr1_1|265924|gw1.12235.6.1 324 2e-88 /		dbj|BAD46202.1| hypothetical protein [Oryza sativa (japonica cul... 98 2e-19 /	emb|CAN61119.1| hypothetical protein [Vitis vinifera] 152 5e-39 /	GO:0016491 oxidoreductase activity / GO:0050381 unspecific monooxygenase activity /
Contig3453	CT983547;
Contig3457	CT987113; CT986444; AJ627788; CT985684; CT985122;	Q2IB43 Cluster: Cellulose synthase 1; n=1; Eucalyptus ... 1869 0.0 /	jgi|Poptr1_1|555650|eugene3.00040363 1627 0.0 /	AT4G18780.1 | Symbols: CESA8, IRX1, ATCESA8, LEW2 | CESA8 (CELLU... 1573 0.0 /	dbj|BAD87094.1| putative cellulose synthase catalytic subunit 11... 1509 0.0 /	emb|CAO48028.1| unnamed protein product [Vitis vinifera] 1674 0.0 /	GO:0016020 membrane / GO:0016760 cellulose synthase (UDP-forming) activity / GO:0030244 cellulose biosynthesis /	PF03552 Cellulose_synt /
Contig3458	CT981404;	Q2IB41 Cluster: Cellulose synthase 3; n=1; Eucalyptus ... 2098 0.0 /	jgi|Poptr1_1|717644|estExt_Genewise1_v1.C_LG_VI2188 1856 0.0 /	AT5G17420.1 | Symbols: CESA7, ATCESA7, MUR10, IRX3 | IRX3 (IRREG... 1867 0.0 /	dbj|BAD33412.1| putative cellulose synthase [Oryza sativa (japon... 1783 0.0 /	emb|CAO66645.1| unnamed protein product [Vitis vinifera] 1919 0.0 /	GO:0005515 protein binding / GO:0008270 zinc ion binding / GO:0016020 membrane / GO:0016740 transferase activity / GO:0016757 transferase activity, transferring glycosyl groups / GO:0016760 cellulose synthase (UDP-forming) activity / GO:0030244 cellulose biosynthesis / GO:0046872 metal ion binding /	PF03552 Cellulose_synt /
Contig3459	CT982251; CT987502; CT986495; CT986203;	Q2IB40 Cluster: Cellulose synthase 4; n=1; Eucalyptus ... 1040 0.0 /	jgi|Poptr1_1|415786|gw1.VI.159.1 1007 0.0 /	AT5G05170.1 | Symbols: CESA3, IXR1, ATCESA3, ATH-B, CEV1 | CESA3... 979 0.0 /	dbj|BAC57282.1| cellulose synthase-4 [Oryza sativa (japonica cul... 974 0.0 /	emb|CAO40844.1| unnamed protein product [Vitis vinifera] 1011 0.0 /	GO:0005515 protein binding / GO:0008270 zinc ion binding / GO:0016020 membrane / GO:0016740 transferase activity / GO:0016757 transferase activity, transferring glycosyl groups / GO:0016760 cellulose synthase (UDP-forming) activity / GO:0030244 cellulose biosynthesis / GO:0046872 metal ion binding /	PF03552 Cellulose_synt /
Contig3460	CT986971;	Q2IB39 Cluster: Cellulose synthase 5; n=1; Eucalyptus ... 2046 0.0 /	jgi|Poptr1_1|552772|eugene3.00002087 1911 0.0 /	AT4G32410.1 | Symbols: CESA1, RSW1 | CESA1 (CELLULASE SYNTHASE 1... 1801 0.0 /	gb|AAT77342.1| putative cellulose synthase [Oryza sativa (japoni... 1739 0.0 /	emb|CAN60659.1| hypothetical protein [Vitis vinifera] 1866 0.0 /	GO:0005515 protein binding / GO:0008270 zinc ion binding / GO:0016020 membrane / GO:0016740 transferase activity / GO:0016757 transferase activity, transferring glycosyl groups / GO:0016760 cellulose synthase (UDP-forming) activity / GO:0030244 cellulose biosynthesis / GO:0046872 metal ion binding /	PF03552 Cellulose_synt /
Contig3464	AJ627734;	Q4F8J0 Cluster: Putative endo-1,4-beta-glucanase; n=1;... 804 0.0 /	jgi|Poptr1_1|246734|gw1.XIV.3477.1 639 0.0 /	AT2G32990.1 | Symbols: | glycosyl hydrolase family 9 protein | ... 618 e-177 /	gb|EAY87457.1| hypothetical protein OsI_008690 [Oryza sativa (in... 568 e-161 /	emb|CAO38906.1| unnamed protein product [Vitis vinifera] 584 e-167 /	GO:0003824 catalytic activity / GO:0004553 hydrolase activity, hydrolyzing O-glycosyl compounds / GO:0005975 carbohydrate metabolism /	PF00759 Glyco_hydro_9 /
Contig3465	CT982763; CT984939; CT986818; CT984938;	Q4F8I9 Cluster: Endo-1,4-beta-glucanase; n=1; Eucalypt... 862 0.0 /	jgi|Poptr1_1|675657|grail3.0263001401 801 0.0 /	AT5G49720.1 | Symbols: DEC, KOR, RSW2, OR16PEP, IRX2, KOR1 | KOR... 723 0.0 /	gb|ABF95745.1| membrane-anchored endo-1,4-beta-glucanase, putati... 721 0.0 /	emb|CAO22253.1| unnamed protein product [Vitis vinifera] 803 0.0 /	GO:0003824 catalytic activity / GO:0004553 hydrolase activity, hydrolyzing O-glycosyl compounds / GO:0005975 carbohydrate metabolism /	PF00759 Glyco_hydro_9 /
Contig3467	CT982621; CT982876; CT982079;	Q3YAU2 Cluster: 4-coumarate:coenzyme A ligase; n=1; Eu... 986 0.0 /	jgi|Poptr1_1|423012|gw1.XII.1472.1 811 0.0 /	AT1G51680.1 | Symbols: 4CL.1, AT4CL1, 4CL1 | 4CL1 (4-COUMARATE:C... 745 0.0 /	dbj|BAD37587.1| putative 4-coumarate--CoA ligase 4CL2 [Oryza sat... 707 0.0 /	emb|CAO43250.1| unnamed protein product [Vitis vinifera] 837 0.0 /	GO:0003824 catalytic activity / GO:0008152 metabolism / GO:0016874 ligase activity /	PF00501 AMP-binding /
Contig3472	CT988814;	A4PXV4 Cluster: Hypothetical protein; n=1; Medicago tr... 258 4e-67 /	jgi|Poptr1_1|593947|eugene3.00570191 272 2e-73 /	AT2G25737.1 | Symbols: | similar to unknown protein [Arabidopsi... 211 3e-55 /	dbj|BAD29095.1| membrane protein-like [Oryza sativa (japonica cu... 219 1e-56 /	emb|CAO22863.1| unnamed protein product [Vitis vinifera] 268 7e-72 /	GO:0016021 integral to membrane /
Contig3476	CT984911; CT981319; CT985503;	Q45FE6 Cluster: Serine hydroxymethyltransferase; n=1; ... 228 3e-72 /	jgi|Poptr1_1|421205|gw1.VIII.2633.1 240 8e-64 /	AT5G26780.1 | Symbols: SHM2 | SHM2 (SERINE HYDROXYMETHYLTRANSFER... 234 7e-62 /	gb|AAP44712.1| putative glycine hydroxymethyltransferase [Oryza ... 241 2e-63 /	emb|CAO61566.1| unnamed protein product [Vitis vinifera] 249 2e-66 /	GO:0003824 catalytic activity / GO:0004372 glycine hydroxymethyltransferase activity / GO:0006544 glycine metabolism / GO:0006563 L-serine metabolism / GO:0008168 methyltransferase activity / GO:0016740 transferase activity / GO:0030170 pyridoxal phosphate binding /	PF00464 SHMT /
Contig3481	CT987415; CT987539;	Q1KXP6 Cluster: Protein ycf2; n=1; Helianthus annuus|R... 1778 0.0 /	jgi|Poptr1_1|267678|gw1.12999.5.1 627 e-179 /	ATCG01280.1 | Symbols: YCF2.2 | Identical to Protein ycf2 (ycf2-... 990 0.0 /		gb|ABE47577.1| hypothetical chloroplast RF2 [Vitis vinifera] 1951 0.0 /	GO:0000166 nucleotide binding / GO:0003674 molecular_function / GO:0005524 ATP binding / GO:0009507 chloroplast / GO:0017111 nucleoside-triphosphatase activity /	PF00004 AAA / PF05695 DUF825 /
Contig3482	CT981475; CT986002; CT986865;	Q27U84 Cluster: (1-4)-beta-mannan endohydrolase; n=1; ... 476 e-133 /	jgi|Poptr1_1|672273|grail3.0142001501 327 6e-90 /	AT2G20680.1 | Symbols: | glycosyl hydrolase family 5 protein / ... 313 8e-86 /	ref|NP_001044230.1| Os01g0746700 [Oryza sativa (japonica cultiva... 250 5e-66 /	emb|CAO69748.1| unnamed protein product [Vitis vinifera] 363 e-100 /	GO:0003824 catalytic activity / GO:0004553 hydrolase activity, hydrolyzing O-glycosyl compounds / GO:0005975 carbohydrate metabolism / GO:0016787 hydrolase activity / GO:0043169 cation binding /	PF00150 Cellulase /
Contig3488	CT984458; CT980676; CT980963; CT982649; CT982648; CT987535;	A5B6Y2 Cluster: Hypothetical protein; n=1; Vitis vinif... 717 0.0 /	jgi|Poptr1_1|245893|gw1.XIV.2636.1 668 0.0 /	AT1G47128.1 | Symbols: | cysteine proteinase (RD21A) / thiol pr... 619 e-177 /	gb|ABB30151.1| oryzain alpha [Oryza sativa (japonica cultivar-gr... 607 e-173 /	emb|CAN61026.1| hypothetical protein [Vitis vinifera] 715 0.0 /
Contig3494	DR410062; DR410013; DR409931;	Q7X9C5 Cluster: Synptobrevin-related protein; n=1; Pyr... 365 2e-99 /	jgi|Poptr1_1|549529|eugene3.00011970 358 2e-99 /	AT2G32670.1 | Symbols: VAMP725, ATVAMP725 | ATVAMP725 (Arabidops... 347 4e-96 /	dbj|BAD30158.1| synaptobrevin-like protein [Oryza sativa (japoni... 363 e-100 /	emb|CAO63820.1| unnamed protein product [Vitis vinifera] 365 e-101 /	GO:0006810 transport / GO:0016021 integral to membrane / GO:0016192 vesicle-mediated transport /	PF00957 Synaptobrevin /
Contig3498	CT985219; CT983376;	Q5D1M2 Cluster: Class III HD-Zip protein 5; n=1; Popul... 430 e-119 /	jgi|Poptr1_1|279832|gw1.2282.2.1 430 e-121 /	AT1G52150.1 | Symbols: ATHB15, CNA, ICU4, ATHB-15 | ATHB-15 (INC... 409 e-114 /	gb|EAZ27903.1| hypothetical protein OsJ_011386 [Oryza sativa (ja... 317 3e-86 /	emb|CAO45839.1| unnamed protein product [Vitis vinifera] 431 e-121 /	GO:0003677 DNA binding / GO:0003700 transcription factor activity / GO:0005634 nucleus / GO:0006355 regulation of transcription, DNA-dependent / GO:0043565 sequence-specific DNA binding / GO:0045449 regulation of transcription /	PF00046 Homeobox / PF01852 START / PF08670 MEKHLA /
Contig3505	CT980615; CT982800; CT987108; CT981615; CT981331; CT985496; CT987238; CT982709;	A5B5M9 Cluster: Hypothetical protein; n=1; Vitis vinif... 284 5e-75 /	jgi|Poptr1_1|553055|eugene3.00002370 281 4e-76 /	AT1G46480.1 | Symbols: | homeobox-leucine zipper transcription ... 226 2e-59 /	emb|CAE04492.1| OSJNBb0059K02.2 [Oryza sativa (japonica cultivar... 133 1e-30 /	emb|CAN76463.1| hypothetical protein [Vitis vinifera] 286 2e-77 /
Contig3513	DR409966; AJ627652;	A3QNN5 Cluster: Homeodomain protein Kn1; n=1; Prunus d... 336 8e-91 /	jgi|Poptr1_1|233519|gw1.XI.1499.1 330 4e-91 /	AT1G62360.1 | Symbols: BUM1, SHL, WAM1, BUM, WAM, STM | STM (SHO... 319 1e-87 /	gb|EAZ02652.1| hypothetical protein OsI_023884 [Oryza sativa (in... 209 5e-54 /	emb|CAN64264.1| hypothetical protein [Vitis vinifera] 314 5e-86 /	GO:0003677 DNA binding / GO:0003700 transcription factor activity / GO:0005634 nucleus / GO:0006355 regulation of transcription, DNA-dependent / GO:0043565 sequence-specific DNA binding / GO:0045449 regulation of transcription /	PF00046 Homeobox / PF03789 ELK / PF03790 KNOX1 / PF03791 KNOX2 /
Contig3517	CT985008; CT986520;	Q5D1M3 Cluster: Class III HD-Zip protein 4; n=1; Popul... 451 e-125 /	jgi|Poptr1_1|298103|gw1.88.225.1 451 e-127 /	AT2G34710.1 | Symbols: ATHB14, ATHB-14, PHB-1D, PHB | PHB (PHABU... 361 e-100 /	gb|EAZ27903.1| hypothetical protein OsJ_011386 [Oryza sativa (ja... 401 e-111 /	emb|CAO40420.1| unnamed protein product [Vitis vinifera] 449 e-126 /	GO:0003677 DNA binding / GO:0003700 transcription factor activity / GO:0005634 nucleus / GO:0006355 regulation of transcription, DNA-dependent / GO:0043565 sequence-specific DNA binding / GO:0045449 regulation of transcription / GO:0046983 protein dimerization activity /	PF00046 Homeobox / PF01852 START / PF08670 MEKHLA /
Contig3547	CT982969;	A5C0U0 Cluster: Hypothetical protein; n=1; Vitis vinif... 172 4e-41 /	jgi|Poptr1_1|549299|eugene3.00011740 172 2e-43 /	AT4G16830.3 | Symbols: | nuclear RNA-binding protein (RGGA) | c... 131 6e-31 /	gb|EAY75654.1| hypothetical protein OsI_003501 [Oryza sativa (in... 140 5e-33 /	emb|CAO22325.1| unnamed protein product [Vitis vinifera] 174 2e-43 /
Contig3569	CT980593;	A4PPY1 Cluster: Histone-fold/TFIID-TAF/NF-Y; n=1; Medi... 274 7e-72 /	jgi|Poptr1_1|553241|eugene3.00002556 268 4e-72 /	AT5G23090.1 | Symbols: | TATA-binding protein-associated phosph... 261 5e-70 /	gb|AAL73485.1|AF464902_1 repressor protein [Oryza sativa] 229 1e-59 /	emb|CAO67993.1| unnamed protein product [Vitis vinifera] 277 2e-74 /	GO:0005622 intracellular / GO:0043565 sequence-specific DNA binding /
Contig3602	DR410037; CT984952; CT985801; CT986716; CT988447; CT988566; CT987710; CT983665; CT980123; CT987340; CT980762;	A2IB52 Cluster: Ethylene-responsive element-binding pr... 299 2e-79 /	jgi|Poptr1_1|745217|estExt_Genewise1_v1.C_1450195 315 3e-86 /	AT5G47310.1 | Symbols: | similar to unknown protein [Arabidopsi... 232 3e-61 /	gb|EAZ01340.1| hypothetical protein OsI_022572 [Oryza sativa (in... 242 2e-63 /	emb|CAO65623.1| unnamed protein product [Vitis vinifera] 313 2e-85 /		PF05903 DUF862 /
Contig3609	CT981521; CT981127;	Q8W194 Cluster: Zinc finger protein LSD2; n=1; Brassic... 232 2e-59 /	jgi|Poptr1_1|233019|gw1.XI.999.1 240 8e-64 /	AT4G20380.7 | Symbols: LSD1 | LSD1 (LESION SIMULATING DISEASE) |... 214 4e-56 /	gb|ABA99369.1| zinc finger protein, putative, expressed [Oryza s... 205 2e-52 /	emb|CAO46779.1| unnamed protein product [Vitis vinifera] 249 4e-66 /		PF06943 zf-LSD1 /
Contig3632	CT982445;	Q1SNM1 Cluster: Histone-fold/TFIID-TAF/NF-Y; n=1; Medi... 231 3e-59 /	jgi|Poptr1_1|547832|eugene3.00010273 228 4e-60 /	AT3G12480.1 | Symbols: | transcription factor, putative | chr3:... 207 4e-54 /	gb|AAL73487.1|AF464904_1 repressor protein [Oryza sativa] 164 3e-40 /	emb|CAO64898.1| unnamed protein product [Vitis vinifera] 213 2e-55 /	GO:0005622 intracellular / GO:0005634 nucleus / GO:0043565 sequence-specific DNA binding /	PF00808 CBFD_NFYB_HMF /
Contig3642	CT983846; CT985618;	Q25BJ5 Cluster: Basic helix-loop-helix (BHLH) family t... 191 5e-47 /	jgi|Poptr1_1|553304|eugene3.00002619 190 1e-48 /	AT5G46760.1 | Symbols: | basic helix-loop-helix (bHLH) family p... 189 2e-48 /	gb|AAS66204.1| MYC protein [Oryza sativa] 173 7e-43 /	emb|CAO24301.1| unnamed protein product [Vitis vinifera] 145 5e-35 /	GO:0005634 nucleus / GO:0030528 transcription regulator activity / GO:0045449 regulation of transcription /	PF00010 HLH /
Contig3662	CT982333; CT981223;	Q1RVK3 Cluster: Hypothetical protein; n=1; Medicago tr... 106 2e-21 /	jgi|Poptr1_1|745217|estExt_Genewise1_v1.C_1450195 114 9e-26 /			emb|CAO65623.1| unnamed protein product [Vitis vinifera] 98 1e-20 /		PF05903 DUF862 /
Contig3669	CT983414; CT981498; CT981060; CT987099;	Q1SQT4 Cluster: DNA-binding WRKY; n=1; Medicago trunca... 228 4e-58 /	jgi|Poptr1_1|654913|grail3.0011025901 230 7e-61 /	AT4G39410.1 | Symbols: ATWRKY13, WRKY13 | WRKY13 (WRKY DNA-bindi... 184 7e-47 /	dbj|BAD68054.1| putative WRKY DNA-binding protein [Oryza sativa ... 187 5e-47 /	emb|CAO71739.1| unnamed protein product [Vitis vinifera] 238 6e-63 /	GO:0003677 DNA binding / GO:0003700 transcription factor activity / GO:0005634 nucleus / GO:0043565 sequence-specific DNA binding / GO:0045449 regulation of transcription /	PF03106 WRKY /
Contig3695	CT981413; CT987501; CT985464; CT981488; CT984187; CT986420; CT987981; CT985126; CT984347; CT980709; CT987432; CT986540;	P46484 Cluster: Caffeic acid 3-O-methyltransferase; n=... 702 0.0 /	jgi|Poptr1_1|552013|eugene3.00021328 619 e-177 /	AT5G54160.1 | Symbols: OMT1, ATOMT1 | ATOMT1 (O-METHYLTRANSFERAS... 556 e-158 /	dbj|BAC99512.1| putative Caffeic acid 3-O-methyltransferase [Ory... 433 e-120 /	emb|CAO48564.1| unnamed protein product [Vitis vinifera] 586 e-167 /	GO:0008168 methyltransferase activity / GO:0008171 O-methyltransferase activity / GO:0009809 lignin biosynthesis / GO:0016740 transferase activity / GO:0047763 caffeate O-methyltransferase activity /	PF08100 Dimerisation / PF00891 Methyltransf_2 /
Contig3701	CT985189; CT985797;	A5BU17 Cluster: Hypothetical protein; n=1; Vitis vinif... 1237 0.0 /	jgi|Poptr1_1|411486|gw1.II.2821.1 496 e-140 /	AT5G48740.1 | Symbols: | leucine-rich repeat family protein / p... 1122 0.0 /	gb|ABA95578.2| leucine-rich repeat family protein, putative, exp... 414 e-114 /	emb|CAO46115.1| unnamed protein product [Vitis vinifera] 1338 0.0 /
Contig3913	CT985361; CT982739; CT984557;	Q1S7V4 Cluster: Ribosomal protein S3Ae; n=1; Medicago ... 447 e-124 /	jgi|Poptr1_1|231096|gw1.X.5793.1 445 e-125 /	AT3G04840.1 | Symbols: | 40S ribosomal protein S3A (RPS3aA) | c... 426 e-119 /	gb|EAZ22617.1| hypothetical protein OsJ_006100 [Oryza sativa (ja... 425 e-118 /	emb|CAO71214.1| unnamed protein product [Vitis vinifera] 442 e-124 /	GO:0003735 structural constituent of ribosome / GO:0005622 intracellular / GO:0005840 ribosome / GO:0006412 protein biosynthesis / GO:0030529 ribonucleoprotein complex /	PF01015 Ribosomal_S3Ae /
Contig3920	CT985637; CT983378; CT980244; CT987790;
Contig3926	CT986227; CT982531; DR410034; CT984701; CT985041; CT982782; CT982337; CT985184; CT987500; CT980031; CT986310; CT980383;	Q5QQ33 Cluster: ADP-ribosylation factor 1; n=2; Medica... 365 1e-99 /	jgi|Poptr1_1|744433|estExt_Genewise1_v1.C_1310224 364 e-101 /	AT1G10630.1 | Symbols: | ADP-ribosylation factor, putative | ch... 362 e-100 /	dbj|BAB90396.1| ADP-ribosylation factor [Oryza sativa (japonica ... 364 e-100 /	emb|CAO14751.1| unnamed protein product [Vitis vinifera] 362 e-100 /	GO:0005525 GTP binding / GO:0005622 intracellular / GO:0006364 rRNA processing / GO:0007046 ribosome biogenesis / GO:0007264 small GTPase mediated signal transduction / GO:0016787 hydrolase activity /	PF00025 Arf /
Contig3934	CT983353; CT982900; CT987383; CT986727;	A5AS18 Cluster: Hypothetical protein; n=2; Vitis vinif... 361 2e-98 /	jgi|Poptr1_1|663306|grail3.0055008002 363 e-101 /	AT4G27270.1 | Symbols: | quinone reductase family protein | chr... 349 1e-96 /	dbj|BAD03019.1| putative quinone-oxidoreductase QR2 [Oryza sativ... 322 8e-88 /	emb|CAO39092.1| unnamed protein product [Vitis vinifera] 363 e-100 /
Contig3939	CT981881; CT985839; CT981392;	A5BUA6 Cluster: Hypothetical protein; n=1; Vitis vinif... 152 9e-36 /	jgi|Poptr1_1|744517|estExt_Genewise1_v1.C_1330065 151 3e-37 /	AT5G27700.1 | Symbols: | 40S ribosomal protein S21 (RPS21C) | c... 145 2e-35 /	dbj|BAA02158.1| 40S subunit ribosomal protein [Oryza sativa (jap... 135 1e-31 /	emb|CAO70985.1| unnamed protein product [Vitis vinifera] 152 2e-37 /
Contig3948	CT980738; CT981205; CT980724; CT985780; CT988000; CT984369;	A2ZG71 Cluster: Hypothetical protein; n=2; Oryza sativ... 126 5e-28 /	jgi|Poptr1_1|642082|grail3.0017027601 126 6e-30 /	AT4G33865.1 | Symbols: | 40S ribosomal protein S29 (RPS29C) | c... 120 3e-28 /	gb|AAP68880.1| putative ribosomal protein S29 [Oryza sativa (jap... 126 4e-29 /	emb|CAO65223.1| unnamed protein product [Vitis vinifera] 123 8e-29 /		PF00253 Ribosomal_S14 /
Contig3950	CT983255;	A5ASC2 Cluster: Hypothetical protein; n=1; Vitis vinif... 281 2e-74 /	jgi|Poptr1_1|297853|gw1.8759.5.1 277 4e-75 /	AT2G09990.1 | Symbols: | 40S ribosomal protein S16 (RPS16A) | c... 255 2e-68 /	gb|ABA91285.1| 40S ribosomal protein S16, putative, expressed [O... 240 4e-63 /	emb|CAO71129.1| unnamed protein product [Vitis vinifera] 281 4e-76 /
Contig3952	CT984151;	Q2HIQ2 Cluster: At1g01170; n=1; Arabidopsis thaliana|R... 133 7e-30 /	jgi|Poptr1_1|418055|gw1.VI.2428.1 135 2e-32 /	AT1G01170.2 | Symbols: | ozone-responsive stress-related protei... 133 8e-32 /	dbj|BAD67902.1| ozone-responsive stress-related protein-like [Or... 130 3e-30 /	emb|CAO46571.1| unnamed protein product [Vitis vinifera] 114 7e-26 /		PF06592 DUF1138 /
Contig3953	CT984734;	Q39836 Cluster: Guanine nucleotide-binding protein sub... 391 e-107 /	jgi|Poptr1_1|574969|eugene3.00150364 388 e-108 /	AT1G48630.1 | Symbols: | guanine nucleotide-binding family prot... 386 e-108 /	dbj|BAA07404.1| q group of receptor for activated C-kinase [Oryz... 330 2e-90 /	emb|CAN61810.1| hypothetical protein [Vitis vinifera] 387 e-108 /
Contig3963	CT987506;	Q9LRC4 Cluster: Oxygen evolving enhancer protein 1 pre... 450 e-125 /	jgi|Poptr1_1|716206|estExt_Genewise1_v1.C_LG_V3745 450 e-127 /	AT5G66570.1 | Symbols: PSBO-1, OEE1, OEE33, OE33, PSBO1 | PSBO-1... 424 e-119 /	prf||2002393A oxygen-evolving complex protein 1 438 e-122 /	emb|CAN61828.1| hypothetical protein [Vitis vinifera] 439 e-123 /	GO:0005509 calcium ion binding / GO:0009654 oxygen evolving complex / GO:0015979 photosynthesis / GO:0019898 extrinsic to membrane / GO:0042549 photosystem II stabilization /	PF01716 MSP /
Contig3977	CT981226; CT983676;	Q6J338 Cluster: Copper chaperone; n=1; Populus alba x ... 130 6e-29 /	jgi|Poptr1_1|228799|gw1.X.3496.1 128 4e-30 /	AT1G66240.1 | Symbols: ATX1 | ATX1; metal ion binding | chr1:246... 125 4e-29 /	dbj|BAD05334.1| putative copper chaperone [Oryza sativa (japonic... 128 3e-29 /	emb|CAO46513.1| unnamed protein product [Vitis vinifera] 129 3e-30 /	GO:0030001 metal ion transport / GO:0046872 metal ion binding /	PF00403 HMA /
Contig3981	CT981299;	A5BR49 Cluster: Hypothetical protein; n=1; Vitis vinif... 374 e-118 /	jgi|Poptr1_1|719158|estExt_Genewise1_v1.C_LG_VII2732 379 e-119 /	AT3G55620.1 | Symbols: EMB1624 | EMB1624 (EMBRYO DEFECTIVE 1624)... 370 e-117 /	dbj|BAC45212.1| putative eukaryotic translation initiation facto... 367 e-117 /	emb|CAO71693.1| unnamed protein product [Vitis vinifera] 374 e-120 /
Contig3994	CT987439; CT986129; CT983054;	Q9XGN4 Cluster: Galactinol synthase, isoform GolS-1; n... 473 e-131 /	jgi|Poptr1_1|657524|grail3.0009037801 479 e-135 /	AT1G60470.1 | Symbols: ATGOLS4 | ATGOLS4 (ARABIDOPSIS THALIANA G... 446 e-125 /	gb|ABF95621.1| galactinol synthase 3, putative, expressed [Oryza... 404 e-112 /	emb|CAO66088.1| unnamed protein product [Vitis vinifera] 479 e-135 /	GO:0016051 carbohydrate biosynthesis / GO:0016740 transferase activity / GO:0016757 transferase activity, transferring glycosyl groups / GO:0016758 transferase activity, transferring hexosyl groups / GO:0047216 inositol 3-alpha-galactosyltransferase activity /	PF01501 Glyco_transf_8 /
Contig4003	CT985382;	Q8GYZ3 Cluster: Hypothetical protein At1g19130/F14D16_... 266 1e-69 /	jgi|Poptr1_1|552920|eugene3.00002235 305 2e-83 /	AT1G19130.1 | Symbols: | similar to unknown protein [Oryza sati... 129 3e-31 /	dbj|BAD10407.1| unknown protein [Oryza sativa (japonica cultivar... 229 1e-59 /	emb|CAO65217.1| unnamed protein product [Vitis vinifera] 269 3e-72 /		PF06172 Cupin_5 /
Contig4018	CT986267; CT986538;	Q94AF6 Cluster: AT5g20160/F5O24_50; n=1; Arabidopsis t... 210 6e-53 /	jgi|Poptr1_1|421851|gw1.XII.311.1 214 5e-56 /	AT5G20160.1 | Symbols: | ribosomal protein L7Ae/L30e/S12e/Gadd4... 209 1e-54 /	gb|ABF94894.1| NHP2-like protein 1, putative, expressed [Oryza s... 204 2e-52 /	emb|CAO65649.1| unnamed protein product [Vitis vinifera] 214 7e-56 /	GO:0030529 ribonucleoprotein complex / GO:0042254 ribosome biogenesis and assembly /	PF01248 Ribosomal_L7Ae /
Contig4038	CT982045;	A5ACL8 Cluster: Hypothetical protein; n=1; Vitis vinif... 400 e-110 /	jgi|Poptr1_1|596946|eugene3.00870022 393 e-110 /	AT2G40540.2 | Symbols: ATKT2, SHY3, KUP2, ATKUP2, TRK2, KT2 | KT... 348 2e-96 /	dbj|BAC79545.1| putative potassium transporter [Oryza sativa (ja... 293 6e-79 /	emb|CAO41483.1| unnamed protein product [Vitis vinifera] 402 e-112 /
Contig4040	CT980657; CT980307; CT985208; CT981396;	A5AGJ0 Cluster: Hypothetical protein; n=1; Vitis vinif... 397 e-109 /	jgi|Poptr1_1|249459|gw1.XIX.1859.1 389 e-108 /		ref|NP_001053451.1| Os04g0542900 [Oryza sativa (japonica cultiva... 361 2e-99 /	emb|CAO63491.1| unnamed protein product [Vitis vinifera] 400 e-111 /
Contig4041	CT985283;
Contig4043	CT986860; CT987060;	A5C3V1 Cluster: Hypothetical protein; n=1; Vitis vinif... 226 2e-57 /	jgi|Poptr1_1|551758|eugene3.00021073 225 4e-59 /	AT1G74270.1 | Symbols: | 60S ribosomal protein L35a (RPL35aC) |... 219 3e-57 /	dbj|BAD19202.1| putative ribosomal protein L35A [Oryza sativa (j... 206 1e-52 /	emb|CAN64195.1| hypothetical protein [Vitis vinifera] 226 4e-59 /
Contig4044	CT986017;	Q9SA21 Cluster: F3O9.2 protein; n=2; Arabidopsis thali... 150 5e-35 /	jgi|Poptr1_1|557032|eugene3.00090292 154 4e-38 /	AT1G16210.1 | Symbols: | similar to cupin family protein [Arabi... 150 6e-37 /	ref|NP_001053553.1| Os04g0561600 [Oryza sativa (japonica cultiva... 140 6e-33 /	emb|CAN75128.1| hypothetical protein [Vitis vinifera] 144 7e-35 /		PF06244 DUF1014 /
Contig4045	CT982945;	Q6K853 Cluster: 40S ribosomal protein S30-like; n=1; O... 86 7e-16 /	jgi|Poptr1_1|418033|gw1.VI.2406.1 86 3e-18 /	AT5G56670.1 | Symbols: | 40S ribosomal protein S30 (RPS30C) | c... 83 3e-17 /	dbj|BAD36047.1| 40S ribosomal protein S30-like [Oryza sativa (ja... 86 2e-17 /	emb|CAO65408.1| unnamed protein product [Vitis vinifera] 85 1e-17 /	GO:0003735 structural constituent of ribosome / GO:0005622 intracellular / GO:0005840 ribosome / GO:0006412 protein biosynthesis /	PF04758 Ribosomal_S30 /
Contig4047	CT982813; CT980216; CT986074; CT982283;	O04287 Cluster: Peptidyl-prolyl isomerase FKBP12; n=1;... 212 2e-53 /	jgi|Poptr1_1|718535|estExt_Genewise1_v1.C_LG_VII1249 214 4e-56 /	AT5G64350.1 | Symbols: ATFKBP12, FKBP12 | FKBP12 (FK506-binding ... 194 4e-50 /	dbj|BAD19404.1| putative immunophilin [Oryza sativa (japonica cu... 193 4e-49 /	emb|CAO43104.1| unnamed protein product [Vitis vinifera] 211 5e-55 /	GO:0003755 peptidyl-prolyl cis-trans isomerase activity / GO:0006457 protein folding / GO:0016853 isomerase activity /
Contig4051	CT984038; CT980967; CT984333; CT980205;	Q9LY62 Cluster: Hypothetical protein F27K19_10; n=1; A... 322 9e-88 /	jgi|Poptr1_1|416891|gw1.VI.1264.1 332 1e-91 /	AT3G55830.1 | Symbols: EPC1 | EPC1 (ECTOPICALLY PARTING CELLS); ... 322 3e-89 /	gb|EAZ02288.1| hypothetical protein OsI_023520 [Oryza sativa (in... 261 3e-69 /	emb|CAO41327.1| unnamed protein product [Vitis vinifera] 351 1e-96 /		PF09258 EXTL2 /
Contig4053	CT983905;	Q1SP47 Cluster: Nucleic acid-binding, OB-fold, subgrou... 263 3e-69 /	jgi|Poptr1_1|294718|gw1.70.171.1 256 3e-69 /	AT5G23740.1 | Symbols: RPS11-BETA | RPS11-BETA (RIBOSOMAL PROTEI... 250 3e-67 /	dbj|BAC79661.1| putative 40S ribosomal protein S11 [Oryza sativa... 258 5e-69 /	emb|CAO44307.1| unnamed protein product [Vitis vinifera] 264 3e-71 /	GO:0003676 nucleic acid binding / GO:0003735 structural constituent of ribosome / GO:0005622 intracellular / GO:0005840 ribosome / GO:0006412 protein biosynthesis / GO:0030529 ribonucleoprotein complex /	PF00366 Ribosomal_S17 /
Contig4058	CT980749;	Q9SAQ0 Cluster: ATPase beta subunit; n=1; Nicotiana sy... 122 1e-26 /	jgi|Poptr1_1|416572|gw1.VI.945.1 118 3e-27 /	AT5G08680.1 | Symbols: | ATP synthase beta chain, mitochondrial... 120 5e-28 /	gb|AAT58723.1| putative ATP synthase beta chain [Oryza sativa (j... 122 9e-28 /	emb|CAO42228.1| unnamed protein product [Vitis vinifera] 122 3e-28 /	GO:0000166 nucleotide binding / GO:0005524 ATP binding / GO:0006754 ATP biosynthesis / GO:0006810 transport / GO:0006811 ion transport / GO:0008553 hydrogen-exporting ATPase activity, phosphorylative mechanism / GO:0009579 thylakoid / GO:0015078 hydrogen ion transporter activity / GO:0015986 ATP synthesis coupled proton transport / GO:0015992 proton transport / GO:0016020 membrane / GO:0016021 in…	PF00006 ATP-synt_ab / PF00306 ATP-synt_ab_C / PF02874 ATP-synt_ab_N /
Contig4070	CT983014;	A5BL45 Cluster: Hypothetical protein; n=1; Vitis vinif... 326 1e-87 /	jgi|Poptr1_1|552716|eugene3.00002031 326 1e-89 /	AT5G48760.2 | Symbols: | 60S ribosomal protein L13A (RPL13aD) |... 322 2e-88 /	gb|AAR01683.1| putative ribosomal protein L13a [Oryza sativa (ja... 318 2e-86 /	emb|CAO43556.1| unnamed protein product [Vitis vinifera] 326 3e-89 /
Contig4071	CT987717; CT980331; CT986897;	Q41419 Cluster: Clostridium pasteurianum ferredoxin ho... 250 9e-65 /	jgi|Poptr1_1|297243|gw1.86.134.1 299 2e-81 /	AT3G27570.1 | Symbols: | similar to unknown protein [Arabidopsi... 244 9e-65 /	dbj|BAD12919.1| sucrase-like protein [Oryza sativa (japonica cul... 220 6e-57 /	emb|CAO14698.1| unnamed protein product [Vitis vinifera] 309 3e-84 /	GO:0005506 iron ion binding / GO:0006118 electron transport / GO:0006810 transport / GO:0046872 metal ion binding / GO:0051536 iron-sulfur cluster binding / GO:0051537 2 iron, 2 sulfur cluster binding /	PF06999 Suc_Fer-like /
Contig4075	CT987952; CT982476;	Q5UFR1 Cluster: 14-3-3 family protein; n=1; Malus x do... 373 e-102 /	jgi|Poptr1_1|580782|eugene3.01230072 373 e-103 /	AT5G38480.1 | Symbols: RCI1, GRF3 | GRF3 (GENERAL REGULATORY FAC... 365 e-101 /	gb|AAB07457.1| GF14-c protein 356 6e-98 /	emb|CAO49302.1| unnamed protein product [Vitis vinifera] 361 e-100 /	GO:0019904 protein domain specific binding /	PF00244 14-3-3 /
Contig4078	CT984323;	Q6UNT2 Cluster: 60S ribosomal protein L5; n=1; Cucumis... 407 e-114 /	jgi|Poptr1_1|732569|estExt_Genewise1_v1.C_LG_XIV3958 417 e-118 /	AT3G25520.1 | Symbols: ATL5 | ATL5 (A. THALIANA RIBOSOMAL PROTEI... 389 e-109 /	dbj|BAD82174.1| putative ribosomal protein L5 [Oryza sativa (jap... 392 e-108 /	emb|CAO46843.1| unnamed protein product [Vitis vinifera] 421 e-118 /	GO:0003723 RNA binding / GO:0003735 structural constituent of ribosome / GO:0005622 intracellular / GO:0005840 ribosome / GO:0006412 protein biosynthesis / GO:0008097 5S rRNA binding / GO:0019843 rRNA binding / GO:0030529 ribonucleoprotein complex /
Contig4082	CT980303; CT986060; CT985895; CT981943; CT987673;	Q1S4W8 Cluster: Cell division protein FtsZ; n=1; Medic... 613 e-174 /	jgi|Poptr1_1|672205|grail3.0140007702 616 e-176 /	AT5G23860.1 | Symbols: TUB8 | TUB8 (tubulin beta-8) | chr5:80429... 609 e-174 /	pir||JC2511 beta-tubulin R2242 - rice 613 e-175 /	emb|CAO42578.1| unnamed protein product [Vitis vinifera] 616 e-176 /	GO:0000166 nucleotide binding / GO:0003924 GTPase activity / GO:0005198 structural molecule activity / GO:0005525 GTP binding / GO:0005874 microtubule / GO:0007017 microtubule-based process / GO:0007018 microtubule-based movement / GO:0043234 protein complex / GO:0051258 protein polymerization / GO:0051301 cell division /	PF00091 Tubulin / PF03953 Tubulin_C /
Contig4088	CT980686; CT983178; CT985730; CT986134; CT980335; CT983042; CT986803; CT984206;	Q9LZ17 Cluster: 40S ribosomal protein S17-4; n=1; Arab... 229 9e-59 /	jgi|Poptr1_1|228682|gw1.X.3379.1 238 4e-63 /	AT5G04800.4 | Symbols: | structural constituent of ribosome | c... 229 1e-60 /	gb|AAN61484.1| Putative 40S ribosomal protein S17 [Oryza sativa ... 206 5e-53 /	emb|CAO62399.1| unnamed protein product [Vitis vinifera] 227 9e-60 /	GO:0003735 structural constituent of ribosome / GO:0005622 intracellular / GO:0005840 ribosome / GO:0006412 protein biosynthesis / GO:0030529 ribonucleoprotein complex /	PF00833 Ribosomal_S17e /
Contig4091	CT985322; CT981610; CT987936; CT982396;	Q1S397 Cluster: Hypothetical protein; n=1; Medicago tr... 93 8e-18 /	jgi|Poptr1_1|181253|gw1.I.9853.1 96 1e-20 /	AT3G01130.1 | Symbols: | similar to unknown protein [Arabidopsi... 82 3e-16 /		emb|CAO47262.1| unnamed protein product [Vitis vinifera] 95 5e-20 /
Contig4099	CT984594; CT983312;	Q9S9M0 Cluster: T24D18.25 protein; n=2; Arabidopsis th... 85 6e-15 /	jgi|Poptr1_1|579268|eugene3.10480001 112 5e-25 /	AT1G16170.1 | Symbols: | similar to unknown protein [Arabidopsi... 85 8e-17 /	dbj|BAC99929.1| unknown protein [Oryza sativa (japonica cultivar... 84 6e-16 /	emb|CAO23158.1| unnamed protein product [Vitis vinifera] 95 1e-19 /
Contig4100	CT987161; CT987325;	Q8LHP0 Cluster: Transcription elongation factor 1 homo... 132 1e-29 /	jgi|Poptr1_1|568625|eugene3.00110639 143 1e-34 /	AT5G46030.1 | Symbols: | Identical to Transcription elongation ... 131 4e-31 /	dbj|BAC10134.1| unknown protein [Oryza sativa (japonica cultivar... 132 9e-31 /	emb|CAO39351.1| unnamed protein product [Vitis vinifera] 140 2e-33 /	GO:0005634 nucleus / GO:0006350 transcription / GO:0006355 regulation of transcription, DNA-dependent / GO:0008270 zinc ion binding / GO:0046872 metal ion binding /	PF05129 Elf1 /
Contig4105	CT983616;	O22860 Cluster: 60S ribosomal protein L38; n=1; Arabid... 133 4e-30 /	jgi|Poptr1_1|741506|estExt_Genewise1_v1.C_640429 133 6e-32 /	AT3G59540.1 | Symbols: | 60S ribosomal protein L38 (RPL38B) | c... 133 6e-32 /	dbj|BAC79676.1| putative 60S ribosomal protein L38 [Oryza sativa... 124 1e-28 /	emb|CAO16956.1| unnamed protein product [Vitis vinifera] 128 2e-30 /	GO:0003735 structural constituent of ribosome / GO:0005622 intracellular / GO:0005840 ribosome / GO:0006412 protein biosynthesis / GO:0030529 ribonucleoprotein complex /	PF01781 Ribosomal_L38e /
Contig4107	CT987031;	Q94AF0 Cluster: AT4g29820/F27B13_60; n=1; Arabidopsis ... 285 2e-75 /	jgi|Poptr1_1|413045|gw1.III.148.1 286 8e-78 /	AT4G29820.1 | Symbols: CFIM-25, ATCFIM-25 | ATCFIM-25/CFIM-25 (A... 285 2e-77 /	dbj|BAC99373.1| putative cleavage and polyadenylation specific f... 232 1e-60 /	emb|CAO65309.1| unnamed protein product [Vitis vinifera] 300 8e-83 /	GO:0005515 protein binding /
Contig4109	CT986167;	A5B792 Cluster: Hypothetical protein; n=1; Vitis vinif... 167 3e-46 /	jgi|Poptr1_1|743464|estExt_Genewise1_v1.C_1220082 166 1e-47 /	AT1G34130.1 | Symbols: STT3B | STT3B (STAUROSPORIN AND TEMPERATU... 154 4e-44 /	emb|CAE03245.2| OSJNBa0018M05.20 [Oryza sativa (japonica cultiva... 160 6e-45 /	emb|CAO48475.1| unnamed protein product [Vitis vinifera] 167 8e-48 /
Contig4114	CT982975; CT984254;	Q94E74 Cluster: Putative ER6 protein; n=1; Oryza sativ... 148 4e-34 /	jgi|Poptr1_1|658876|grail3.0006031801 202 3e-52 /	AT1G68300.1 | Symbols: | universal stress protein (USP) family ... 149 2e-36 /	dbj|BAB60909.1| putative ER6 protein [Oryza sativa (japonica cul... 150 7e-36 /	emb|CAO42154.1| unnamed protein product [Vitis vinifera] 184 1e-46 /	GO:0006950 response to stress /	PF00582 Usp /
Contig4121	CT984768; CT980840; CT982645;	Q1S7Q8 Cluster: Ribosomal protein L9 N-terminal-like; ... 153 6e-36 /	jgi|Poptr1_1|674660|grail3.0200002301 150 5e-37 /	AT5G53070.1 | Symbols: | ribosomal protein L9 family protein | ... 133 6e-32 /	gb|AAU43965.1| unknown protein [Oryza sativa (japonica cultivar-... 134 2e-31 /	emb|CAO48633.1| unnamed protein product [Vitis vinifera] 156 1e-38 /	GO:0003735 structural constituent of ribosome / GO:0005622 intracellular / GO:0005840 ribosome / GO:0006412 protein biosynthesis /	PF01281 Ribosomal_L9_N /
Contig4123	CT987035; CT981592; CT987041; CT985787; CT986605; CT986241; CT984749;	Q38JU3 Cluster: ADP ribosylation factor 002; n=2; core... 365 3e-99 /	jgi|Poptr1_1|671531|grail3.0131005102 365 e-101 /	AT3G62290.1 | Symbols: ATARFA1E | ATARFA1E (ADP-ribosylation fac... 361 e-100 /	dbj|BAA04607.1| ADP-ribosylation factor [Oryza sativa (japonica ... 365 e-100 /	emb|CAO66092.1| unnamed protein product [Vitis vinifera] 363 e-100 /	GO:0000166 nucleotide binding / GO:0005525 GTP binding / GO:0005622 intracellular / GO:0006364 rRNA processing / GO:0006810 transport / GO:0006888 ER to Golgi vesicle-mediated transport / GO:0007046 ribosome biogenesis / GO:0007264 small GTPase mediated signal transduction / GO:0015031 protein transport /	PF00025 Arf /
Contig4128	CT987424;	Q8LBI4 Cluster: Nicotiana lesion-inducing like; n=1; A... 165 3e-39 /	jgi|Poptr1_1|551580|eugene3.00020895 169 2e-42 /	AT5G43460.1 | Symbols: | lesion inducing protein-related | chr5... 165 3e-41 /	gb|AAN87739.1| Unknown protein [Oryza sativa (japonica cultivar-... 163 9e-40 /	emb|CAO71340.1| unnamed protein product [Vitis vinifera] 187 1e-47 /		PF05514 HR_lesion /
Contig4134	CT983451; CT983035; CT982505;	A5B1P3 Cluster: Hypothetical protein; n=1; Vitis vinif... 127 8e-48 /	jgi|Poptr1_1|576525|eugene3.00160660 126 8e-49 /	AT5G06290.1 | Symbols: | 2-cys peroxiredoxin, chloroplast, puta... 126 1e-47 /	gb|EAZ23339.1| hypothetical protein OsJ_006822 [Oryza sativa (ja... 123 6e-47 /	emb|CAO15833.1| unnamed protein product [Vitis vinifera] 127 9e-50 /
Contig4136	CT980875; CT983071; CT981966;
Contig4142	CT985265; CT982456; CT982633; CT984764; CT983302; CT982613; CT982268; CT987098; CT984365; AJ627665; CT986769; CT981320; CT982647; CT981086; CT983064;	Q2HVI3 Cluster: Ribosomal protein L30; n=2; Medicago t... 264 4e-69 /	jgi|Poptr1_1|417170|gw1.VI.1543.1 273 1e-73 /	AT2G44120.2 | Symbols: | 60S ribosomal protein L7 (RPL7C) | chr... 263 7e-71 /	ref|NP_001053797.1| Os04g0605900 [Oryza sativa (japonica cultiva... 263 6e-70 /	emb|CAO40476.1| unnamed protein product [Vitis vinifera] 277 9e-75 /	GO:0003735 structural constituent of ribosome / GO:0005622 intracellular / GO:0005840 ribosome / GO:0006412 protein biosynthesis / GO:0015934 large ribosomal subunit / GO:0030528 transcription regulator activity / GO:0030529 ribonucleoprotein complex /	PF00327 Ribosomal_L30 / PF08079 Ribosomal_L30_N /
Contig4144	CT988982; CT989062; CT989090; CT989009; CT983744; CT983278; CT980492; CT982597; CT983632; CT984266; CT985683;	Q0GPA4 Cluster: Cystatin; n=1; Amaranthus hypochondria... 292 2e-77 /	jgi|Poptr1_1|711772|estExt_Genewise1_v1.C_LG_III0367 301 3e-82 /	AT3G12490.2 | Symbols: | cysteine protease inhibitor, putative ... 273 1e-73 /	emb|CAI84607.1| unnamed protein product [Oryza sativa] 275 2e-73 /	emb|CAO18250.1| unnamed protein product [Vitis vinifera] 229 2e-60 /	GO:0004869 cysteine protease inhibitor activity /	PF00031 Cystatin /
Contig4145	CT984711;	Q7XMK5 Cluster: OSJNBb0039L24.13 protein; n=2; Oryza s... 157 5e-37 /	jgi|Poptr1_1|552289|eugene3.00021604 174 4e-44 /	AT2G45820.1 | Symbols: | DNA-binding protein, putative | chr2:1... 151 3e-37 /	emb|CAE04574.1| OSJNBb0039L24.13 [Oryza sativa (japonica cultiva... 158 2e-38 /	emb|CAO39554.1| unnamed protein product [Vitis vinifera] 158 5e-39 /		PF03763 Remorin_C / PF03766 Remorin_N /
Contig4147	CT980203; CT985605;
Contig4148	CT983875;	A5ALC6 Cluster: Hypothetical protein; n=1; Vitis vinif... 241 2e-62 /	jgi|Poptr1_1|172135|gw1.I.735.1 226 1e-59 /	AT5G21170.2 | Symbols: | AMP-activated protein kinase | chr5:72... 213 9e-56 /	gb|AAT69644.1| unknown protein [Oryza sativa (japonica cultivar-... 204 3e-52 /	emb|CAO67335.1| unnamed protein product [Vitis vinifera] 243 1e-64 /
Contig4161	DR409943;	O65331 Cluster: Basic chitinase; n=1; Elaeagnus umbell... 184 2e-45 /	jgi|Poptr1_1|549858|eugene3.00012299 172 1e-43 /	AT3G12500.1 | Symbols: PR3, PR-3, CHI-B, B-CHI, ATHCHIB | ATHCHI... 153 8e-38 /	gb|EAY90476.1| hypothetical protein OsI_011709 [Oryza sativa (in... 162 6e-40 /	emb|CAA90970.1| chitinase [Vitis vinifera] 165 3e-41 /	GO:0004568 chitinase activity / GO:0006032 chitin catabolism / GO:0008061 chitin binding / GO:0008152 metabolism / GO:0016787 hydrolase activity / GO:0016798 hydrolase activity, acting on glycosyl bonds / GO:0016998 cell wall catabolism /	PF00187 Chitin_bind_1 / PF00182 Glyco_hydro_19 /
Contig4166	CT981033;	Q1SEA0 Cluster: Phosphofructokinase; n=1; Medicago tru... 251 9e-66 /	jgi|Poptr1_1|413407|gw1.III.510.1 245 8e-66 /	AT4G29220.1 | Symbols: | phosphofructokinase family protein | c... 236 3e-63 /	gb|AAU44054.1| putative diphosphate-fructose-6-phosphate 1-phosp... 223 1e-58 /	emb|CAO65420.1| unnamed protein product [Vitis vinifera] 247 3e-66 /	GO:0003872 6-phosphofructokinase activity / GO:0005945 6-phosphofructokinase complex / GO:0006096 glycolysis / GO:0016301 kinase activity /	PF00365 PFK /
Contig4169	CT985101; CT985977; CT982890; CT983327;	A1ECK5 Cluster: Putative multiple stress-responsive zi... 128 1e-28 /	jgi|Poptr1_1|734957|estExt_Genewise1_v1.C_LG_XVI1642 124 5e-29 /	AT1G51200.2 | Symbols: | DNA binding / zinc ion binding | chr1:... 112 2e-25 /	gb|EAZ01657.1| hypothetical protein OsI_022889 [Oryza sativa (in... 122 1e-27 /	emb|CAO23537.1| unnamed protein product [Vitis vinifera] 129 2e-30 /	GO:0003677 DNA binding / GO:0008270 zinc ion binding /	PF01428 zf-AN1 / PF01754 zf-A20 /
Contig4180	CT985533;	Q2PEZ3 Cluster: Putative importin alpha; n=1; Trifoliu... 286 1e-75 /	jgi|Poptr1_1|742293|estExt_Genewise1_v1.C_770044 283 2e-76 /	AT3G06720.2 | Symbols: ATKAP ALPHA, AT-IMP | AT-IMP (Arabidopsis... 271 4e-73 /	ref|NP_001054692.1| Os05g0155500 [Oryza sativa (japonica cultiva... 266 1e-70 /	emb|CAO44871.1| unnamed protein product [Vitis vinifera] 277 1e-74 /	GO:0005488 binding / GO:0005634 nucleus / GO:0005643 nuclear pore / GO:0005737 cytoplasm / GO:0006606 protein import into nucleus / GO:0006886 intracellular protein transport / GO:0008565 protein transporter activity /	PF00514 Arm / PF01749 IBB /
Contig4197	DR410019; CT987785; CT986490;	A5ACV0 Cluster: Hypothetical protein; n=1; Vitis vinif... 183 3e-86 /	jgi|Poptr1_1|553022|eugene3.00002337 185 9e-91 /	AT4G16720.1 | Symbols: | 60S ribosomal protein L15 (RPL15A) | c... 170 2e-83 /	gb|AAN08216.1| ribosomal protein L15 [Oryza sativa (japonica cul... 179 3e-83 /	emb|CAO70602.1| unnamed protein product [Vitis vinifera] 183 1e-87 /
Contig4200	CT984951; CT984587; CT984423;	Q2HRR6 Cluster: Hypothetical protein; n=1; Medicago tr... 76 2e-12 /	jgi|Poptr1_1|671490|grail3.0131002001 74 6e-14 /	AT3G05890.1 | Symbols: RCI2B | RCI2B (RARE-COLD-INDUCIBLE 2B) | ... 72 3e-13 /	gb|EAY73580.1| hypothetical protein OsI_001427 [Oryza sativa (in... 77 6e-14 /	emb|CAO17339.1| unnamed protein product [Vitis vinifera] 67 2e-11 /	GO:0016021 integral to membrane /	PF01679 UPF0057 /
Contig4207	CT982961; CT987495;	Q5MCR8 Cluster: Aluminum-induced protein; n=1; Codonop... 331 4e-89 /	jgi|Poptr1_1|657667|grail3.0009049102 332 2e-91 /	AT5G19140.1 | Symbols: | auxin/aluminum-responsive protein, put... 311 4e-85 /	gb|ABA91477.1| Stem-specific protein TSJT1, putative, expressed ... 283 8e-76 /	emb|CAN71784.1| hypothetical protein [Vitis vinifera] 177 1e-44 /
Contig4208	CT983423; CT984123; CT980758; CT982729; CT987303;
Contig4212	CT987993; CT984780; CT981451; CT988076;	Q5M9R1 Cluster: Hypothetical protein orf138c; n=1; Nic... 165 3e-39 /	jgi|Poptr1_1|279288|gw1.217.18.1 113 1e-25 /	ATMG00030.1 | Symbols: ORF107A | Identical to Hypothetical mitoc... 126 2e-29 /	gb|AAX96293.1| At5g42500 [Oryza sativa (japonica cultivar-group)] 102 1e-21 /	emb|CAO46825.1| unnamed protein product [Vitis vinifera] 157 1e-38 /	GO:0005739 mitochondrion /
Contig4213	CT983856; CT982125; CT988823;	Q3HRZ3 Cluster: Hypothetical protein; n=1; Solanum tub... 140 2e-32 /	jgi|Poptr1_1|423183|gw1.XII.1643.1 137 9e-34 /	AT5G59850.1 | Symbols: | 40S ribosomal protein S15A (RPS15aF) |... 140 2e-34 /	dbj|BAD22059.1| putative ribosomal protein S15 [Oryza sativa (ja... 138 3e-33 /	emb|CAN65143.1| hypothetical protein [Vitis vinifera] 136 3e-33 /	GO:0003735 structural constituent of ribosome / GO:0005622 intracellular / GO:0005840 ribosome / GO:0006412 protein biosynthesis / GO:0030529 ribonucleoprotein complex /	PF00410 Ribosomal_S8 /
Contig4217	CT986128;	Q6Z2X5 Cluster: Putative dolichol-phosphate (Beta-D) m... 129 9e-29 /	jgi|Poptr1_1|421607|gw1.XII.67.1 142 1e-34 /	AT1G74340.1 | Symbols: | dolichol phosphate-mannose biosynthesi... 124 3e-29 /	dbj|BAD10255.1| putative dolichol-phosphate (beta-D) mannosyltra... 129 7e-30 /	emb|CAO63341.1| unnamed protein product [Vitis vinifera] 137 1e-32 /	GO:0009059 macromolecule biosynthesis / GO:0016740 transferase activity / GO:0016757 transferase activity, transferring glycosyl groups / GO:0030176 integral to endoplasmic reticulum membrane /	PF07297 DPM2 /
Contig4231	CT981769; CT986776;	Q8VY97 Cluster: Hypothetical protein At4g32130; F10N7.... 276 1e-72 /	jgi|Poptr1_1|717801|estExt_Genewise1_v1.C_LG_VI2521 291 4e-79 /	AT4G32130.1 | Symbols: | similar to unknown protein [Arabidopsi... 276 1e-74 /	dbj|BAD37374.1| unknown protein [Oryza sativa (japonica cultivar... 263 4e-70 /	emb|CAO44334.1| unnamed protein product [Vitis vinifera] 311 7e-85 /
Contig4236	CT986759;
Contig4249	CT985909; CT987077; CT987334;	Q8GUN4 Cluster: Putative MAGE protein; n=1; Arabidopsi... 212 7e-65 /	jgi|Poptr1_1|209477|gw1.V.4878.1 254 1e-77 /	AT1G34770.2 | Symbols: | MAGE-8 antigen-related | chr1:12746602... 215 1e-67 /	gb|EAZ02791.1| hypothetical protein OsI_024023 [Oryza sativa (in... 223 6e-58 /	emb|CAO50085.1| unnamed protein product [Vitis vinifera] 271 8e-73 /		PF01454 MAGE /
Contig4250	CT985785;	P62302 Cluster: 40S ribosomal protein S13; n=1; Glycin... 275 2e-72 /	jgi|Poptr1_1|666912|grail3.0005049701 269 2e-72 /	AT4G00100.1 | Symbols: RPS13, PFL2, ATRPS13A | ATRPS13A (RIBOSOM... 264 4e-71 /	dbj|BAD33099.1| putative 40S RIBOSOMAL PROTEIN S13 [Oryza sativa... 242 9e-64 /	emb|CAO24501.1| unnamed protein product [Vitis vinifera] 274 8e-74 /	GO:0003735 structural constituent of ribosome / GO:0005622 intracellular / GO:0005840 ribosome / GO:0006412 protein biosynthesis / GO:0030529 ribonucleoprotein complex /	PF00312 Ribosomal_S15 / PF08069 Ribosomal_S13_N /
Contig4257	CT986919;	Q5I1Z7 Cluster: Hypothetical protein; n=1; Flaveria br... 297 4e-79 /	jgi|Poptr1_1|228475|gw1.X.3172.1 308 3e-84 /	AT1G51630.1 | Symbols: | similar to unknown protein [Arabidopsi... 281 3e-76 /	ref|NP_001063569.1| Os09g0498800 [Oryza sativa (japonica cultiva... 218 2e-56 /	emb|CAO43186.1| unnamed protein product [Vitis vinifera] 272 3e-73 /		PF03138 DUF246 /
Contig4260	CT986442;	Q9LMK7 Cluster: Ran-binding protein 1 homolog a; n=1; ... 85 5e-15 /	jgi|Poptr1_1|173568|gw1.I.2168.1 95 4e-20 /	AT1G07140.1 | Symbols: SIRANBP | SIRANBP (Ran-binding protein 1a... 85 5e-17 /	gb|EAY89589.1| hypothetical protein OsI_010822 [Oryza sativa (in... 72 2e-12 /	emb|CAO21426.1| unnamed protein product [Vitis vinifera] 94 2e-19 /	GO:0005634 nucleus / GO:0006810 transport / GO:0015031 protein transport / GO:0046907 intracellular transport /	PF00638 Ran_BP1 /
Contig4263	CT984447;	Q6UQE4 Cluster: Calmodulin 8; n=1; Daucus carota|Rep: ... 298 3e-79 /	jgi|Poptr1_1|415968|gw1.VI.341.1 298 4e-81 /	AT3G43810.1 | Symbols: CAM7 | CAM7 (CALMODULIN 7); calcium ion b... 298 4e-81 /	ref|NP_001042688.1| Os01g0267900 [Oryza sativa (japonica cultiva... 296 5e-80 /	emb|CAO67336.1| unnamed protein product [Vitis vinifera] 298 6e-81 /	GO:0005509 calcium ion binding /	PF00036 efhand /
Contig4264	CT984892; CT984420; CT981897; CT985257; CT982008; CT985782;	Q9M609 Cluster: Hypothetical protein; n=1; Malus x dom... 418 e-115 /	jgi|Poptr1_1|414947|gw1.III.2050.1 444 e-125 /	AT1G26850.2 | Symbols: | dehydration-responsive family protein ... 409 e-114 /	gb|EAY90236.1| hypothetical protein OsI_011469 [Oryza sativa (in... 379 e-104 /	emb|CAO48396.1| unnamed protein product [Vitis vinifera] 430 e-120 /		PF03141 DUF248 /
Contig4266	DR409989;	Q1T0B7 Cluster: Argininosuccinate synthase; n=1; Medic... 119 5e-26 /	jgi|Poptr1_1|228730|gw1.X.3427.1 119 4e-28 /	AT4G24830.1 | Symbols: | arginosuccinate synthase family | chr4... 118 9e-28 /	gb|ABA96899.1| Argininosuccinate synthase, chloroplast precursor... 117 6e-27 /	emb|CAO68272.1| unnamed protein product [Vitis vinifera] 122 1e-28 /	GO:0004055 argininosuccinate synthase activity / GO:0005524 ATP binding / GO:0006526 arginine biosynthesis /	PF00764 Arginosuc_synth /
Contig4269	DR410029;	A5BQH0 Cluster: Hypothetical protein; n=1; Vitis vinif... 213 9e-54 /	jgi|Poptr1_1|732377|estExt_Genewise1_v1.C_LG_XIV3582 213 1e-55 /	AT2G04520.1 | Symbols: | eukaryotic translation initiation fact... 207 4e-54 /	dbj|BAD23331.1| eukaryotic translation initiation factor 1A [Ory... 197 3e-50 /	emb|CAO39710.1| unnamed protein product [Vitis vinifera] 213 2e-55 /
Contig4272	AJ627750;	Q2HTU2 Cluster: Heat shock protein Hsp20; n=1; Medicag... 223 8e-57 /	jgi|Poptr1_1|723183|estExt_Genewise1_v1.C_LG_IX3982 203 1e-52 /	AT5G59720.1 | Symbols: | HSP18.2 (HEAT SHOCK PROTEIN 18.2) | ch... 187 9e-48 /	gb|AAK54445.1| class I low-molecular-weight heat shock protein 1... 169 1e-41 /	emb|CAN60868.1| hypothetical protein [Vitis vinifera] 189 4e-48 /	GO:0006457 protein folding / GO:0006986 response to unfolded protein /	PF00011 HSP20 /
Contig4273	CT981962; CT981591; CT983746; CT982486; CT985779;	Q2HTF4 Cluster: Like-Sm ribonucleoprotein-related, cor... 154 4e-36 /	jgi|Poptr1_1|717040|estExt_Genewise1_v1.C_LG_VI0793 152 3e-37 /	AT2G23930.1 | Symbols: SNRNP-G | small nuclear ribonucleoprotein... 149 2e-36 /	dbj|BAC84637.1| putative small nuclear ribonucleoprotein E [Oryz... 147 4e-35 /	emb|CAO15893.1| unnamed protein product [Vitis vinifera] 152 5e-37 /	GO:0016071 mRNA metabolism / GO:0030529 ribonucleoprotein complex /	PF01423 LSM /
Contig4281	CT985225; CT981177; CT985222; CT985570;	A5BM68 Cluster: Hypothetical protein; n=1; Vitis vinif... 228 2e-58 /	jgi|Poptr1_1|424206|gw1.57.173.1 208 3e-54 /	AT3G16640.1 | Symbols: TCTP | TCTP (TRANSLATIONALLY CONTROLLED T... 191 4e-49 /	dbj|BAA02151.1| 21kd polypeptide [Oryza sativa (japonica cultiva... 216 4e-56 /	emb|CAO70960.1| unnamed protein product [Vitis vinifera] 228 3e-60 /
Contig4296	CT981839; CT983304; CT984889; CT987908; CT985630; CT982554;	Q6Z8Q6 Cluster: Splicing factor 3B subunit 5-like prot... 177 4e-43 /	jgi|Poptr1_1|551203|eugene3.00020518 180 6e-46 /	AT4G14342.1 | Symbols: | pre-mRNA splicing factor 10 kDa subuni... 175 3e-44 /	dbj|BAD10044.1| splicing factor 3B subunit 5-like protein [Oryza... 177 3e-44 /	emb|CAO71423.1| unnamed protein product [Vitis vinifera] 177 9e-45 /		PF07189 SF3b10 /
Contig4305	CT980305; CT981531;	Q1I1D6 Cluster: Hypoxia-responsive family protein; n=1... 125 2e-27 /	jgi|Poptr1_1|423286|gw1.XII.1746.1 116 1e-26 /	AT3G05550.1 | Symbols: | hypoxia-responsive family protein | ch... 121 4e-28 /	ref|NP_001060611.1| Os07g0673900 [Oryza sativa (japonica cultiva... 101 2e-21 /	emb|CAO44788.1| unnamed protein product [Vitis vinifera] 117 7e-27 /		PF04588 HIG_1_N /
Contig4313	CT983867;
Contig4319	CT983036; CT986333;
Contig4326	CT986597; CT986168; CT980332; CT987821;	Q946Z2 Cluster: Putative acyl-CoA synthetase; n=1; Cap... 288 e-137 /	jgi|Poptr1_1|709378|estExt_Genewise1_v1.C_LG_I8988 300 e-142 /	AT3G48990.1 | Symbols: | AMP-dependent synthetase and ligase fa... 279 2e-75 /	emb|CAE03444.1| OSJNBa0088H09.2 [Oryza sativa (japonica cultivar... 259 1e-68 /	emb|CAO15468.1| unnamed protein product [Vitis vinifera] 300 2e-81 /	GO:0003824 catalytic activity / GO:0008152 metabolism /	PF00501 AMP-binding /
Contig4330	CT984326; CT980761; CT982908;
Contig4331	CT983522; CT981957; CT981641; CT982359; CT987371; CT986841; CT987695;	Q5JZR1 Cluster: N-rich protein; n=1; Glycine max|Rep: ... 274 4e-72 /	jgi|Poptr1_1|410307|gw1.II.1642.1 271 3e-73 /	AT5G42050.1 | Symbols: | similar to unknown protein [Arabidopsi... 256 1e-68 /	dbj|BAD88058.1| putative GDA2 protein [Oryza sativa (japonica cu... 256 7e-68 /	emb|CAO44499.1| unnamed protein product [Vitis vinifera] 240 1e-63 /
Contig4334	CT980116; CT984555; CT981726; CT982541; CT982258; CT983552;	Q9C7G5 Cluster: Hypothetical protein F28P5.9; n=1; Ara... 112 1e-23 /	jgi|Poptr1_1|592261|eugene3.00410104 130 6e-31 /	AT1G72020.1 | Symbols: | similar to OSJNBa0084A10.18 [Oryza sat... 112 2e-25 /	ref|NP_001052832.1| Os04g0432600 [Oryza sativa (japonica cultiva... 110 5e-24 /	emb|CAN62862.1| hypothetical protein [Vitis vinifera] 103 2e-22 /
Contig4335	CT986345;	Q8VX72 Cluster: Putative cysteine proteinase inhibitor... 123 8e-27 /	jgi|Poptr1_1|548704|eugene3.00011145 123 1e-28 /	AT3G12490.2 | Symbols: | cysteine protease inhibitor, putative ... 111 4e-25 /	ref|NP_001044550.1| Os01g0803200 [Oryza sativa (japonica cultiva... 107 4e-23 /	emb|CAN78115.1| hypothetical protein [Vitis vinifera] 119 2e-27 /	GO:0004869 cysteine protease inhibitor activity /	PF00031 Cystatin /
Contig4337	CT986263; CT984559;	Q1S0L5 Cluster: Malate dehydrogenase, active site; n=1... 426 e-120 /	jgi|Poptr1_1|564942|eugene3.00081537 432 e-123 /	AT1G04410.1 | Symbols: | malate dehydrogenase, cytosolic, putat... 419 e-120 /	gb|AAG13573.1|AC037425_4 cytoplasmic malate dehydrogenase [Oryza... 417 e-118 /	emb|CAO40637.1| unnamed protein product [Vitis vinifera] 424 e-121 /	GO:0004459 L-lactate dehydrogenase activity / GO:0006096 glycolysis / GO:0006100 tricarboxylic acid cycle intermediate metabolism / GO:0006108 malate metabolism / GO:0016491 oxidoreductase activity / GO:0016615 malate dehydrogenase activity / GO:0030060 L-malate dehydrogenase activity /	PF02866 Ldh_1_C / PF00056 Ldh_1_N /
Contig4340	CT984612; CT981555; CT982013; CT986522;
Contig4348	CT983062;
Contig4352	CT985964; CT986328;	A1ECK2 Cluster: Putative cyclophilin; n=1; Citrus cv. ... 89 1e-16 /	jgi|Poptr1_1|294922|gw1.70.375.1 87 4e-18 /	AT4G38740.1 | Symbols: ROC1 | ROC1 (rotamase CyP 1); peptidyl-pr... 83 7e-17 /	gb|AAA57045.1| cyclophilin 2 79 5e-15 /	emb|CAO47337.1| unnamed protein product [Vitis vinifera] 79 2e-15 /	GO:0006457 protein folding /	PF00160 Pro_isomerase /
Contig4357	DR410136; DR410086;	Q94A20 Cluster: Protein FBL4; n=1; Arabidopsis thalian... 206 5e-55 /	jgi|Poptr1_1|295085|gw1.70.538.1 204 2e-55 /	AT4G15470.1 | Symbols: | similar to glutamate binding [Arabido... 206 4e-56 /	gb|AAT85152.1| unknown protein [Oryza sativa (japonica cultivar-... 191 3e-48 /	emb|CAO71073.1| unnamed protein product [Vitis vinifera] 207 3e-57 /		PF01027 UPF0005 /
Contig4360	CT981268; CT987241;	UPI00015054A4 Cluster: unknown protein; n=1; Arabidops... 78 4e-13 /	jgi|Poptr1_1|591743|eugene3.00400088 83 2e-16 /	AT1G02160.2 | Symbols: | similar to Os04g0665000 [Oryza sativa ... 78 5e-15 /	ref|NP_001054174.1| Os04g0665000 [Oryza sativa (japonica cultiva... 68 3e-11 /	emb|CAO70493.1| unnamed protein product [Vitis vinifera] 67 2e-11 /
Contig4363	CT984595; CT985767; CT985420; CT987020; CT987572; CT980831; CT982980; CT985368; CT986722; CT984406; CT987059;	Q5M9Y8 Cluster: Hypothetical protein orf105; n=1; Nico... 107 1e-21 /					GO:0005739 mitochondrion /
Contig4370	CT985214; CT983469; CT985880; CT987841; CT981655; CT982022; CT982523;	Q38IX1 Cluster: Glyceraldehyde-3-phosphate dehydrogena... 243 6e-63 /	jgi|Poptr1_1|412421|gw1.II.3756.1 249 1e-66 /	AT1G12900.1 | Symbols: GAPA-2 | GAPA-2; glyceraldehyde-3-phospha... 239 9e-64 /	emb|CAD40906.1| OSJNBa0036B21.24 [Oryza sativa (japonica cultiva... 230 4e-60 /	emb|CAN78872.1| hypothetical protein [Vitis vinifera] 243 1e-64 /	GO:0004365 glyceraldehyde-3-phosphate dehydrogenase (phosphorylating) activity / GO:0006006 glucose metabolism / GO:0006096 glycolysis / GO:0008943 glyceraldehyde-3-phosphate dehydrogenase activity / GO:0051287 NAD binding /	PF02800 Gp_dh_C / PF00044 Gp_dh_N /
Contig4371	CT986034;	O82808 Cluster: Expressed protein; n=1; Arabidopsis th... 357 3e-97 /	jgi|Poptr1_1|552741|eugene3.00002056 378 e-105 /	AT2G25950.1 | Symbols: | similar to unknown protein [Arabidopsi... 357 4e-99 /	dbj|BAD87947.1| thioredoxin family Trp26-like protein [Oryza sat... 346 5e-95 /	emb|CAO43778.1| unnamed protein product [Vitis vinifera] 370 e-103 /		PF06201 DUF1000 /
Contig4379	CT983825;	A2Q2Z4 Cluster: Protein kinase; n=1; Medicago truncatu... 229 2e-58 /	jgi|Poptr1_1|419704|gw1.VIII.1132.1 240 8e-64 /	AT3G57090.1 | Symbols: | binding | chr3:21139606-21140960 FORWARD 222 3e-58 /	ref|NP_001055409.1| Os05g0383000 [Oryza sativa (japonica cultiva... 210 5e-54 /	emb|CAO63076.1| unnamed protein product [Vitis vinifera] 243 2e-64 /	GO:0005488 binding / GO:0016301 kinase activity /	PF07719 TPR_2 /
Contig4384	CT986664;	A5BCM9 Cluster: Hypothetical protein; n=1; Vitis vinif... 246 2e-63 /	jgi|Poptr1_1|200412|gw1.IX.877.1 269 3e-72 /	AT5G45290.1 | Symbols: | zinc finger (C3HC4-type RING finger) f... 113 3e-25 /	dbj|BAD36057.1| zinc finger protein-like [Oryza sativa (japonica... 142 3e-33 /	emb|CAN78871.1| hypothetical protein [Vitis vinifera] 254 2e-67 /
Contig4389	CT984956;	Q94HF1 Cluster: Eukaryotic translation initiation fact... 353 1e-95 /	jgi|Poptr1_1|739236|estExt_Genewise1_v1.C_280266 393 e-109 /	AT4G33250.1 | Symbols: TIF3K1, ATTIF3K1, EIF3K | EIF3K (eukaryot... 348 4e-96 /	ref|NP_001049175.1| Os03g0182700 [Oryza sativa (japonica cultiva... 355 2e-97 /	emb|CAO65183.1| unnamed protein product [Vitis vinifera] 312 5e-85 /	GO:0003743 translation initiation factor activity / GO:0005634 nucleus / GO:0006412 protein biosynthesis / GO:0006413 translational initiation /	PF03399 SAC3_GANP /
Contig4391	AJ627743;
Contig4392	CT986208; CT984414;	Q69JN7 Cluster: Putative ubiquitin-conjugating enzyme;... 294 3e-78 /	jgi|Poptr1_1|709204|estExt_Genewise1_v1.C_LG_I8663 288 3e-78 /	AT3G08690.1 | Symbols: UBC11 | UBC11 (ubiquitin-conjugating enzy... 285 2e-77 /	dbj|BAD34325.1| putative ubiquitin-conjugating enzyme [Oryza sat... 294 2e-79 /	emb|CAO65841.1| unnamed protein product [Vitis vinifera] 288 5e-78 /	GO:0004842 ubiquitin-protein ligase activity / GO:0006464 protein modification / GO:0006512 ubiquitin cycle / GO:0016874 ligase activity /	PF00179 UQ_con /
Contig4409	CT982311;	A5BL55 Cluster: Hypothetical protein; n=1; Vitis vinif... 187 4e-46 /	jgi|Poptr1_1|421324|gw1.VIII.2752.1 175 3e-44 /	AT1G06890.2 | Symbols: | transporter-related | chr1:2111727-211... 176 9e-45 /	gb|EAZ13981.1| hypothetical protein OsJ_003806 [Oryza sativa (ja... 152 1e-36 /	emb|CAO21316.1| unnamed protein product [Vitis vinifera] 189 2e-48 /
Contig4411	DR410050; DR410048;	Q9FQD5 Cluster: Glutathione S-transferase GST 23; n=1;... 345 3e-93 /	jgi|Poptr1_1|180407|gw1.I.9007.1 341 3e-94 /	AT5G41210.1 | Symbols: GST10, ATGSTT1 | ATGSTT1 (Arabidopsis tha... 332 2e-91 /	gb|AAK98534.1|AF402793_1 putative glutathione S-transferase OsGS... 317 4e-86 /	emb|CAO62808.1| unnamed protein product [Vitis vinifera] 337 8e-93 /	GO:0004364 glutathione transferase activity / GO:0016740 transferase activity /	PF02798 GST_N /
Contig4416	CT986815; CT987287; CT980950;	A4Q012 Cluster: Ribophorin I; n=1; Medicago truncatula... 269 1e-70 /	jgi|Poptr1_1|720702|estExt_Genewise1_v1.C_LG_VIII1892 271 3e-73 /	AT2G01720.1 | Symbols: | ribophorin I family protein | chr2:317... 246 1e-65 /	gb|EAY96183.1| hypothetical protein OsI_017416 [Oryza sativa (in... 245 1e-64 /	emb|CAO68938.1| unnamed protein product [Vitis vinifera] 277 7e-75 /	GO:0004579 dolichyl-diphosphooligosaccharide-protein glycotransferase activity / GO:0005783 endoplasmic reticulum / GO:0006486 protein amino acid glycosylation / GO:0016021 integral to membrane /
Contig4422	CT981517;	Q8L948 Cluster: Hypothetical protein; n=1; Arabidopsis... 253 1e-65 /	jgi|Poptr1_1|413359|gw1.III.462.1 259 2e-69 /	AT4G32930.1 | Symbols: | similar to unknown protein [Oryza sati... 253 1e-67 /	ref|NP_001043357.1| Os01g0565600 [Oryza sativa (japonica cultiva... 208 2e-53 /	emb|CAO43772.1| unnamed protein product [Vitis vinifera] 283 2e-76 /		PF05907 DUF866 /
Contig4425	CT984529; CT980604; CT985912; CT980813; CT981360; CT985346;	Q9M1C2 Cluster: Hypothetical protein T2O9.190; n=1; Ar... 157 4e-37 /	jgi|Poptr1_1|421736|gw1.XII.196.1 170 9e-43 /	AT3G60210.1 | Symbols: | chloroplast chaperonin 10, putative | ... 157 4e-39 /	gb|AAL79700.1|AC087599_19 putative chloroplast chaperonin [Oryza... 149 7e-36 /	emb|CAO70466.1| unnamed protein product [Vitis vinifera] 161 5e-40 /	GO:0005524 ATP binding / GO:0006457 protein folding /	PF00166 Cpn10 /
Contig4435	CT985399;	Q9FJH0 Cluster: GTP-binding protein, ras-like; n=1; Ar... 317 5e-85 /	jgi|Poptr1_1|574368|eugene3.00190842 316 1e-86 /	AT5G60860.1 | Symbols: AtRABA1f | AtRABA1f (Arabidopsis Rab GTPa... 317 6e-87 /	gb|EAY99035.1| hypothetical protein OsI_020268 [Oryza sativa (in... 306 5e-83 /	emb|CAO66374.1| unnamed protein product [Vitis vinifera] 320 9e-88 /	GO:0000166 nucleotide binding / GO:0005524 ATP binding / GO:0005525 GTP binding / GO:0005622 intracellular / GO:0006355 regulation of transcription, DNA-dependent / GO:0007264 small GTPase mediated signal transduction / GO:0008134 transcription factor binding / GO:0015031 protein transport / GO:0016020 membrane /	PF00071 Ras /
Contig4439	CT985357; CT981696; CT983087; CT986655; CT984706; CT985924;	Q38HT5 Cluster: Hypothetical protein; n=1; Solanum tub... 288 1e-76 /	jgi|Poptr1_1|421391|gw1.VIII.2819.1 286 1e-77 /	AT5G02960.1 | Symbols: | 40S ribosomal protein S23 (RPS23B) | c... 276 1e-74 /	gb|EAZ14059.1| hypothetical protein OsJ_003884 [Oryza sativa (ja... 286 4e-77 /	emb|CAN75084.1| hypothetical protein [Vitis vinifera] 277 6e-75 /	GO:0003676 nucleic acid binding / GO:0003735 structural constituent of ribosome / GO:0005622 intracellular / GO:0005840 ribosome / GO:0006412 protein biosynthesis / GO:0015935 small ribosomal subunit / GO:0030529 ribonucleoprotein complex /	PF00164 Ribosomal_S12 /
Contig4444	CT981318;	Q5K4I0 Cluster: Hypothetical protein xl2; n=1; Gossypi... 75 2e-12 /	jgi|Poptr1_1|673385|grail3.0163001102 77 6e-15 /	AT4G29735.1 | Symbols: | similar to hypothetical protein [Gossy... 68 2e-12 /	dbj|BAD54544.1| unknown protein [Oryza sativa (japonica cultivar... 73 4e-13 /			PF05251 UPF0197 /
Contig4450	CT983175;	A5C7R4 Cluster: Hypothetical protein; n=1; Vitis vinif... 237 6e-61 /	jgi|Poptr1_1|296765|gw1.833.3.1 242 2e-64 /	AT4G29410.2 | Symbols: | 60S ribosomal protein L28 (RPL28C) | c... 220 6e-58 /	ref|NP_001044017.1| Os01g0706500 [Oryza sativa (japonica cultiva... 224 2e-58 /	emb|CAO45736.1| unnamed protein product [Vitis vinifera] 237 1e-62 /
Contig4453	CT985172; CT982712; CT986643;	O80626 Cluster: 60S ribosomal protein L35-2; n=1; Arab... 182 1e-44 /	jgi|Poptr1_1|653749|grail3.0013006301 180 6e-46 /	AT2G39390.1 | Symbols: | 60S ribosomal protein L35 (RPL35B) | c... 183 7e-47 /	emb|CAE04591.2| OSJNBb0006N15.8 [Oryza sativa (japonica cultivar... 172 6e-43 /	emb|CAO41576.1| unnamed protein product [Vitis vinifera] 177 5e-45 /	GO:0003735 structural constituent of ribosome / GO:0005622 intracellular / GO:0005840 ribosome / GO:0006412 protein biosynthesis / GO:0030529 ribonucleoprotein complex /	PF00831 Ribosomal_L29 /
Contig4455	CT980721; CT980033; CT986481;	P14766 Cluster: Fructose-1,6-bisphosphatase, cytosolic... 626 e-178 /	jgi|Poptr1_1|714722|estExt_Genewise1_v1.C_LG_V0287 635 0.0 /	AT1G43670.1 | Symbols: | fructose-1,6-bisphosphatase, putative ... 618 e-177 /	gb|AAF23509.1|AF218845_1 fructose-1,6-bisphosphatase [Porteresia... 617 e-176 /	emb|CAN82641.1| hypothetical protein [Vitis vinifera] 622 e-178 /	GO:0005975 carbohydrate metabolism / GO:0016787 hydrolase activity / GO:0042132 fructose-bisphosphatase activity / GO:0042578 phosphoric ester hydrolase activity /	PF00316 FBPase /
Contig4457	CT985006; CT982070; CT987974; CT987030; CT987376;	Q2V471 Cluster: Protein At2g21580; n=1; Arabidopsis th... 132 9e-30 /	jgi|Poptr1_1|195522|gw1.IV.611.1 128 2e-30 /	AT2G21580.2 | Symbols: | structural constituent of ribosome | c... 132 1e-31 /	gb|EAZ43650.1| hypothetical protein OsJ_027133 [Oryza sativa (ja... 120 3e-27 /	emb|CAN77203.1| hypothetical protein [Vitis vinifera] 130 8e-31 /		PF03297 Ribosomal_S25 /
Contig4459	CT984256; CT985077; CT986154; CT987859;	Q8GW48 Cluster: Hypothetical protein; n=1; Arabidopsis... 113 7e-24 /	jgi|Poptr1_1|295220|gw1.70.673.1 122 1e-28 /	AT4G15802.1 | Symbols: | similar to Os06g0274000 [Oryza sativa ... 75 4e-14 /	dbj|BAB19328.1| putative heat shock factor binding protein [Oryz... 99 9e-21 /			PF06825 HSBP1 /
Contig4461	CT985596; CT986674; CT982489; CT987730;	Q3LUM2 Cluster: Translation elongation factor 1A-5; n=... 214 4e-54 /	jgi|Poptr1_1|659836|grail3.0022037501 214 4e-56 /	AT1G07930.2 | Symbols: | elongation factor 1-alpha / EF-1-alpha... 208 3e-54 /	gb|ABF94276.1| Elongation factor 1-alpha, putative, expressed [O... 209 7e-54 /	emb|CAO21805.1| unnamed protein product [Vitis vinifera] 209 3e-54 /	GO:0000166 nucleotide binding / GO:0003746 translation elongation factor activity / GO:0003924 GTPase activity / GO:0005525 GTP binding / GO:0005737 cytoplasm / GO:0006412 protein biosynthesis / GO:0006414 translational elongation /	PF00009 GTP_EFTU / PF03144 GTP_EFTU_D2 / PF03143 GTP_EFTU_D3 /
Contig4465	CT980867; CT986362;	A5C4J2 Cluster: Hypothetical protein; n=1; Vitis vinif... 262 2e-68 /	jgi|Poptr1_1|556400|eugene3.00041113 259 2e-69 /	AT5G61170.1 | Symbols: | 40S ribosomal protein S19 (RPS19C) | c... 253 8e-68 /	gb|AAP20842.1| putative ribosomal protein S19 [Oryza sativa (jap... 237 3e-62 /	emb|CAO64473.1| unnamed protein product [Vitis vinifera] 262 3e-70 /
Contig4467	CT985353; CT981236;	O04066 Cluster: Acyl-CoA-binding protein; n=1; Ricinus... 159 9e-38 /	jgi|Poptr1_1|421632|gw1.XII.92.1 155 3e-38 /	AT1G31812.1 | Symbols: ACBP | ACBP (ACYL-COA-BINDING PROTEIN); a... 138 3e-33 /	dbj|BAC57826.1| putative Acyl-CoA binding protein (ACBP) [Oryza ... 148 1e-35 /	emb|CAO66704.1| unnamed protein product [Vitis vinifera] 147 7e-36 /	GO:0000062 acyl-CoA binding / GO:0005488 binding / GO:0006810 transport / GO:0008289 lipid binding /
Contig4471	CT983567; CT987704; CT981620; CT980471;	Q9ZWQ7 Cluster: Defender against cell death 1; n=1; Ci... 204 3e-51 /	jgi|Poptr1_1|712040|estExt_Genewise1_v1.C_LG_III1005 197 9e-51 /	AT1G32210.1 | Symbols: ATDAD1 | ATDAD1 (DEFENDER AGAINST APOPTOT... 193 1e-49 /	dbj|BAA24072.1| defender against apoptotic death 1 protein [Oryz... 182 2e-45 /	emb|CAO63338.1| unnamed protein product [Vitis vinifera] 196 2e-50 /	GO:0006915 apoptosis / GO:0016020 membrane / GO:0016021 integral to membrane /
Contig4473	CT982518; CT984527; CT987367;	Q9LPN5 Cluster: F18K10.26 protein; n=2; Arabidopsis th... 332 2e-89 /	jgi|Poptr1_1|551863|eugene3.00021178 362 e-100 /	AT3G10640.1 | Symbols: | SNF7 family protein | chr3:3323506-332... 333 2e-91 /	gb|AAG03104.2|AC073405_20 unknown protein [Oryza sativa (japonic... 333 9e-91 /	emb|CAO62377.1| unnamed protein product [Vitis vinifera] 362 e-100 /	GO:0015031 protein transport /	PF03357 Snf7 /
Contig4477	CT989043; CT988963; CT983572; CT981802; CT980837; CT981323;	P09094 Cluster: Glyceraldehyde-3-phosphate dehydrogena... 515 e-144 /	jgi|Poptr1_1|706905|estExt_Genewise1_v1.C_LG_I2848 505 e-143 /	AT1G13440.1 | Symbols: GAPC-2 | GAPC-2; glyceraldehyde-3-phospha... 511 e-145 /	emb|CAE02009.2| OJ000223_09.15 [Oryza sativa (japonica cultivar-... 511 e-144 /	emb|CAO46678.1| unnamed protein product [Vitis vinifera] 511 e-145 /	GO:0004365 glyceraldehyde-3-phosphate dehydrogenase (phosphorylating) activity / GO:0006006 glucose metabolism / GO:0006096 glycolysis / GO:0008943 glyceraldehyde-3-phosphate dehydrogenase activity / GO:0016491 oxidoreductase activity / GO:0051287 NAD binding /	PF02800 Gp_dh_C / PF00044 Gp_dh_N /
Contig4480	CT983707;	Q6UQE4 Cluster: Calmodulin 8; n=1; Daucus carota|Rep: ... 298 3e-79 /	jgi|Poptr1_1|415968|gw1.VI.341.1 298 4e-81 /	AT3G43810.1 | Symbols: CAM7 | CAM7 (CALMODULIN 7); calcium ion b... 298 3e-81 /	ref|NP_001042688.1| Os01g0267900 [Oryza sativa (japonica cultiva... 297 3e-80 /	emb|CAO67336.1| unnamed protein product [Vitis vinifera] 298 6e-81 /	GO:0005509 calcium ion binding /	PF00036 efhand /
Contig4481	CT981600; CT984413; CT980920; CT988532; CT988158; CT988222; CT983573; CT986403;
Contig4482	CT985150;
Contig4490	AJ627812;	A4PMV5 Cluster: Ribosomal protein L27e; KOW; n=1; Medi... 193 2e-48 /					GO:0003735 structural constituent of ribosome / GO:0005622 intracellular / GO:0005840 ribosome / GO:0006412 protein biosynthesis /
Contig4494	CT983985; CT982860; CT983672;	Q3HVK9 Cluster: Ribosomal protein S27-like protein; n=... 152 3e-35 /	jgi|Poptr1_1|296168|gw1.7830.1.1 149 3e-36 /	AT3G61110.1 | Symbols: ARS27A | ARS27A (ARABIDOPSIS RIBOSOMAL PR... 152 3e-37 /	dbj|BAD22060.1| 40S ribosomal protein S27 [Oryza sativa (japonic... 146 9e-35 /	emb|CAN78160.1| hypothetical protein [Vitis vinifera] 152 4e-37 /	GO:0003735 structural constituent of ribosome / GO:0005622 intracellular / GO:0005840 ribosome / GO:0006412 protein biosynthesis / GO:0008270 zinc ion binding / GO:0030529 ribonucleoprotein complex / GO:0046872 metal ion binding /	PF01667 Ribosomal_S27e /
Contig4498	CT981948; CT984096; CT984174; CT987084;	A2YS06 Cluster: Autophagy-related protein 8C precursor... 196 2e-48 /	jgi|Poptr1_1|711395|estExt_Genewise1_v1.C_LG_II3647 197 5e-51 /	AT1G62040.1 | Symbols: ATG8C | ATG8C (AUTOPHAGY 8C); microtubule... 192 3e-49 /	dbj|BAD05590.1| putative microtubial binding protein [Oryza sati... 196 6e-50 /	emb|CAO38942.1| unnamed protein product [Vitis vinifera] 199 3e-51 /
Contig4501	CT984515; CT987836; CT984747; CT985167; CT983648; CT982190; CT983450; CT980806;	Q7XZW4 Cluster: Putative cytochrome c oxidase subunit ... 155 1e-36 /	jgi|Poptr1_1|413993|gw1.III.1096.1 156 1e-38 /	AT4G37830.1 | Symbols: | cytochrome c oxidase-related | chr4:17... 145 1e-35 /	gb|AAP68890.1| putative cytochrome c oxidase subunit VIa precur... 155 9e-38 /	emb|CAO17741.1| unnamed protein product [Vitis vinifera] 150 9e-37 /	GO:0004129 cytochrome-c oxidase activity / GO:0005740 mitochondrial envelope / GO:0006118 electron transport /	PF02046 COX6A /
Contig4506	CT987216; CT986360; CT980412; CT981317; CT980432;
Contig4507	CT983407; CT984214; CT982314; CT983664; CT986054; CT982747; CT984245;	A5AGW9 Cluster: Hypothetical protein; n=1; Vitis vinif... 94 2e-31 /	jgi|Poptr1_1|727410|estExt_Genewise1_v1.C_LG_XI1160 94 6e-33 /	AT4G04860.1 | Symbols: DER2.2 | Der1-like family protein / degra... 89 5e-31 /	gb|EAZ29333.1| hypothetical protein OsJ_012816 [Oryza sativa (ja... 91 7e-31 /	emb|CAO22720.1| unnamed protein product [Vitis vinifera] 94 7e-33 /
Contig4513	CT980141; CT986875; CT986770; CT984345; CT987699;	A2YS00 Cluster: Hypothetical protein; n=2; Oryza sativ... 196 7e-49 /	jgi|Poptr1_1|713553|estExt_Genewise1_v1.C_LG_IV1821 198 3e-51 /	AT1G61780.1 | Symbols: | postsynaptic protein-related | chr1:22... 183 8e-47 /	dbj|BAD05749.1| putative postsynaptic protein CRIPT [Oryza sativ... 196 5e-50 /	emb|CAO69687.1| unnamed protein product [Vitis vinifera] 201 4e-52 /
Contig4518	CT984300;	P46644 Cluster: Aspartate aminotransferase, chloroplas... 246 1e-63 /	jgi|Poptr1_1|552802|eugene3.00002117 251 4e-67 /	AT5G11520.1 | Symbols: YLS4, ASP3 | ASP3 (ASPARTATE AMINOTRANSFE... 246 1e-65 /	dbj|BAD87343.1| putative aspartate aminotransferase [Oryza sativ... 244 3e-64 /	emb|CAO65506.1| unnamed protein product [Vitis vinifera] 248 5e-66 /	GO:0003824 catalytic activity / GO:0004069 aspartate transaminase activity / GO:0006520 amino acid metabolism / GO:0008483 transaminase activity / GO:0009058 biosynthesis / GO:0009507 chloroplast / GO:0016740 transferase activity / GO:0016769 transferase activity, transferring nitrogenous groups /	PF00155 Aminotran_1_2 /
Contig4521	CT984204; CT983454; CT984340; CT984143;	Q1S971 Cluster: SecY protein; ABC transporter related;... 594 e-168 /	jgi|Poptr1_1|423881|gw1.29.393.1 590 e-169 /	AT1G78720.1 | Symbols: | protein transport protein sec61, putat... 567 e-162 /	dbj|BAD28480.1| putative Sec61 [Oryza sativa (japonica cultivar-... 577 e-164 /	emb|CAO23933.1| unnamed protein product [Vitis vinifera] 589 e-168 /	GO:0006605 protein targeting / GO:0006810 transport / GO:0009306 protein secretion / GO:0015031 protein transport / GO:0015450 protein translocase activity / GO:0016020 membrane / GO:0016021 integral to membrane /	PF00344 SecY /
Contig4528	CT986880; CT980916;	A5BU35 Cluster: Hypothetical protein; n=1; Vitis vinif... 455 e-126 /	jgi|Poptr1_1|550077|eugene3.00012518 450 e-127 /	AT1G43170.3 | Symbols: EMB2207, RPL3A | ARP1 (ARABIDOPSIS RIBOSO... 420 e-118 /	dbj|BAA02155.1| ribosomal protein L3 [Oryza sativa (japonica cul... 436 e-122 /	emb|CAO43613.1| unnamed protein product [Vitis vinifera] 455 e-128 /
Contig4534	CT987199;	A5BXZ0 Cluster: Hypothetical protein; n=1; Vitis vinif... 246 1e-63 /	jgi|Poptr1_1|414875|gw1.III.1978.1 239 2e-63 /	AT1G48590.1 | Symbols: | C2 domain-containing protein | chr1:17... 218 3e-57 /	dbj|BAD15699.1| C2 domain-containing protein-like [Oryza sativa ... 191 3e-48 /	emb|CAN75112.1| hypothetical protein [Vitis vinifera] 246 3e-65 /
Contig4537	DR410024; CT982923;	Q9LHP1 Cluster: 60S ribosomal protein L7-4; n=1; Arabi... 377 e-103 /	jgi|Poptr1_1|550359|eugene3.00012800 381 e-106 /	AT3G13580.1 | Symbols: | 60S ribosomal protein L7 (RPL7D) | chr... 377 e-105 /	ref|NP_001053797.1| Os04g0605900 [Oryza sativa (japonica cultiva... 353 3e-97 /	emb|CAO69559.1| unnamed protein product [Vitis vinifera] 385 e-107 /	GO:0003735 structural constituent of ribosome / GO:0005622 intracellular / GO:0005830 cytosolic ribosome (sensu Eukaryota) / GO:0005840 ribosome / GO:0006412 protein biosynthesis / GO:0015934 large ribosomal subunit / GO:0030528 transcription regulator activity / GO:0030529 ribonucleoprotein complex /	PF00327 Ribosomal_L30 / PF08079 Ribosomal_L30_N /
Contig4539	CT985411;	Q9C5K8 Cluster: Hypothetical protein At5g20900; n=1; A... 120 2e-25 /	jgi|Poptr1_1|668867|grail3.0007010201 150 9e-37 /	AT5G20900.1 | Symbols: | similar to unknown protein [Arabidopsi... 120 2e-27 /	emb|CAE03550.1| OSJNBa0060D06.16 [Oryza sativa (japonica cultiva... 120 1e-26 /	emb|CAO45594.1| unnamed protein product [Vitis vinifera] 83 5e-16 /		PF06200 Zim /
Contig4553	CT987397; CT985274;	Q5EEY5 Cluster: SGT1; n=1; Nicotiana benthamiana|Rep: ... 369 e-100 /	jgi|Poptr1_1|741124|estExt_Genewise1_v1.C_440672 360 e-99 /	AT4G11260.1 | Symbols: ATSGT1B, ETA3, RPR1, EDM1, SGT1B | SGT1B ... 352 2e-97 /	gb|AAF18438.1|AF192467_1 Sgt1 [Oryza sativa] 365 e-100 /	emb|CAO49519.1| unnamed protein product [Vitis vinifera] 385 e-107 /	GO:0005488 binding / GO:0009579 thylakoid / GO:0015979 photosynthesis /	PF00515 TPR_1 / PF07719 TPR_2 / PF04969 CS / PF05002 SGS /
Contig4554	CT987000; CT986932;	A4PWU6 Cluster: Hypothetical protein; n=1; Medicago tr... 262 3e-68 /	jgi|Poptr1_1|563859|eugene3.00080454 296 1e-80 /	AT5G13660.1 | Symbols: | similar to unknown protein [Arabidopsi... 252 3e-67 /	dbj|BAD69373.1| PHD zinc finger protein-like [Oryza sativa (japo... 92 4e-18 /	emb|CAO18106.1| unnamed protein product [Vitis vinifera] 271 1e-72 /
Contig4560	CT984639; CT987004; CT985819; CT986372;	Q2HRT4 Cluster: Hypothetical protein; n=1; Medicago tr... 75 3e-12 /	jgi|Poptr1_1|671490|grail3.0131002001 71 5e-13 /	AT3G05890.1 | Symbols: RCI2B | RCI2B (RARE-COLD-INDUCIBLE 2B) | ... 69 2e-12 /	gb|EAY73580.1| hypothetical protein OsI_001427 [Oryza sativa (in... 69 1e-11 /	emb|CAO17339.1| unnamed protein product [Vitis vinifera] 67 9e-12 /	GO:0016021 integral to membrane /	PF01679 UPF0057 /
Contig4561	CT985818; CT984638; CT986371; CT987003;
Contig4580	CT985215; CT983146;	A5C0Z3 Cluster: Hypothetical protein; n=1; Vitis vinif... 189 7e-47 /	jgi|Poptr1_1|550912|eugene3.00020227 186 1e-47 /	AT3G12580.1 | Symbols: HSP70 | HSP70 (heat shock protein 70); AT... 184 4e-47 /	dbj|BAB67894.1| putative HSP70 [Oryza sativa (japonica cultivar-... 188 1e-47 /	emb|CAO21681.1| unnamed protein product [Vitis vinifera] 189 1e-48 /
Contig4582	CT986184; CT986283; CT982865;	A5BE54 Cluster: Hypothetical protein; n=2; Vitis vinif... 282 2e-74 /	jgi|Poptr1_1|565435|eugene3.00082030 276 1e-74 /	AT3G01280.1 | Symbols: | porin, putative | chr3:85761-87619 FOR... 267 6e-72 /	emb|CAB82853.1| voltage-dependent anion channel [Oryza sativa] 238 2e-62 /	emb|CAO41038.1| unnamed protein product [Vitis vinifera] 282 3e-76 /
Contig4599	CT985261;	Q0WWE3 Cluster: Ubiquinol-cytochrome-c reductase like ... 134 4e-30 /	jgi|Poptr1_1|710785|estExt_Genewise1_v1.C_LG_II2322 139 1e-33 /	AT1G15120.1 | Symbols: | ubiquinol-cytochrome C reductase compl... 134 6e-32 /	ref|NP_001065827.1| Os11g0162200 [Oryza sativa (japonica cultiva... 129 7e-30 /	emb|CAO43651.1| unnamed protein product [Vitis vinifera] 118 4e-27 /	GO:0006122 mitochondrial electron transport, ubiquinol to cytochrome c / GO:0008121 ubiquinol-cytochrome-c reductase activity /	PF02320 UCR_hinge /
Contig4600	CT985087;	Q96499 Cluster: 60S ribosomal protein L44; n=1; Gossyp... 224 1e-57 /	jgi|Poptr1_1|417165|gw1.VI.1538.1 220 5e-58 /	AT4G14320.1 | Symbols: | 60S ribosomal protein L36a/L44 (RPL36a... 213 8e-56 /	dbj|BAC15877.1| putative 60S ribosomal protein L44 [Oryza sativa... 217 2e-56 /	emb|CAO42014.1| unnamed protein product [Vitis vinifera] 223 1e-58 /	GO:0003735 structural constituent of ribosome / GO:0005622 intracellular / GO:0005840 ribosome / GO:0006412 protein biosynthesis / GO:0030529 ribonucleoprotein complex /	PF00935 Ribosomal_L44 /
Contig4602	CT981471; CT987462;	Q40214 Cluster: RAB7D; n=1; Lotus japonicus|Rep: RAB7D... 392 e-108 /	jgi|Poptr1_1|294776|gw1.70.229.1 390 e-109 /	AT1G52280.1 | Symbols: AtRABG3d | AtRABG3d (Arabidopsis Rab GTPa... 375 e-104 /	dbj|BAD82408.1| putative RAB7D [Oryza sativa (japonica cultivar-... 377 e-104 /	emb|CAO45881.1| unnamed protein product [Vitis vinifera] 393 e-109 /	GO:0000166 nucleotide binding / GO:0005524 ATP binding / GO:0005525 GTP binding / GO:0005622 intracellular / GO:0006355 regulation of transcription, DNA-dependent / GO:0007264 small GTPase mediated signal transduction / GO:0008134 transcription factor binding / GO:0015031 protein transport / GO:0016020 membrane /	PF00071 Ras /
Contig4606	CT985652;	Q93WA5 Cluster: Ribosomal protein L32; n=1; Mercuriali... 224 6e-57 /	jgi|Poptr1_1|746779|estExt_Genewise1_v1.C_2040056 232 2e-61 /	AT4G18100.1 | Symbols: | 60S ribosomal protein L32 (RPL32A) | c... 218 5e-57 /	gb|EAZ09637.1| hypothetical protein OsI_030869 [Oryza sativa (in... 223 8e-58 /	emb|CAO66892.1| unnamed protein product [Vitis vinifera] 230 2e-60 /	GO:0003735 structural constituent of ribosome / GO:0005622 intracellular / GO:0005840 ribosome / GO:0006412 protein biosynthesis /	PF01655 Ribosomal_L32e /
Contig4616	CT988809;
Contig4620	DR410105; CT983977; CT983700; CT981540; CT984411; CT985610; CT982491;	Q8SAG2 Cluster: Thioredoxin peroxidase; n=2; Capsicum ... 145 2e-33 /	jgi|Poptr1_1|295343|gw1.706.1.1 143 9e-35 /	AT1G65980.1 | Symbols: TPX1 | TPX1 (THIOREDOXIN-DEPENDENT PEROXI... 133 9e-32 /	gb|AAG40130.1|AF203879_1 peroxiredoxin [Oryza sativa] 129 1e-29 /	emb|CAO65497.1| unnamed protein product [Vitis vinifera] 140 1e-33 /	GO:0004601 peroxidase activity / GO:0016491 oxidoreductase activity /	PF08534 Redoxin /
Contig4627	CT986804;	Q56WD9 Cluster: 3-ketoacyl-CoA thiolase 2, peroxisomal... 384 e-105 /	jgi|Poptr1_1|279348|gw1.218.22.1 369 e-102 /	AT2G33150.1 | Symbols: PED1, KAT2 | PED1 (PEROXISOME DEFECTIVE 1... 385 e-107 /	gb|AAK54299.1|AC034258_17 putative thiolase [Oryza sativa (japon... 341 2e-93 /	emb|CAN81585.1| hypothetical protein [Vitis vinifera] 377 e-105 /	GO:0003988 acetyl-CoA C-acyltransferase activity / GO:0005777 peroxisome / GO:0006629 lipid metabolism / GO:0006631 fatty acid metabolism / GO:0006633 fatty acid biosynthesis / GO:0008415 acyltransferase activity / GO:0008610 lipid biosynthesis / GO:0009514 glyoxysome / GO:0016740 transferase activity / GO:0031408 oxylipin biosynthesis /	PF02803 Thiolase_C / PF00108 Thiolase_N /
Contig4632	DR410135;	Q946Z2 Cluster: Putative acyl-CoA synthetase; n=1; Cap... 97 6e-27 /	jgi|Poptr1_1|709378|estExt_Genewise1_v1.C_LG_I8988 97 2e-27 /	AT3G48990.1 | Symbols: | AMP-dependent synthetase and ligase fa... 72 1e-21 /	emb|CAE03444.1| OSJNBa0088H09.2 [Oryza sativa (japonica cultivar... 69 7e-19 /	emb|CAO15468.1| unnamed protein product [Vitis vinifera] 99 7e-29 /	GO:0003824 catalytic activity / GO:0008152 metabolism /	PF00501 AMP-binding /
Contig4638	CT987372; CT982690;	Q38JU3 Cluster: ADP ribosylation factor 002; n=2; core... 222 2e-93 /	jgi|Poptr1_1|671531|grail3.0131005102 222 2e-95 /	AT5G14670.1 | Symbols: ATARFA1B | ATARFA1B (ADP-ribosylation fac... 218 2e-94 /	dbj|BAA04607.1| ADP-ribosylation factor [Oryza sativa (japonica ... 221 3e-94 /	emb|CAO40166.1| unnamed protein product [Vitis vinifera] 221 9e-95 /	GO:0000166 nucleotide binding / GO:0005525 GTP binding / GO:0005622 intracellular / GO:0006364 rRNA processing / GO:0006810 transport / GO:0006888 ER to Golgi vesicle-mediated transport / GO:0007046 ribosome biogenesis / GO:0007264 small GTPase mediated signal transduction / GO:0015031 protein transport /	PF00025 Arf /
Contig4647	CT984108;	P48006 Cluster: Elongation factor 1-delta 1; n=2; Arab... 323 7e-87 /	jgi|Poptr1_1|422706|gw1.XII.1166.1 323 1e-88 /	AT1G30230.1 | Symbols: | elongation factor 1-beta / EF-1-beta |... 327 5e-90 /	gb|EAZ40650.1| hypothetical protein OsJ_024133 [Oryza sativa (ja... 278 2e-74 /	emb|CAO68285.1| unnamed protein product [Vitis vinifera] 329 2e-90 /	GO:0003746 translation elongation factor activity / GO:0005853 eukaryotic translation elongation factor 1 complex / GO:0006412 protein biosynthesis / GO:0006414 translational elongation /	PF00736 EF1_GNE /
Contig4648	CT987117;	Q6H7T1 Cluster: Putative ribosomal protein S14; n=1; O... 239 2e-61 /	jgi|Poptr1_1|558193|eugene3.00091453 236 9e-63 /	AT3G52580.1 | Symbols: | 40S ribosomal protein S14 (RPS14C) | c... 232 2e-61 /	dbj|BAD25218.1| putative ribosomal protein S14 [Oryza sativa (ja... 239 8e-63 /	emb|CAO48718.1| unnamed protein product [Vitis vinifera] 236 1e-62 /	GO:0003735 structural constituent of ribosome / GO:0005622 intracellular / GO:0005840 ribosome / GO:0006412 protein biosynthesis / GO:0030529 ribonucleoprotein complex /	PF00411 Ribosomal_S11 /
Contig4653	CT986840; CT987798;	Q84V02 Cluster: Vacuolar membrane ATPase subunit c''; ... 296 2e-78 /	jgi|Poptr1_1|561839|eugene3.00061798 287 8e-78 /	AT4G32530.1 | Symbols: | vacuolar ATP synthase, putative / V-AT... 287 8e-78 /	dbj|BAB21282.1| vacuolar H+-exporting ATPase chain c.PPA1-like [... 281 2e-75 /	emb|CAO46024.1| unnamed protein product [Vitis vinifera] 291 9e-79 /	GO:0015986 ATP synthesis coupled proton transport / GO:0016020 membrane / GO:0016021 integral to membrane / GO:0016469 proton-transporting two-sector ATPase complex / GO:0046933 hydrogen-transporting ATP synthase activity, rotational mechanism / GO:0046961 hydrogen-transporting ATPase activity, rotational mechanism /	PF00137 ATP-synt_C /
Contig4654	CT980215; CT980605;	Q9LUA0 Cluster: Gb|AAF16548.1; n=1; Arabidopsis thalia... 75 3e-12 /	jgi|Poptr1_1|582982|eugene3.01450060 96 2e-20 /	AT3G25910.1 | Symbols: | similar to unknown protein [Arabidopsi... 78 5e-15 /		emb|CAO65624.1| unnamed protein product [Vitis vinifera] 105 6e-23 /	GO:0003676 nucleic acid binding / GO:0005622 intracellular / GO:0005634 nucleus / GO:0008270 zinc ion binding / GO:0046872 metal ion binding /	PF07800 DUF1644 /
Contig4664	AJ627747; DR409937;	Q9FLM8 Cluster: Similarity to metallothionein-I gene t... 101 1e-20 /	jgi|Poptr1_1|661185|grail3.0014029901 110 3e-25 /	AT5G41010.1 | Symbols: | DNA-directed RNA polymerases I, II, an... 101 2e-22 /	dbj|BAC10371.1| hypothetical protein [Oryza sativa (japonica cul... 70 3e-12 /	emb|CAO46214.1| unnamed protein product [Vitis vinifera] 99 2e-21 /	GO:0003677 DNA binding / GO:0003899 DNA-directed RNA polymerase activity / GO:0006350 transcription /	PF03604 DNA_RNApol_7kD /
Contig4689	CT981935;
Contig4692	CT983251; CT983850; CT985135;	A5BBL4 Cluster: Hypothetical protein; n=1; Vitis vinif... 112 3e-23 /	jgi|Poptr1_1|751865|fgenesh4_pg.C_LG_I001468 83 3e-16 /	AT5G56550.1 | Symbols: | similar to unknown protein [Arabidopsi... 87 1e-17 /	gb|EAZ24207.1| hypothetical protein OsJ_007690 [Oryza sativa (ja... 77 7e-14 /	emb|CAN69977.1| hypothetical protein [Vitis vinifera] 112 6e-25 /
Contig4696	CT987369;	Q8W065 Cluster: Nuclear movement protein-like; n=1; Or... 273 7e-72 /	jgi|Poptr1_1|548061|eugene3.00010502 298 2e-81 /	AT5G58740.1 | Symbols: | nuclear movement family protein | chr5... 303 9e-83 /	dbj|BAB84492.1| nuclear movement protein-like [Oryza sativa (jap... 273 4e-73 /	emb|CAO62672.1| unnamed protein product [Vitis vinifera] 225 5e-59 /		PF04969 CS /
Contig4698	CT982389;	A5BTZ8 Cluster: Hypothetical protein; n=1; Vitis vinif... 214 2e-54 /	jgi|Poptr1_1|643752|grail3.0003082501 209 9e-55 /	AT5G65020.1 | Symbols: ANNAT2 | ANNAT2 (ANNEXIN ARABIDOPSIS 2); ... 167 3e-42 /	gb|EAZ36310.1| hypothetical protein OsJ_019793 [Oryza sativa (ja... 159 6e-39 /	emb|CAO61727.1| unnamed protein product [Vitis vinifera] 214 5e-56 /
Contig4703	CT981398;	A2ZG71 Cluster: Hypothetical protein; n=2; Oryza sativ... 126 7e-28 /	jgi|Poptr1_1|642082|grail3.0017027601 126 8e-30 /	AT4G33865.1 | Symbols: | 40S ribosomal protein S29 (RPS29C) | c... 120 4e-28 /	gb|AAP68880.1| putative ribosomal protein S29 [Oryza sativa (jap... 126 5e-29 /	emb|CAO65223.1| unnamed protein product [Vitis vinifera] 123 1e-28 /		PF00253 Ribosomal_S14 /
Contig4704	CT984723;
Contig4705	CT985267; CT984236; CT984948; CT981381;	Q9FFT6 Cluster: Translation initiation factor-like pro... 195 3e-48 /	jgi|Poptr1_1|723991|estExt_Genewise1_v1.C_LG_X0725 180 1e-45 /	AT5G54940.2 | Symbols: | eukaryotic translation initiation fact... 195 3e-50 /	gb|AAT44286.1| putative protein translation factor Sui1 [Oryza s... 176 1e-43 /	emb|CAO38954.1| unnamed protein product [Vitis vinifera] 205 5e-53 /	GO:0003743 translation initiation factor activity / GO:0006412 protein biosynthesis / GO:0006413 translational initiation /	PF01253 SUI1 /
Contig4711	CT984483;	Q38JG4 Cluster: Hypothetical protein; n=1; Solanum tub... 105 2e-21 /	jgi|Poptr1_1|414303|gw1.III.1406.1 105 3e-23 /	AT5G05780.1 | Symbols: AE3, ATHMOV34 | ATHMOV34 (ASYMMETRIC LEAV... 101 5e-22 /	ref|NP_001054152.1| Os04g0661900 [Oryza sativa (japonica cultiva... 105 1e-22 /	emb|CAO15792.1| unnamed protein product [Vitis vinifera] 107 2e-23 /		PF01398 Mov34 /
Contig4713	CT982835;	Q69GY7 Cluster: Cytochrome b6-f complex iron-sulfur su... 328 3e-88 /	jgi|Poptr1_1|421340|gw1.VIII.2768.1 341 4e-94 /	AT4G03280.1 | Symbols: PGR1, PETC | PETC (PHOTOSYNTHETIC ELECTRO... 307 6e-84 /	gb|AAC78103.1| Rieske Fe-S precursor protein [Oryza sativa] 295 1e-79 /	emb|CAO39187.1| unnamed protein product [Vitis vinifera] 327 9e-90 /	GO:0005506 iron ion binding / GO:0006118 electron transport / GO:0006810 transport / GO:0008121 ubiquinol-cytochrome-c reductase activity / GO:0009496 plastoquinol-plastocyanin reductase activity / GO:0009507 chloroplast / GO:0009579 thylakoid / GO:0016020 membrane / GO:0016021 integral to membrane / GO:0016491 oxidoreductase activity / GO:0045285 ubiquinol-cytochrome-c reductase complex / GO:004…	PF00355 Rieske / PF08802 CytB6-F_Fe-S /
Contig4724	CT981377; CT983569; CT981612; CT981621; CT981567; CT983968; CT981709;	A5AXQ8 Cluster: Hypothetical protein; n=1; Vitis vinif... 205 1e-51 /	jgi|Poptr1_1|414992|gw1.III.2095.1 209 1e-54 /	AT3G22850.1 | Symbols: | similar to unknown protein [Arabidopsi... 195 2e-50 /	gb|AAT76419.1| expressed protein [Oryza sativa (japonica cultiva... 186 7e-47 /	emb|CAN71784.1| hypothetical protein [Vitis vinifera] 205 3e-53 /
Contig4726	CT988037;	P34788 Cluster: 40S ribosomal protein S18; n=3; Arabid... 130 3e-29 /	jgi|Poptr1_1|559569|eugene3.00051184 131 7e-32 /	AT4G09800.1 | Symbols: RPS18C | RPS18C (S18 RIBOSOMAL PROTEIN); ... 131 7e-32 /	dbj|BAC24846.1| putative ribosomal protein S18 [Oryza sativa (ja... 130 1e-30 /	emb|CAO71169.1| unnamed protein product [Vitis vinifera] 132 9e-32 /	GO:0003723 RNA binding / GO:0003735 structural constituent of ribosome / GO:0005622 intracellular / GO:0005840 ribosome / GO:0006412 protein biosynthesis / GO:0019843 rRNA binding / GO:0030529 ribonucleoprotein complex /	PF00416 Ribosomal_S13 /
Contig4728	CT985470;	Q9FDZ5 Cluster: Hypothetical protein T15K4.8; n=1; Ara... 306 9e-82 /	jgi|Poptr1_1|548554|eugene3.00010995 312 2e-85 /	AT1G34020.1 | Symbols: | transporter-related | chr1:12367339-12... 306 8e-84 /	gb|AAT47018.1| putative transmembrane protein [Oryza sativa (jap... 285 2e-76 /	emb|CAO43591.1| unnamed protein product [Vitis vinifera] 321 7e-88 /		PF03151 TPT /
Contig4730	CT983538; CT982181;	Q1SGR4 Cluster: Prefoldin; Helix-loop-helix DNA-bindin... 225 3e-57 /	jgi|Poptr1_1|418602|gw1.VIII.30.1 231 4e-61 /	AT5G54680.1 | Symbols: ILR3 | ILR3 (IAA-LEUCINE RESISTANT3); DNA... 221 4e-58 /	dbj|BAC83769.1| putative bHLH protein [Oryza sativa (japonica cu... 168 2e-41 /	emb|CAO39052.1| unnamed protein product [Vitis vinifera] 233 3e-61 /	GO:0003677 DNA binding / GO:0005634 nucleus / GO:0030528 transcription regulator activity / GO:0045449 regulation of transcription /	PF00010 HLH /
Contig4731	DR409996;	Q10D38 Cluster: Magnesium transporter CorA-like family... 333 5e-90 /	jgi|Poptr1_1|207123|gw1.V.2524.1 354 3e-98 /	AT5G64560.1 | Symbols: | magnesium transporter CorA-like family... 336 9e-93 /	gb|ABF98804.1| magnesium transporter CorA-like family protein, p... 336 5e-92 /	emb|CAO71291.1| unnamed protein product [Vitis vinifera] 340 1e-93 /	GO:0016020 membrane / GO:0030001 metal ion transport / GO:0046873 metal ion transporter activity /	PF01544 CorA /
Contig4734	CT985147;	A5BTZ8 Cluster: Hypothetical protein; n=1; Vitis vinif... 425 e-142 /	jgi|Poptr1_1|643752|grail3.0003082501 418 e-144 /	AT1G35720.1 | Symbols: OXY5, ATOXY5, ANNAT1 | ANNAT1 (ANNEXIN AR... 356 e-122 /	dbj|BAD37678.1| putative annexin [Oryza sativa (japonica cultiva... 326 e-110 /	emb|CAO61727.1| unnamed protein product [Vitis vinifera] 425 e-143 /
Contig4739	CT983248;	Q8SF01 Cluster: Dicarboxylate/tricarboxylate carrier; ... 277 4e-73 /	jgi|Poptr1_1|410580|gw1.II.1915.1 281 4e-76 /	AT5G19760.1 | Symbols: | dicarboxylate/tricarboxylate carrier (... 264 4e-71 /	gb|AAU90190.1| putative 2-oxoglutarate/malate translocator [Oryz... 272 1e-72 /	emb|CAO23471.1| unnamed protein product [Vitis vinifera] 259 2e-69 /	GO:0005215 transporter activity / GO:0005488 binding / GO:0005739 mitochondrion / GO:0005743 mitochondrial inner membrane / GO:0006810 transport / GO:0016020 membrane / GO:0016021 integral to membrane /	PF00153 Mito_carr /
Contig4741	CT983895; CT985396; CT987718; CT983108; CT984053; CT981875; CT986188; CT983223; CT983349; CT985666;	Q9SWS9 Cluster: Ribosomal protein S26; n=1; Pisum sati... 139 2e-31 /	jgi|Poptr1_1|730438|estExt_Genewise1_v1.C_LG_XIII3119 132 2e-31 /	AT3G56340.1 | Symbols: | 40S ribosomal protein S26 (RPS26C) | c... 127 5e-30 /	dbj|BAD73505.1| putative ribosomal protein S26 [Oryza sativa (ja... 124 4e-28 /	emb|CAO21318.1| unnamed protein product [Vitis vinifera] 139 2e-33 /	GO:0003735 structural constituent of ribosome / GO:0005622 intracellular / GO:0005840 ribosome / GO:0006412 protein biosynthesis / GO:0030529 ribonucleoprotein complex /	PF01283 Ribosomal_S26e /
Contig4744	DR410000;	A5BX87 Cluster: Hypothetical protein; n=1; Vitis vinif... 178 2e-43 /	jgi|Poptr1_1|415831|gw1.VI.204.1 177 4e-45 /	AT1G07230.1 | Symbols: | phosphoesterase family protein | chr1:... 145 3e-35 /	gb|EAY92414.1| hypothetical protein OsI_013647 [Oryza sativa (in... 161 1e-39 /	emb|CAN61893.1| hypothetical protein [Vitis vinifera] 180 1e-45 /
Contig4751	CT982104;	Q9SIV6 Cluster: Expressed protein; n=1; Arabidopsis th... 176 7e-43 /	jgi|Poptr1_1|415374|gw1.III.2477.1 176 1e-44 /	AT2G16460.1 | Symbols: | similar to unknown protein [Arabidopsi... 176 9e-45 /	dbj|BAD54570.1| unknown protein [Oryza sativa (japonica cultivar... 171 2e-42 /	emb|CAO48264.1| unnamed protein product [Vitis vinifera] 175 3e-44 /	GO:0005739 mitochondrion /	PF07798 DUF1640 /
Contig4759	CT980502; CT985969;	A4Q685 Cluster: Heat shock protein DnaJ; n=1; Medicago... 514 e-144 /	jgi|Poptr1_1|415429|gw1.III.2532.1 504 e-143 /	AT4G39150.1 | Symbols: | DNAJ heat shock N-terminal domain-cont... 493 e-140 /	gb|AAU43976.1| putative DnaJ [Oryza sativa (japonica cultivar-gr... 459 e-129 /	emb|CAO47582.1| unnamed protein product [Vitis vinifera] 535 e-152 /	GO:0006457 protein folding / GO:0031072 heat shock protein binding / GO:0051082 unfolded protein binding /
Contig4774	CT987249; CT980045; CT987578;	Q38950 Cluster: Serine/threonine-protein phosphatase 2... 280 5e-74 /	jgi|Poptr1_1|723789|estExt_Genewise1_v1.C_LG_X0292 280 9e-76 /	AT3G25800.1 | Symbols: PR 65, PR65, PDF1 | PDF1 (65 KDA REGULATO... 280 5e-76 /	dbj|BAD22212.1| phosphatase 2A regulatory A subunit [Oryza sativ... 275 1e-73 /	emb|CAO68041.1| unnamed protein product [Vitis vinifera] 285 3e-77 /	GO:0005488 binding /	PF02985 HEAT /
Contig4776	CT980405; CT985466; CT981074; CT986462;	Q9FIJ2 Cluster: NADH dehydrogenase 10.5K chain-like pr... 116 8e-25 /	jgi|Poptr1_1|708898|estExt_Genewise1_v1.C_LG_I8055 139 1e-33 /	AT5G47890.1 | Symbols: | NADH-ubiquinone oxidoreductase B8 subu... 118 3e-27 /	emb|CAH66613.1| H0211A12.16 [Oryza sativa (indica cultivar-group)] 110 3e-24 /			PF05047 L51_S25_CI-B8 /
Contig4778	CT981849;
Contig4785	CT984979; CT984144;	A5BUG4 Cluster: Hypothetical protein; n=1; Vitis vinif... 100 9e-20 /	jgi|Poptr1_1|577765|eugene3.00170507 111 4e-25 /	AT1G69230.2 | Symbols: SP1L2 | SP1L2 | chr1:26030206-26030748 RE... 87 9e-18 /	gb|ABA94943.1| expressed protein [Oryza sativa (japonica cultiva... 87 7e-17 /	emb|CAN70558.1| hypothetical protein [Vitis vinifera] 100 2e-21 /
Contig4791	CT984395; CT981435; CT985609;	Q6J338 Cluster: Copper chaperone; n=1; Populus alba x ... 134 4e-30 /	jgi|Poptr1_1|228799|gw1.X.3496.1 125 4e-29 /	AT3G56240.1 | Symbols: ATX1, CCH | CCH (COPPER CHAPERONE) | chr3... 129 3e-30 /	gb|AAF15285.1|AF198626_1 copper chaperone homolog CCH [Oryza sat... 120 7e-27 /	emb|CAO46513.1| unnamed protein product [Vitis vinifera] 127 2e-29 /	GO:0030001 metal ion transport / GO:0046872 metal ion binding /	PF00403 HMA /
Contig4794	CT981638; CT981950;	A5AJG5 Cluster: Hypothetical protein; n=1; Vitis vinif... 146 7e-34 /	jgi|Poptr1_1|244323|gw1.XIV.1066.1 140 7e-34 /	AT2G45695.1 | Symbols: | similar to putative ubiquitin-related ... 139 2e-33 /	dbj|BAB88939.1| Rurm1 [Oryza sativa (japonica cultivar-group)] 124 3e-28 /	emb|CAO24464.1| unnamed protein product [Vitis vinifera] 146 1e-35 /
Contig4801	CT985626; CT980947; CT985826;	O04235 Cluster: FACT complex subunit SSRP1; n=1; Vicia... 48 4e-12 /				emb|CAO14908.1| unnamed protein product [Vitis vinifera] 50 7e-13 /	GO:0003677 DNA binding / GO:0005634 nucleus / GO:0005694 chromosome / GO:0006260 DNA replication / GO:0006281 DNA repair / GO:0006350 transcription / GO:0006355 regulation of transcription, DNA-dependent / GO:0006974 response to DNA damage stimulus /	PF00505 HMG_box / PF08512 Rtt106 /
Contig4802	CT986912;	A5C1I3 Cluster: Hypothetical protein; n=1; Vitis vinif... 289 1e-76 /	jgi|Poptr1_1|731013|estExt_Genewise1_v1.C_LG_XIV1082 283 1e-76 /	AT4G35410.2 | Symbols: | clathrin adaptor complex small chain f... 286 8e-78 /	gb|ABF99209.1| Adapter-related protein complex 1 sigma 1B subuni... 287 3e-77 /	emb|CAO66058.1| unnamed protein product [Vitis vinifera] 290 2e-78 /
Contig4805	CT983864; CT984092;	Q940G0 Cluster: Endomembrane protein EMP70 precusor is... 96 4e-18 /	jgi|Poptr1_1|414129|gw1.III.1232.1 96 6e-20 /	AT1G10950.1 | Symbols: | endomembrane protein 70, putative | ch... 96 4e-20 /	gb|ABA91795.2| Endomembrane protein 70 containing protein, expre... 94 7e-19 /	emb|CAO47029.1| unnamed protein product [Vitis vinifera] 94 2e-19 /	GO:0005215 transporter activity / GO:0006810 transport / GO:0016021 integral to membrane /	PF02990 EMP70 /
Contig4811	CT986938;	Q2R678 Cluster: Expressed protein; n=1; Oryza sativa (... 105 7e-22 /	jgi|Poptr1_1|295702|gw1.752.6.1 104 3e-23 /	AT5G36230.1 | Symbols: | eIF4-gamma/eIF5/eIF2-epsilon domain-co... 100 7e-22 /	gb|AAX95492.1| putative protein [Oryza sativa (japonica cultivar... 105 5e-23 /	emb|CAO22958.1| unnamed protein product [Vitis vinifera] 105 3e-23 /	GO:0003743 translation initiation factor activity / GO:0006446 regulation of translational initiation /	PF02020 W2 /
Contig4819	CT985173; CT988040; CT986578;	A5C501 Cluster: Hypothetical protein; n=1; Vitis vinif... 235 2e-60 /	jgi|Poptr1_1|413996|gw1.III.1099.1 230 8e-61 /	AT5G67590.1 | Symbols: FRO1 | FRO1 (FROSTBITE1) | chr5:26975299-... 210 8e-55 /	dbj|BAD30267.1| NADH-ubiquinone oxidoreductase-related-like prot... 224 3e-58 /	emb|CAO17673.1| unnamed protein product [Vitis vinifera] 236 1e-62 /
Contig4822	CT985982; CT983394;	A5BEK8 Cluster: Hypothetical protein; n=1; Vitis vinif... 259 9e-68 /	jgi|Poptr1_1|581217|eugene3.01270038 229 2e-60 /	AT1G62780.1 | Symbols: | similar to B0616E02-H0507E05.5 [Oryza ... 235 3e-62 /	gb|AAO72677.1| unknown [Oryza sativa (japonica cultivar-group)] 220 5e-57 /	emb|CAN83165.1| hypothetical protein [Vitis vinifera] 259 2e-69 /
Contig4823	CT981566;	P82413 Cluster: 50S ribosomal protein L19, chloroplast... 80 5e-14 /	jgi|Poptr1_1|589910|eugene3.00290093 81 4e-16 /	AT4G17560.1 | Symbols: | ribosomal protein L19 family protein |... 81 5e-16 /		emb|CAO22316.1| unnamed protein product [Vitis vinifera] 80 1e-15 /	GO:0003723 RNA binding / GO:0003735 structural constituent of ribosome / GO:0005622 intracellular / GO:0005840 ribosome / GO:0006412 protein biosynthesis / GO:0009507 chloroplast / GO:0019843 rRNA binding / GO:0030529 ribonucleoprotein complex /	PF01245 Ribosomal_L19 /
Contig4826	CT987914; CT982528; CT987022;	A5C3W5 Cluster: Hypothetical protein; n=1; Vitis vinif... 146 1e-33 /	jgi|Poptr1_1|549546|eugene3.00011987 151 6e-37 /	AT1G80840.1 | Symbols: ATWRKY40, WRKY40 | WRKY40 (WRKY DNA-bindi... 105 5e-23 /	dbj|BAD29278.1| putative WIZZ [Oryza sativa (japonica cultivar-g... 104 5e-22 /	emb|CAO49414.1| unnamed protein product [Vitis vinifera] 146 2e-35 /
Contig4829	CT987480; CT983944; CT982544; CT984570; CT984086; CT981415; CT986432;	Q6TKQ6 Cluster: Putative ankyrin-repeat protein; n=1; ... 241 4e-62 /	jgi|Poptr1_1|595047|eugene3.00660241 243 1e-64 /	AT4G35450.4 | Symbols: AFT, AKR2 | AKR2 (ANKYRIN REPEAT-CONTAINI... 211 4e-55 /	dbj|BAD34416.1| putative TGB12K interacting protein 3 [Oryza sat... 221 2e-57 /	emb|CAO47568.1| unnamed protein product [Vitis vinifera] 241 8e-64 /		PF00023 Ank /
Contig4830	CT982435; CT984961; CT987036; CT985688;
Contig4831	DR410113;	Q9SWS9 Cluster: Ribosomal protein S26; n=1; Pisum sati... 123 9e-27 /	jgi|Poptr1_1|730438|estExt_Genewise1_v1.C_LG_XIII3119 116 1e-26 /	AT3G56340.1 | Symbols: | 40S ribosomal protein S26 (RPS26C) | c... 117 5e-27 /	ref|NP_001055840.1| Os05g0477300 [Oryza sativa (japonica cultiva... 108 2e-23 /	emb|CAO21318.1| unnamed protein product [Vitis vinifera] 124 8e-29 /	GO:0003735 structural constituent of ribosome / GO:0005622 intracellular / GO:0005840 ribosome / GO:0006412 protein biosynthesis / GO:0030529 ribonucleoprotein complex /	PF01283 Ribosomal_S26e /
Contig4837	CT985899; CT987068;
Contig4850	CT985583; CT981956;	Q307Y6 Cluster: ADP/ATP translocator-like; n=1; Solanu... 537 e-151 /	jgi|Poptr1_1|297099|gw1.859.1.1 551 e-157 /	AT3G08580.2 | Symbols: AAC1 | AAC1 (ADP/ATP CARRIER 1); binding ... 540 e-154 /	dbj|BAA02161.1| ATP/ADP translocator [Oryza sativa (japonica cul... 536 e-152 /	emb|CAN81107.1| hypothetical protein [Vitis vinifera] 523 e-148 /	GO:0005215 transporter activity / GO:0005488 binding / GO:0005743 mitochondrial inner membrane / GO:0006810 transport / GO:0016020 membrane / GO:0016021 integral to membrane /	PF00153 Mito_carr /
Contig4877	CT983564;	A5BYF8 Cluster: Hypothetical protein; n=1; Vitis vinif... 112 4e-23 /	jgi|Poptr1_1|751268|fgenesh4_pg.C_LG_I000871 75 6e-14 /	AT2G46150.1 | Symbols: | similar to unknown protein [Arabidopsi... 74 2e-13 /	gb|EAY74500.1| hypothetical protein OsI_002347 [Oryza sativa (in... 70 1e-11 /	emb|CAO49537.1| unnamed protein product [Vitis vinifera] 127 2e-29 /
Contig4884	CT980592; CT981407; CT980103; CT985857; CT985873;	O65731 Cluster: 40S ribosomal protein S5; n=1; Cicer a... 355 2e-96 /	jgi|Poptr1_1|561203|eugene3.00061162 350 6e-97 /	AT2G37270.2 | Symbols: ATRPS5B | ATRPS5B (RIBOSOMAL PROTEIN 5B);... 353 1e-97 /	gb|ABA93723.1| 40S ribosomal protein S5, putative, expressed [Or... 355 2e-97 /	emb|CAO38755.1| unnamed protein product [Vitis vinifera] 360 e-100 /	GO:0003735 structural constituent of ribosome / GO:0005622 intracellular / GO:0005840 ribosome / GO:0006412 protein biosynthesis / GO:0015935 small ribosomal subunit / GO:0030529 ribonucleoprotein complex /	PF00177 Ribosomal_S7 /
Contig4885	CT985689;	Q39800 Cluster: Delta-tonoplast intrinsic protein; n=1... 328 4e-97 /	jgi|Poptr1_1|548890|eugene3.00011331 338 e-100 /	AT3G16240.1 | Symbols: TIP2;1, DELTA-TIP1, AQP1, ATTIP2;1, DELTA... 316 1e-90 /	dbj|BAD61899.1| putative delta tonoplast intrinsic protein TIP2;... 293 1e-82 /	gb|ABH09331.1| putative aquaporin [Vitis vinifera] 304 4e-89 /	GO:0005215 transporter activity / GO:0006810 transport / GO:0016020 membrane / GO:0016021 integral to membrane /	PF00230 MIP /
Contig4894	CT981866;	Q6Z333 Cluster: CGI-144-like protein; n=1; Oryza sativ... 116 1e-24 /	jgi|Poptr1_1|660030|grail3.0106002601 122 3e-28 /	AT1G16810.2 | Symbols: | similar to CGI-144-like protein [Solan... 109 2e-24 /	gb|EAY87375.1| hypothetical protein OsI_008608 [Oryza sativa (in... 116 6e-26 /			PF08555 DUF1754 /
Contig4901	CT987499;	A0A8Z1 Cluster: Hypothetical protein; n=2; Ipomoea tri... 155 1e-36 /	jgi|Poptr1_1|551457|eugene3.00020772 150 8e-37 /	AT2G27960.1 | Symbols: CKS1, CKS1AT | CKS1 (CDK-SUBUNIT 1); cycl... 150 4e-37 /	gb|AAK98736.1|AC090485_15 Putative cyclin-dependent kinase regul... 152 6e-37 /	emb|CAO16737.1| unnamed protein product [Vitis vinifera] 150 8e-37 /	GO:0003677 DNA binding / GO:0007049 cell cycle / GO:0015074 DNA integration / GO:0016538 cyclin-dependent protein kinase regulator activity /	PF00665 rve / PF01111 CKS / PF07727 RVT_2 /
Contig4915	CT981700;	Q1KUT0 Cluster: Hypothetical protein; n=1; Cleome spin... 246 1e-63 /	jgi|Poptr1_1|180605|gw1.I.9205.1 246 1e-65 /	AT3G02420.1 | Symbols: | similar to hypothetical protein [Cleom... 246 2e-65 /	ref|NP_001056479.1| Os05g0589000 [Oryza sativa (japonica cultiva... 216 7e-56 /	emb|CAO49273.1| unnamed protein product [Vitis vinifera] 254 9e-68 /
Contig4924	CT989132; CT989200; CT983462; CT983265;	Q9M611 Cluster: Soluble inorganic pyrophosphatase; n=1... 399 e-109 /	jgi|Poptr1_1|652945|grail3.0023015401 415 e-116 /	AT3G53620.1 | Symbols: ATPPA4 | inorganic pyrophosphatase, putat... 388 e-108 /	gb|AAS75249.1| putative inorganic pyrophosphatase [Oryza sativa ... 382 e-105 /	emb|CAO62875.1| unnamed protein product [Vitis vinifera] 369 e-102 /	GO:0000287 magnesium ion binding / GO:0004427 inorganic diphosphatase activity / GO:0005737 cytoplasm / GO:0006796 phosphate metabolism /	PF00719 Pyrophosphatase /
Contig4925	CT984012;	Q7XG81 Cluster: Heavy metal-associated domain containi... 154 1e-35 /	jgi|Poptr1_1|416904|gw1.VI.1277.1 213 2e-55 /	AT5G50740.1 | Symbols: | metal ion binding | chr5:20653209-2065... 156 2e-38 /	gb|AAM01036.1|AC091735_9 Putative ATFP3 [Oryza sativa] 153 1e-36 /	emb|CAN69857.1| hypothetical protein [Vitis vinifera] 154 1e-37 /		PF00403 HMA /
Contig4926	CT983016;	Q6R130 Cluster: Dihydroflavonol-4-reductase; n=1; Citr... 334 4e-90 /	jgi|Poptr1_1|710083|estExt_Genewise1_v1.C_LG_II0799 319 1e-87 /	AT5G42800.1 | Symbols: TT3, M318, DFR | DFR (DIHYDROFLAVONOL 4-R... 303 8e-83 /	emb|CAA69253.1| Dihydroflavonol reductase [Oryza sativa] 259 8e-69 /	emb|CAA72420.1| dihydroflavonol 4-reductase [Vitis vinifera] 323 1e-88 /	GO:0003824 catalytic activity / GO:0044237 cellular metabolism / GO:0050662 coenzyme binding /	PF01370 Epimerase /
Contig4933	CT987229; CT987091;	Q8S2Z7 Cluster: GTP-binding protein; n=1; Helianthus a... 157 4e-37 /	jgi|Poptr1_1|717966|estExt_Genewise1_v1.C_LG_VI2910 158 2e-39 /	AT5G20020.1 | Symbols: RAN2 | RAN2 (Ras-related GTP-binding nucl... 158 3e-39 /	gb|EAY74933.1| hypothetical protein OsI_002780 [Oryza sativa (in... 147 2e-35 /	emb|CAO44184.1| unnamed protein product [Vitis vinifera] 163 1e-40 /	GO:0000178 exosome (RNase complex) / GO:0003924 GTPase activity / GO:0005515 protein binding / GO:0005525 GTP binding / GO:0006886 intracellular protein transport / GO:0006913 nucleocytoplasmic transport / GO:0007165 signal transduction / GO:0007264 small GTPase mediated signal transduction /	PF00071 Ras /
Contig4934	CT987174;	Q2VCJ5 Cluster: Hypothetical protein; n=1; Solanum tub... 397 e-109 /	jgi|Poptr1_1|297552|gw1.8600.3.1 398 e-111 /	AT5G10360.1 | Symbols: EMB3010 | EMB3010 (EMBRYO DEFECTIVE 3010)... 390 e-108 /	dbj|BAC10193.1| putative 40S ribosomal protein S6 [Oryza sativa ... 382 e-105 /	emb|CAO45518.1| unnamed protein product [Vitis vinifera] 398 e-111 /	GO:0003735 structural constituent of ribosome / GO:0005622 intracellular / GO:0005840 ribosome / GO:0006412 protein biosynthesis /	PF01092 Ribosomal_S6e /
Contig4936	CT987510;	Q9FY64 Cluster: 40S ribosomal protein S15-4; n=1; Arab... 250 5e-65 /	jgi|Poptr1_1|295227|gw1.70.680.1 249 2e-66 /	AT5G09510.1 | Symbols: | 40S ribosomal protein S15 (RPS15D) | c... 252 2e-67 /	gb|AAO37527.1| putative ribosomal protein S15 [Oryza sativa (jap... 243 6e-64 /	emb|CAO71298.1| unnamed protein product [Vitis vinifera] 253 2e-67 /	GO:0003735 structural constituent of ribosome / GO:0005622 intracellular / GO:0005840 ribosome / GO:0006412 protein biosynthesis / GO:0015935 small ribosomal subunit / GO:0030529 ribonucleoprotein complex /	PF00203 Ribosomal_S19 /
Contig4937	CT983226; CT984200; CT986585; CT984703; CT981165; CT981194; CT985639; CT980186; CT986621; CT980973; CT984334; CT986488; CT987448; CT980574;	Q7XZJ2 Cluster: Actin; n=1; Gossypium hirsutum|Rep: Ac... 443 e-122 /	jgi|Poptr1_1|294647|gw1.70.100.1 442 e-124 /	AT5G09810.1 | Symbols: ACT2/7, ACT7 | ACT7 (actin 7) | chr5:3052... 437 e-123 /	gb|AAR88568.1| actin [Oryza sativa (japonica cultivar-group)] 431 e-120 /	emb|CAO46481.1| unnamed protein product [Vitis vinifera] 442 e-124 /	GO:0000166 nucleotide binding / GO:0005198 structural molecule activity / GO:0005200 structural constituent of cytoskeleton / GO:0005515 protein binding / GO:0005524 ATP binding / GO:0005856 cytoskeleton / GO:0005884 actin filament /	PF00022 Actin /
Contig4938	CT985307; CT981208; CT986713;
Contig4944	CT985169;	Q43643 Cluster: 14-3-3-like protein RA215; n=1; Solanu... 75 6e-21 /	jgi|Poptr1_1|711617|estExt_Genewise1_v1.C_LG_II4211 71 3e-20 /	AT1G78300.1 | Symbols: GF14 OMEGA, GRF2 | GRF2 (GENERAL REGULATO... 68 5e-19 /	gb|AAX95656.1| 14-3-3 protein [Oryza sativa (japonica cultivar-g... 65 6e-20 /	emb|CAO61681.1| unnamed protein product [Vitis vinifera] 74 2e-20 /	GO:0019904 protein domain specific binding /
Contig4958	CT986390;	UPI000150554D Cluster: EIF4G (EUKARYOTIC TRANSLATION I... 199 1e-49 /	jgi|Poptr1_1|677642|grail3.0040005401 219 1e-57 /	AT3G60240.3 | Symbols: CUM2, EIF4G | EIF4G (EUKARYOTIC TRANSLATI... 199 2e-51 /	dbj|BAD30897.1| putative eukaryotic translation initiation facto... 173 7e-43 /	emb|CAO70481.1| unnamed protein product [Vitis vinifera] 207 7e-54 /
Contig4959	CT983969;	Q8LK04 Cluster: Glyceraldehyde 3-phosphate dehydrogena... 422 e-117 /	jgi|Poptr1_1|728998|estExt_Genewise1_v1.C_LG_XII1463 419 e-118 /	AT1G13440.1 | Symbols: GAPC-2 | GAPC-2; glyceraldehyde-3-phospha... 414 e-117 /	emb|CAE02009.2| OJ000223_09.15 [Oryza sativa (japonica cultivar-... 423 e-118 /	emb|CAO16575.1| unnamed protein product [Vitis vinifera] 413 e-117 /	GO:0004365 glyceraldehyde-3-phosphate dehydrogenase (phosphorylating) activity / GO:0006006 glucose metabolism / GO:0006096 glycolysis / GO:0008943 glyceraldehyde-3-phosphate dehydrogenase activity / GO:0016491 oxidoreductase activity / GO:0051287 NAD binding /	PF02800 Gp_dh_C / PF00044 Gp_dh_N /
Contig4960	CT981565;	Q93WA5 Cluster: Ribosomal protein L32; n=1; Mercuriali... 237 5e-61 /	jgi|Poptr1_1|746779|estExt_Genewise1_v1.C_2040056 249 2e-66 /	AT4G18100.1 | Symbols: | 60S ribosomal protein L32 (RPL32A) | c... 224 3e-59 /	emb|CAH55765.1| ribosomal L32 [Oryza sativa (indica cultivar-gro... 237 3e-62 /	emb|CAO66892.1| unnamed protein product [Vitis vinifera] 251 7e-67 /	GO:0003735 structural constituent of ribosome / GO:0005622 intracellular / GO:0005840 ribosome / GO:0006412 protein biosynthesis /	PF01655 Ribosomal_L32e /
Contig4964	CT984593; CT983928; CT986569;	A0FK05 Cluster: Cysteine protease inhibitor; n=1; Popu... 176 1e-42 /	jgi|Poptr1_1|667246|grail3.0101010901 179 1e-45 /	AT3G12490.2 | Symbols: | cysteine protease inhibitor, putative ... 159 3e-39 /	dbj|BAD81175.1| putative cysteine proteinase inhibitor [Oryza sa... 140 4e-33 /	emb|CAO18250.1| unnamed protein product [Vitis vinifera] 160 1e-39 /	GO:0003735 structural constituent of ribosome / GO:0004869 cysteine protease inhibitor activity / GO:0005622 intracellular / GO:0005840 ribosome / GO:0006412 protein biosynthesis / GO:0008233 peptidase activity /	PF00031 Cystatin /
Contig4976	CT987258; CT985837; CT985402; CT986738;	A5AY55 Cluster: Hypothetical protein; n=1; Vitis vinif... 324 3e-87 /	jgi|Poptr1_1|722326|estExt_Genewise1_v1.C_LG_IX2396 334 4e-92 /	AT1G49820.1 | Symbols: ATMTK | ATMTK; S-methyl-5-thioribose kina... 319 2e-87 /	emb|CAJ86088.1| H0818H01.10 [Oryza sativa (indica cultivar-group)] 324 3e-88 /	emb|CAO70843.1| unnamed protein product [Vitis vinifera] 324 6e-89 /
Contig4979	CT985508; CT981295; CT982267; CT985421; CT981054; CT984285; CT982765;	Q3EA05 Cluster: Protein At4g16695; n=2; Arabidopsis th... 74 7e-12 /	jgi|Poptr1_1|553883|eugene3.00030516 77 1e-14 /	AT4G16695.1 | Symbols: | unknown protein | chr4:9394281-9395273... 80 1e-15 /		emb|CAO39966.1| unnamed protein product [Vitis vinifera] 74 2e-13 /
Contig4980	CT987286;	Q1SVP3 Cluster: Ribosomal protein S4, bacterial and or... 145 1e-33 /	jgi|Poptr1_1|735328|estExt_Genewise1_v1.C_LG_XVI2405 143 8e-35 /	AT5G15200.1 | Symbols: | 40S ribosomal protein S9 (RPS9B) | chr... 137 4e-33 /	gb|EAY81478.1| hypothetical protein OsI_035437 [Oryza sativa (in... 130 4e-30 /	emb|CAO14950.1| unnamed protein product [Vitis vinifera] 141 4e-34 /	GO:0003723 RNA binding / GO:0003735 structural constituent of ribosome / GO:0005622 intracellular / GO:0005840 ribosome / GO:0006412 protein biosynthesis / GO:0015935 small ribosomal subunit / GO:0019843 rRNA binding / GO:0030529 ribonucleoprotein complex /	PF01479 S4 / PF00163 Ribosomal_S4 /
Contig4985	CT981630;	Q9C8P0 Cluster: Dihydrolipoamide S-acetyltransferase, ... 255 2e-66 /	jgi|Poptr1_1|740652|estExt_Genewise1_v1.C_410201 257 5e-69 /	AT1G34430.1 | Symbols: EMB3003 | EMB3003 (EMBRYO DEFECTIVE 3003)... 255 2e-68 /	gb|ABA95959.2| dihydrolipoamide S-acetyltransferase, putative, e... 250 3e-66 /	emb|CAO43668.1| unnamed protein product [Vitis vinifera] 261 8e-70 /	GO:0005515 protein binding / GO:0008152 metabolism / GO:0008415 acyltransferase activity / GO:0016740 transferase activity /	PF00198 2-oxoacid_dh / PF00364 Biotin_lipoyl / PF02817 E3_binding /
Contig4991	CT982614; CT981221; CT986800;	A5C7A7 Cluster: Hypothetical protein; n=1; Vitis vinif... 117 8e-25 /	jgi|Poptr1_1|570027|eugene3.00120680 77 1e-14 /			emb|CAO64416.1| unnamed protein product [Vitis vinifera] 118 7e-27 /
Contig5004	CT985959; CT986106;	P49043 Cluster: Vacuolar-processing enzyme precursor; ... 271 2e-71 /	jgi|Poptr1_1|736805|estExt_Genewise1_v1.C_LG_XVIII0730 268 2e-72 /	AT4G32940.1 | Symbols: GAMMAVPE, GAMMA-VPE | GAMMA-VPE (Vacuolar... 255 3e-68 /	dbj|BAA84650.1| asparaginyl endopeptidase [Oryza sativa] 223 8e-58 /	emb|CAO43774.1| unnamed protein product [Vitis vinifera] 262 4e-70 /	GO:0001509 legumain activity / GO:0004197 cysteine-type endopeptidase activity / GO:0006508 proteolysis / GO:0008233 peptidase activity / GO:0008234 cysteine-type peptidase activity / GO:0016787 hydrolase activity /
Contig5006	CT985932;	A2ZLY7 Cluster: Hypothetical protein; n=2; Oryza sativ... 72 2e-11 /	jgi|Poptr1_1|742374|estExt_Genewise1_v1.C_820017 87 6e-18 /	AT5G08040.1 | Symbols: TOM5 | TOM5 (MITOCHONDRIAL IMPORT RECEPTO... 72 2e-13 /	gb|ABA98999.1| hypothetical protein LOC_Os12g38650 [Oryza sativa... 72 1e-12 /	emb|CAO62463.1| unnamed protein product [Vitis vinifera] 82 3e-16 /
Contig5007	CT985387;	Q9SU16 Cluster: Hypothetical protein T20K18.50; n=1; A... 281 e-123 /	jgi|Poptr1_1|573126|eugene3.00141171 291 e-131 /	AT4G12700.1 | Symbols: | similar to unknown protein [Arabidopsi... 281 e-125 /	gb|AAP54086.1| expressed protein [Oryza sativa (japonica cultiva... 258 e-111 /	emb|CAO41132.1| unnamed protein product [Vitis vinifera] 293 e-131 /
Contig5013	CT983210;	Q9FN32 Cluster: Protein yippee-like At5g53940; n=3; Ar... 110 8e-23 /	jgi|Poptr1_1|728369|estExt_Genewise1_v1.C_LG_XI3768 106 2e-23 /	AT5G53940.1 | Symbols: | yippee family protein | chr5:21914390-... 110 1e-24 /	gb|AAO38447.1| putative zinc binding protein [Oryza sativa (japo... 100 1e-20 /	emb|CAO39318.1| unnamed protein product [Vitis vinifera] 118 8e-27 /		PF03226 Yippee /
Contig5017	DR410095;	Q9SF17 Cluster: F26K24.10 protein; n=1; Arabidopsis th... 72 1e-11 /	jgi|Poptr1_1|286526|gw1.40.286.1 63 5e-11 /	AT3G11810.1 | Symbols: | similar to unknown protein [Arabidopsi... 72 9e-14 /
Contig5019	CT981915;	A5AD01 Cluster: Hypothetical protein; n=1; Vitis vinif... 74 1e-11 /	jgi|Poptr1_1|566565|eugene3.00101123 113 1e-25 /			emb|CAO42202.1| unnamed protein product [Vitis vinifera] 96 5e-20 /
Contig5026	CT982539; CT983166;	A3RM03 Cluster: Cysteine synthase; n=1; Glycine max|Re... 423 e-117 /	jgi|Poptr1_1|570974|eugene3.00130338 427 e-120 /	AT4G14880.2 | Symbols: CYTACS1, ATCYS-3A, OASA1 | OASA1 (O-ACETY... 397 e-111 /	gb|AAD23909.1|AF073697_1 cysteine synthase [Oryza sativa] 409 e-113 /	emb|CAO43006.1| unnamed protein product [Vitis vinifera] 426 e-119 /	GO:0003824 catalytic activity / GO:0004124 cysteine synthase activity / GO:0006535 cysteine biosynthesis from serine / GO:0008152 metabolism / GO:0030170 pyridoxal phosphate binding /	PF00291 PALP /
Contig5031	CT982856;	A5C9S9 Cluster: Hypothetical protein; n=1; Vitis vinif... 202 2e-50 /	jgi|Poptr1_1|423789|gw1.29.301.1 211 3e-55 /	AT3G60340.2 | Symbols: | palmitoyl protein thioesterase family ... 193 1e-49 /	gb|ABF93475.1| Palmitoyl protein thioesterase containing protein... 202 1e-51 /	emb|CAO16160.1| unnamed protein product [Vitis vinifera] 219 3e-57 /
Contig5032	CT983009;	Q1T6J8 Cluster: Nascent polypeptide-associated complex... 184 8e-45 /	jgi|Poptr1_1|574643|eugene3.00150038 185 3e-47 /	AT3G49470.1 | Symbols: NACA2 | nascent polypeptide-associated co... 182 3e-46 /	gb|EAZ25398.1| hypothetical protein OsJ_008881 [Oryza sativa (ja... 163 7e-40 /	emb|CAO48562.1| unnamed protein product [Vitis vinifera] 177 1e-44 /	GO:0006810 transport / GO:0015031 protein transport /	PF00627 UBA / PF01849 NAC /
Contig5034	CT981880; CT982051; CT986297;	Q8L6A7 Cluster: Carboxypeptidase type III; n=1; Theobr... 205 2e-51 /	jgi|Poptr1_1|417087|gw1.VI.1460.1 204 5e-53 /	AT3G45010.1 | Symbols: SCPL48 | SCPL48 (serine carboxypeptidase-... 174 3e-44 /	dbj|BAA01757.1| serine carboxypeptidase III [Oryza sativa (japon... 189 7e-48 /	emb|CAO68875.1| unnamed protein product [Vitis vinifera] 179 3e-45 /	GO:0004180 carboxypeptidase activity / GO:0004185 serine carboxypeptidase activity / GO:0006508 proteolysis /	PF00450 Peptidase_S10 /
Contig5035	CT989031;
Contig5038	AJ627725;	P51132 Cluster: Ubiquinol-cytochrome c reductase iron-... 410 e-113 /	jgi|Poptr1_1|708849|estExt_Genewise1_v1.C_LG_I7944 446 e-125 /	AT5G13440.1 | Symbols: | ubiquinol-cytochrome C reductase iron-... 398 e-111 /	dbj|BAD26134.1| putative ubiquinol-cytochrome c reductase iron-s... 398 e-110 /	emb|CAO68700.1| unnamed protein product [Vitis vinifera] 425 e-119 /	GO:0005506 iron ion binding / GO:0005739 mitochondrion / GO:0005746 mitochondrial electron transport chain / GO:0006118 electron transport / GO:0006810 transport / GO:0008121 ubiquinol-cytochrome-c reductase activity / GO:0016020 membrane / GO:0016021 integral to membrane / GO:0016491 oxidoreductase activity / GO:0045285 ubiquinol-cytochrome-c reductase complex / GO:0046872 metal ion binding / GO…	PF00355 Rieske / PF02921 UCR_TM /
Contig5039	CT983641;	Q7X9E1 Cluster: Hypothetical protein; n=1; Phaseolus v... 127 4e-28 /	jgi|Poptr1_1|711867|estExt_Genewise1_v1.C_LG_III0629 121 2e-28 /	AT1G27330.1 | Symbols: | similar to unknown protein [Arabidopsi... 121 3e-28 /	ref|NP_001066879.1| Os12g0514100 [Oryza sativa (japonica cultiva... 117 2e-26 /	emb|CAO66154.1| unnamed protein product [Vitis vinifera] 125 3e-29 /		PF06624 RAMP4 /
Contig5048	CT985981; CT987660; CT985868;	Q1SPP5 Cluster: Protein kinase; n=1; Medicago truncatu... 198 2e-49 /	jgi|Poptr1_1|549698|eugene3.00012139 192 1e-49 /	AT2G30980.1 | Symbols: | shaggy-related protein kinase delta / ... 193 8e-50 /	dbj|BAA92966.1| putative shaggy-like kinase dzeta [Oryza sativa ... 187 3e-47 /	emb|CAO48036.1| unnamed protein product [Vitis vinifera] 199 2e-51 /	GO:0000166 nucleotide binding / GO:0004672 protein kinase activity / GO:0004674 protein serine/threonine kinase activity / GO:0005524 ATP binding / GO:0006468 protein amino acid phosphorylation / GO:0016301 kinase activity / GO:0016740 transferase activity /	PF00069 Pkinase /
Contig5057	CT980598;	UPI0001505548 Cluster: phosphatidic acid phosphatase f... 289 1e-76 /	jgi|Poptr1_1|413151|gw1.III.254.1 319 1e-87 /	AT3G58490.1 | Symbols: | phosphatidic acid phosphatase family p... 289 1e-78 /	gb|AAS07224.1| putative phosphatase [Oryza sativa (japonica cult... 270 5e-72 /	emb|CAO23449.1| unnamed protein product [Vitis vinifera] 320 1e-87 /
Contig5073	CT984933; CT985438;	O65551 Cluster: Hypothetical protein F6I18.100; n=3; A... 200 1e-49 /	jgi|Poptr1_1|550503|eugene3.00012944 206 2e-53 /	AT4G30996.1 | Symbols: | similar to unknown protein [Arabidopsi... 198 5e-51 /	emb|CAH67554.1| H0311C03.8 [Oryza sativa (indica cultivar-group)] 170 9e-42 /	emb|CAO66746.1| unnamed protein product [Vitis vinifera] 157 1e-38 /	GO:0005488 binding /	PF02985 HEAT / PF07539 DRIM / PF06364 DUF1068 /
Contig5075	DR409933;
Contig5076	CT985565; CT984562; CT987002; CT982327; CT986927; CT984820; CT980447;	Q2V994 Cluster: ATPase-like; n=1; Solanum tuberosum|Re... 163 7e-39 /	jgi|Poptr1_1|417017|gw1.VI.1390.1 175 2e-44 /	AT3G01390.2 | Symbols: AVMA10, VMA10 | VMA10 (VACUOLAR MEMBRANE ... 152 3e-37 /	emb|CAE01820.2| OSJNBa0041A02.7 [Oryza sativa (japonica cultivar... 156 6e-38 /	emb|CAO18150.1| unnamed protein product [Vitis vinifera] 167 1e-41 /		PF03179 V-ATPase_G /
Contig5080	CT985918; CT981357; CT983011; CT986993; CT984770; CT986777; CT985151; CT985300;	A5BFH0 Cluster: Hypothetical protein; n=1; Vitis vinif... 261 5e-68 /	jgi|Poptr1_1|734957|estExt_Genewise1_v1.C_LG_XVI1642 246 2e-65 /	AT1G51200.2 | Symbols: | DNA binding / zinc ion binding | chr1:... 175 5e-44 /	gb|AAQ84334.1| stress-associated protein 8 [Oryza sativa (indica... 218 4e-56 /	emb|CAO23537.1| unnamed protein product [Vitis vinifera] 263 2e-70 /
Contig5082	CT987321;	UPI000016356D Cluster: unknown protein; n=1; Arabidops... 113 7e-24 /	jgi|Poptr1_1|641828|grail3.0017006301 114 4e-26 /	AT3G27030.1 | Symbols: | similar to unknown protein [Arabidopsi... 113 9e-26 /	ref|NP_001046927.1| Os02g0509500 [Oryza sativa (japonica cultiva... 103 3e-22 /	emb|CAN81100.1| hypothetical protein [Vitis vinifera] 108 5e-24 /
Contig5083	CT984342; CT987332; CT980080;	Q6UQE4 Cluster: Calmodulin 8; n=1; Daucus carota|Rep: ... 298 5e-79 /	jgi|Poptr1_1|415968|gw1.VI.341.1 298 5e-81 /	AT3G43810.1 | Symbols: CAM7 | CAM7 (CALMODULIN 7); calcium ion b... 298 5e-81 /	ref|NP_001042688.1| Os01g0267900 [Oryza sativa (japonica cultiva... 296 6e-80 /	emb|CAO67336.1| unnamed protein product [Vitis vinifera] 298 8e-81 /	GO:0005509 calcium ion binding /	PF00036 efhand /
Contig5085	CT980715;	A5AXJ3 Cluster: Hypothetical protein; n=1; Vitis vinif... 293 8e-78 /	jgi|Poptr1_1|728460|estExt_Genewise1_v1.C_LG_XII0064 268 3e-72 /	AT3G17980.1 | Symbols: | C2 domain-containing protein | chr3:61... 273 1e-73 /	dbj|BAD15699.1| C2 domain-containing protein-like [Oryza sativa ... 226 7e-59 /	emb|CAO68207.1| unnamed protein product [Vitis vinifera] 293 1e-79 /
Contig5090	CT982345; CT983535;	Q1S7V4 Cluster: Ribosomal protein S3Ae; n=1; Medicago ... 142 1e-32 /	jgi|Poptr1_1|231096|gw1.X.5793.1 143 1e-34 /	AT4G34670.1 | Symbols: | 40S ribosomal protein S3A (RPS3aB) | c... 130 6e-31 /	gb|ABG21991.1| 40S ribosomal protein S3a, putative, expressed [O... 136 5e-32 /	emb|CAO71214.1| unnamed protein product [Vitis vinifera] 140 1e-33 /	GO:0003735 structural constituent of ribosome / GO:0005622 intracellular / GO:0005840 ribosome / GO:0006412 protein biosynthesis / GO:0030529 ribonucleoprotein complex /	PF01015 Ribosomal_S3Ae /
Contig5093	CT985809; CT985539; CT985645;	Q09020 Cluster: Wound-induced basic protein; n=1; Phas... 94 3e-18 /	jgi|Poptr1_1|645456|grail3.0021026701 96 1e-20 /	AT3G07230.1 | Symbols: | wound-responsive protein-related | chr... 74 3e-14 /	ref|NP_001066628.1| Os12g0405700 [Oryza sativa (japonica cultiva... 87 3e-17 /	emb|CAO15234.1| unnamed protein product [Vitis vinifera] 91 6e-19 /		PF08186 Wound_ind /
Contig5099	CT983370; CT981734;	A5C3G7 Cluster: Hypothetical protein; n=1; Vitis vinif... 276 1e-72 /	jgi|Poptr1_1|715235|estExt_Genewise1_v1.C_LG_V1385 274 5e-74 /	AT1G19580.1 | Symbols: GAMMA CA1 | GAMMA CA1 (GAMMA CARBONIC ANH... 258 3e-69 /	gb|ABA95932.1| expressed protein [Oryza sativa (japonica cultiva... 257 3e-68 /	emb|CAN79636.1| hypothetical protein [Vitis vinifera] 276 2e-74 /
Contig5104	CT988361; CT988299;	Q96471 Cluster: S-adenosylmethionine decarboxylase pro... 414 e-114 /	jgi|Poptr1_1|266064|gw1.123.86.1 416 e-120 /	AT3G25570.1 | Symbols: | adenosylmethionine decarboxylase famil... 381 e-107 /	gb|EAZ23782.1| hypothetical protein OsJ_007265 [Oryza sativa (ja... 305 2e-82 /	emb|CAN66014.1| hypothetical protein [Vitis vinifera] 403 e-113 /	GO:0004014 adenosylmethionine decarboxylase activity / GO:0006597 spermine biosynthesis / GO:0008295 spermidine biosynthesis / GO:0016829 lyase activity / GO:0016831 carboxy-lyase activity /	PF01536 SAM_decarbox /
Contig5108	CT987842; CT983727;	Q8LJW0 Cluster: 40S ribosomal S4 protein; n=1; Glycine... 468 e-130 /	jgi|Poptr1_1|553336|eugene3.00002651 464 e-131 /	AT5G58420.1 | Symbols: | 40S ribosomal protein S4 (RPS4D) | chr... 460 e-130 /	dbj|BAD28085.1| putative ribosomal protein S4 [Oryza sativa (jap... 449 e-126 /	emb|CAO63839.1| unnamed protein product [Vitis vinifera] 431 e-121 /	GO:0003723 RNA binding / GO:0003735 structural constituent of ribosome / GO:0005622 intracellular / GO:0005840 ribosome / GO:0006412 protein biosynthesis / GO:0019843 rRNA binding / GO:0030529 ribonucleoprotein complex /	PF00467 KOW / PF01479 S4 / PF00900 Ribosomal_S4e / PF08071 RS4NT /
Contig5111	CT983947; CT982927;	A5AXI6 Cluster: Hypothetical protein; n=1; Vitis vinif... 472 e-131 /	jgi|Poptr1_1|550956|eugene3.00020271 470 e-133 /	AT2G40010.1 | Symbols: | 60S acidic ribosomal protein P0 (RPP0A... 464 e-131 /	dbj|BAC66723.1| 60S acidic ribosomal protein P0 [Oryza sativa (j... 450 e-126 /	emb|CAO41330.1| unnamed protein product [Vitis vinifera] 474 e-134 /
Contig5115	CT983504;
Contig5124	CT986557;	Q1SR70 Cluster: Ubiquitin-conjugating enzyme, E2; n=1;... 94 3e-18 /	jgi|Poptr1_1|549271|eugene3.00011712 100 8e-22 /	AT1G17280.2 | Symbols: UBC34 | UBC34 (ubiquitin-conjugating enzy... 90 8e-19 /	dbj|BAD35271.1| putative ubiquitin conjugating enzyme [Oryza sat... 72 2e-12 /	emb|CAN79607.1| hypothetical protein [Vitis vinifera] 83 2e-16 /	GO:0004842 ubiquitin-protein ligase activity / GO:0006464 protein modification / GO:0006512 ubiquitin cycle / GO:0019787 small conjugating protein ligase activity /	PF00179 UQ_con /
Contig5128	CT985559;	Q6B4V4 Cluster: Chloroplast chaperonin 21; n=2; Vitis ... 206 2e-61 /	jgi|Poptr1_1|736748|estExt_Genewise1_v1.C_LG_XVIII0619 201 1e-60 /	AT5G20720.2 | Symbols: CPN10, CHCPN10, ATCPN21, CPN21, CPN20 | C... 185 4e-56 /	dbj|BAD19441.1| putative 20 kDa chaperonin, chloroplast [Oryza s... 185 5e-54 /	emb|CAO65204.1| unnamed protein product [Vitis vinifera] 206 8e-63 /	GO:0005524 ATP binding / GO:0006457 protein folding /	PF00166 Cpn10 /
Contig5132	CT981624; CT983410; CT986595;	P40590 Cluster: 60S ribosomal protein L34; n=1; Pisum ... 191 2e-47 /	jgi|Poptr1_1|420382|gw1.VIII.1810.1 191 3e-49 /	AT1G26880.1 | Symbols: | 60S ribosomal protein L34 (RPL34A) | c... 186 1e-47 /	gb|EAZ09088.1| hypothetical protein OsI_030320 [Oryza sativa (in... 181 2e-45 /	emb|CAO14985.1| unnamed protein product [Vitis vinifera] 189 2e-48 /	GO:0003735 structural constituent of ribosome / GO:0005622 intracellular / GO:0005840 ribosome / GO:0006412 protein biosynthesis / GO:0030529 ribonucleoprotein complex /	PF01199 Ribosomal_L34e /
Contig5142	CT985992; CT986858;	A5BL97 Cluster: Hypothetical protein; n=1; Vitis vinif... 279 1e-73 /	jgi|Poptr1_1|662772|grail3.0016020901 275 4e-74 /	AT1G08980.1 | Symbols: AMI1, ATAMI1 | ATAMI1 (AMIDASE-LIKE PROTE... 220 1e-57 /	emb|CAH66005.1| H0613H07.3 [Oryza sativa (indica cultivar-group)] 201 4e-51 /	emb|CAN77023.1| hypothetical protein [Vitis vinifera] 281 5e-76 /
Contig5148	CT986847; CT987554; CT987248; CT980253;	A2YIW6 Cluster: Hypothetical protein; n=2; Oryza sativ... 78 2e-13 /	jgi|Poptr1_1|582677|eugene3.14250001 74 6e-14 /	AT3G57450.1 | Symbols: | similar to Hypothetical protein [Oryza... 73 8e-14 /	dbj|BAC79927.1| unknown protein [Oryza sativa (japonica cultivar... 82 1e-15 /	emb|CAO23589.1| unnamed protein product [Vitis vinifera] 74 1e-13 /
Contig5149	CT984772; CT985009;	Q6NLZ9 Cluster: At1g35340; n=3; Arabidopsis thaliana|R... 99 9e-20 /	jgi|Poptr1_1|592306|eugene3.00410149 100 7e-22 /	AT1G35340.3 | Symbols: | ATP-dependent protease La (LON) domain... 99 1e-21 /	ref|NP_001067517.1| Os11g0219000 [Oryza sativa (japonica cultiva... 77 4e-14 /	emb|CAO64674.1| unnamed protein product [Vitis vinifera] 112 2e-25 /
Contig5150	DR410084;
Contig5152	CT980178;	A4PRP3 Cluster: Sec61beta; n=1; Medicago truncatula|Re... 81 5e-14 /	jgi|Poptr1_1|740095|estExt_Genewise1_v1.C_400048 86 2e-17 /	AT3G60540.2 | Symbols: | sec61beta family protein | chr3:223861... 80 1e-15 /
Contig5153	CT988819; CT988893;	Q1SGA8 Cluster: 2OG-Fe(II) oxygenase; n=1; Medicago tr... 275 4e-75 /	jgi|Poptr1_1|258294|gw1.XVII.285.1 293 7e-83 /	AT2G36690.1 | Symbols: | oxidoreductase, 2OG-Fe(II) oxygenase f... 168 7e-44 /	gb|EAZ43098.1| hypothetical protein OsJ_026581 [Oryza sativa (ja... 206 6e-53 /	emb|CAO43119.1| unnamed protein product [Vitis vinifera] 298 5e-81 /	GO:0005506 iron ion binding / GO:0016491 oxidoreductase activity /	PF03171 2OG-FeII_Oxy /
Contig5155	CT984880; CT984482; CT980138;	Q94C15 Cluster: At1g69680/T6C23_12; n=1; Arabidopsis t... 290 2e-77 /	jgi|Poptr1_1|571132|eugene3.00130496 293 9e-80 /	AT1G69680.1 | Symbols: | similar to mog1 protein [Xenopus laevi... 290 7e-79 /	emb|CAD40907.1| OSJNBa0036B21.25 [Oryza sativa (japonica cultiva... 263 7e-70 /	emb|CAO48407.1| unnamed protein product [Vitis vinifera] 147 2e-35 /		PF04603 Mog1 /
Contig5159	CT981577;	Q8VZ65 Cluster: Hypothetical protein At1g67785; n=1; A... 100 5e-20 /	jgi|Poptr1_1|295466|gw1.7253.10.1 96 2e-20 /	AT1G67785.1 | Symbols: | similar to Os01g0908400 [Oryza sativa ... 100 6e-22 /	dbj|BAD82755.1| unknown protein [Oryza sativa (japonica cultivar... 95 2e-19 /	emb|CAO42476.1| unnamed protein product [Vitis vinifera] 84 2e-16 /	GO:0005739 mitochondrion /
Contig5163	CT988663; CT983753; CT980901; CT982097;	A5C4J2 Cluster: Hypothetical protein; n=1; Vitis vinif... 246 9e-64 /	jgi|Poptr1_1|295548|gw1.7340.1.1 244 4e-65 /	AT5G61170.1 | Symbols: | 40S ribosomal protein S19 (RPS19C) | c... 236 1e-62 /	gb|AAP20842.1| putative ribosomal protein S19 [Oryza sativa (jap... 210 5e-54 /	emb|CAO64473.1| unnamed protein product [Vitis vinifera] 247 1e-65 /
Contig5170	CT981855;	Q6TKR0 Cluster: Ribosomal protein L3A; n=1; Nicotiana ... 447 e-124 /	jgi|Poptr1_1|550077|eugene3.00012518 451 e-127 /	AT1G43170.3 | Symbols: EMB2207, RPL3A | ARP1 (ARABIDOPSIS RIBOSO... 419 e-117 /	dbj|BAA02155.1| ribosomal protein L3 [Oryza sativa (japonica cul... 432 e-120 /	emb|CAO43613.1| unnamed protein product [Vitis vinifera] 447 e-126 /	GO:0003735 structural constituent of ribosome / GO:0005622 intracellular / GO:0005840 ribosome / GO:0006412 protein biosynthesis / GO:0030529 ribonucleoprotein complex /	PF00297 Ribosomal_L3 /
Contig5176	CT985291; CT986639; CT982721; CT983192; CT987713;	Q45KX4 Cluster: Putative 60S ribosomal protein L35; n=... 184 4e-45 /	jgi|Poptr1_1|724828|estExt_Genewise1_v1.C_LG_X2368 184 6e-47 /	AT2G39390.1 | Symbols: | 60S ribosomal protein L35 (RPL35B) | c... 185 3e-47 /	emb|CAE04591.2| OSJNBb0006N15.8 [Oryza sativa (japonica cultivar... 176 5e-44 /	emb|CAO41576.1| unnamed protein product [Vitis vinifera] 182 2e-46 /	GO:0003735 structural constituent of ribosome / GO:0005622 intracellular / GO:0005840 ribosome / GO:0006412 protein biosynthesis /	PF00831 Ribosomal_L29 /
Contig5187	CT983709; CT981241;	Q2V3G0 Cluster: Protein At4g22340; n=3; Arabidopsis th... 188 3e-46 /	jgi|Poptr1_1|553510|eugene3.00030143 178 5e-45 /	AT4G22340.3 | Symbols: | phosphatidate cytidylyltransferase | c... 188 4e-48 /	gb|EAY75885.1| hypothetical protein OsI_003732 [Oryza sativa (in... 182 1e-45 /	emb|CAO23256.1| unnamed protein product [Vitis vinifera] 193 3e-49 /	GO:0004605 phosphatidate cytidylyltransferase activity / GO:0008654 phospholipid biosynthesis / GO:0016020 membrane / GO:0016021 integral to membrane / GO:0016740 transferase activity / GO:0016779 nucleotidyltransferase activity /	PF01148 CTP_transf_1 /
Contig5190	CT982991;	Q6VBI4 Cluster: Thioredoxin H3; n=1; Ipomoea batatas|R... 172 1e-41 /	jgi|Poptr1_1|219472|gw1.VII.3777.1 164 3e-41 /	AT3G51030.1 | Symbols: ATTRX H1, ATTRX1 | ATTRX1 (Arabidopsis th... 161 3e-40 /	gb|AAB51522.1| thioredoxin h [Oryza sativa] 137 3e-32 /	emb|CAO61079.1| unnamed protein product [Vitis vinifera] 171 4e-43 /	GO:0006662 glycerol ether metabolism / GO:0009055 electron carrier activity / GO:0015035 protein disulfide oxidoreductase activity / GO:0045454 cell redox homeostasis /	PF00085 Thioredoxin /
Contig5192	DR410127; AJ627786;	Q6Z2M5 Cluster: Putative small nuclear ribonucleoprote... 164 3e-39 /	jgi|Poptr1_1|746341|estExt_Genewise1_v1.C_1710010 166 2e-41 /	AT4G30330.1 | Symbols: | small nuclear ribonucleoprotein E, put... 162 1e-40 /	dbj|BAD08019.1| putative small nuclear ribonucleoprotein polypep... 164 2e-40 /	emb|CAO68073.1| unnamed protein product [Vitis vinifera] 162 3e-40 /	GO:0016071 mRNA metabolism / GO:0030529 ribonucleoprotein complex /	PF01423 LSM /
Contig5193	CT983897; CT984805; CT980096;	A5AH05 Cluster: Hypothetical protein; n=1; Vitis vinif... 209 2e-52 /	jgi|Poptr1_1|295314|gw1.702.3.1 205 3e-53 /	AT5G20090.2 | Symbols: | similar to unknown protein [Arabidopsi... 204 7e-53 /	dbj|BAD26367.1| brain protein 44-like [Oryza sativa (japonica cu... 193 5e-49 /	emb|CAN75662.1| hypothetical protein [Vitis vinifera] 209 4e-54 /
Contig5203	CT983072; CT982573; CT984524; CT985673;	Q3LUM3 Cluster: Translation elongation factor 1A-4; n=... 461 e-128 /	jgi|Poptr1_1|675976|grail3.0028013201 456 e-128 /	AT5G60390.1 | Symbols: | elongation factor 1-alpha / EF-1-alpha... 446 e-125 /	dbj|BAA23657.1| EF-1 alpha [Oryza sativa] 459 e-129 /	emb|CAO21805.1| unnamed protein product [Vitis vinifera] 456 e-128 /	GO:0000166 nucleotide binding / GO:0003746 translation elongation factor activity / GO:0003924 GTPase activity / GO:0005525 GTP binding / GO:0005737 cytoplasm / GO:0006412 protein biosynthesis / GO:0006414 translational elongation /	PF00009 GTP_EFTU / PF03144 GTP_EFTU_D2 / PF03143 GTP_EFTU_D3 /
Contig5205	CT986121; CT984180; CT986684;	A5BUQ0 Cluster: Hypothetical protein; n=1; Vitis vinif... 178 4e-43 /	jgi|Poptr1_1|294934|gw1.70.387.1 147 1e-35 /	AT2G41430.2 | Symbols: LSR1, CID1, ERD15 | ERD15 (EARLY RESPONSI... 136 1e-32 /	gb|EAY90021.1| hypothetical protein OsI_011254 [Oryza sativa (in... 91 4e-18 /	emb|CAO23342.1| unnamed protein product [Vitis vinifera] 178 7e-45 /
Contig5208	CT981639;	A5AEB0 Cluster: Hypothetical protein; n=1; Vitis vinif... 317 5e-85 /	jgi|Poptr1_1|563768|eugene3.00080363 315 2e-86 /	AT1G29150.1 | Symbols: RPN6, ATS9 | ATS9 (19S PROTEOSOME SUBUNIT... 299 1e-81 /	gb|EAY94274.1| hypothetical protein OsI_015507 [Oryza sativa (in... 304 2e-82 /	emb|CAO68460.1| unnamed protein product [Vitis vinifera] 317 9e-87 /
Contig5216	CT983593; CT985423; CT987629; CT980552;	UPI0000162540 Cluster: UBQ4 (ubiquitin 4); protein bin... 309 8e-83 /	jgi|Poptr1_1|547792|eugene3.00010233 309 1e-84 /	AT4G05320.4 | Symbols: UBQ10 | UBQ10 (POLYUBIQUITIN 10); protein... 309 1e-84 /	dbj|BAD45891.1| polyubiquitin [Oryza sativa (japonica cultivar-g... 309 6e-84 /	emb|CAN71997.1| hypothetical protein [Vitis vinifera] 309 2e-84 /
Contig5222	CT985384; CT987215;	Q9T034 Cluster: Probable phenylalanyl-tRNA synthetase ... 291 3e-77 /	jgi|Poptr1_1|415455|gw1.III.2558.1 273 1e-73 /	AT4G39280.1 | Symbols: | phenylalanyl-tRNA synthetase, putative... 291 3e-79 /	ref|NP_001064545.1| Os10g0400800 [Oryza sativa (japonica cultiva... 282 1e-75 /	emb|CAO47628.1| unnamed protein product [Vitis vinifera] 283 1e-76 /	GO:0000166 nucleotide binding / GO:0004812 aminoacyl-tRNA ligase activity / GO:0004826 phenylalanine-tRNA ligase activity / GO:0005524 ATP binding / GO:0005737 cytoplasm / GO:0006412 protein biosynthesis / GO:0006418 tRNA aminoacylation for protein translation / GO:0006432 phenylalanyl-tRNA aminoacylation / GO:0016874 ligase activity /	PF01409 tRNA-synt_2d /
Contig5233	CT987107;	P00062 Cluster: Cytochrome c; n=1; Sambucus nigra|Rep:... 223 7e-57 /	jgi|Poptr1_1|738754|estExt_Genewise1_v1.C_LG_XIX1857 223 7e-59 /	AT4G10040.1 | Symbols: CYTC-2 | CYTC-2 (CYTOCHROME C-2); electro... 218 2e-57 /	gb|AAA63515.1| cytochrome c 211 2e-54 /	emb|CAO16275.1| unnamed protein product [Vitis vinifera] 216 2e-56 /	GO:0005506 iron ion binding / GO:0005739 mitochondrion / GO:0005746 mitochondrial electron transport chain / GO:0006118 electron transport / GO:0006810 transport / GO:0009055 electron carrier activity / GO:0020037 heme binding / GO:0046872 metal ion binding /	PF00034 Cytochrom_C /
Contig5235	CT983962; CT984568; CT982220;	A5BIA1 Cluster: Hypothetical protein; n=1; Vitis vinif... 326 1e-87 /	jgi|Poptr1_1|552462|eugene3.00021777 333 1e-91 /	AT3G05590.1 | Symbols: RPL18 | RPL18 (RIBOSOMAL PROTEIN L18); st... 313 7e-86 /	gb|ABF95861.1| 60S ribosomal protein L18, putative, expressed [O... 300 4e-81 /	emb|CAN65685.1| hypothetical protein [Vitis vinifera] 326 2e-89 /
Contig5237	CT983663; CT981822;	Q945L0 Cluster: AT4g28060/T13J8_170; n=1; Arabidopsis ... 157 5e-37 /	jgi|Poptr1_1|578677|eugene3.00180901 151 3e-37 /	AT5G57815.1 | Symbols: | cytochrome c oxidase subunit 6b, putat... 157 6e-39 /	dbj|BAB12275.1| cytochrome c oxidase subunit 6b [Oryza sativa (j... 150 4e-36 /	emb|CAO66586.1| unnamed protein product [Vitis vinifera] 154 5e-38 /	GO:0004129 cytochrome-c oxidase activity / GO:0005739 mitochondrion / GO:0006118 electron transport /	PF02297 COX6B /
Contig5239	CT984412; CT983128; CT984409;	Q42699 Cluster: 5-methyltetrahydropteroyltriglutamate-... 481 e-136 /	jgi|Poptr1_1|738500|estExt_Genewise1_v1.C_LG_XIX1125 465 e-135 /	AT5G17920.2 | Symbols: ATMETS, ATMS1, ATCIMS | ATCIMS (COBALAMIN... 458 e-132 /	gb|ABA99427.1| 5-methyltetrahydropteroyltriglutamate-homocystein... 467 e-133 /	emb|CAO67498.1| unnamed protein product [Vitis vinifera] 469 e-135 /	GO:0003871 5-methyltetrahydropteroyltriglutamate-homocysteine S-methyltransferase activity / GO:0008168 methyltransferase activity / GO:0008270 zinc ion binding / GO:0008652 amino acid biosynthesis / GO:0009086 methionine biosynthesis / GO:0016740 transferase activity / GO:0046872 metal ion binding /	PF01717 Meth_synt_2 / PF08267 Meth_synt_1 /
Contig5241	CT984704; CT981910; CT981285;	A1XJ43 Cluster: 14-3-3-like protein; n=1; Gossypium hi... 462 e-128 /	jgi|Poptr1_1|651278|grail3.0002001503 439 e-123 /	AT1G34760.2 | Symbols: GF14 OMICRON, GRF11 | GRF11 (General regu... 408 e-114 /	gb|AAB07457.1| GF14-c protein 348 2e-95 /	emb|CAO61715.1| unnamed protein product [Vitis vinifera] 434 e-122 /	GO:0019904 protein domain specific binding /	PF00244 14-3-3 /
Contig5249	CT981801;	A5B5P5 Cluster: Hypothetical protein; n=1; Vitis vinif... 195 1e-48 /	jgi|Poptr1_1|753087|fgenesh4_pg.C_LG_I002690 192 2e-49 /	AT3G12203.1 | Symbols: SCPL17 | SCPL17 (serine carboxypeptidase-... 149 1e-36 /	gb|AAM08635.1|AC108883_8 Putative serine carboxypeptidase [Oryza... 164 2e-40 /	emb|CAO49874.1| unnamed protein product [Vitis vinifera] 204 7e-53 /
Contig5252	CT988826; CT988900;	Q1SDL0 Cluster: Leucine zipper, homeobox-associated; H... 75 4e-12 /				emb|CAO63260.1| unnamed protein product [Vitis vinifera] 71 1e-12 /	GO:0003677 DNA binding / GO:0003700 transcription factor activity / GO:0005634 nucleus / GO:0006355 regulation of transcription, DNA-dependent / GO:0043565 sequence-specific DNA binding / GO:0045449 regulation of transcription /	PF00046 Homeobox / PF02183 HALZ /
Contig5255	CT982524;	P48491 Cluster: Triosephosphate isomerase, cytosolic; ... 96 6e-19 /	jgi|Poptr1_1|724697|estExt_Genewise1_v1.C_LG_X2172 96 1e-20 /	AT3G55440.1 | Symbols: TPI, ATCTIMC | ATCTIMC (CYTOSOLIC TRIOSE ... 96 9e-21 /	gb|EAY76450.1| hypothetical protein OsI_004297 [Oryza sativa (in... 90 4e-18 /	emb|CAO69214.1| unnamed protein product [Vitis vinifera] 89 2e-18 /	GO:0004807 triose-phosphate isomerase activity / GO:0006094 gluconeogenesis / GO:0006096 glycolysis / GO:0006098 pentose-phosphate shunt / GO:0006633 fatty acid biosynthesis / GO:0008152 metabolism / GO:0008610 lipid biosynthesis / GO:0016853 isomerase activity /	PF00121 TIM /
Contig5256	CT980663;	Q9SYB8 Cluster: F11M15.2 protein; n=1; Arabidopsis tha... 132 1e-29 /	jgi|Poptr1_1|741129|estExt_Genewise1_v1.C_440677 136 1e-32 /	AT1G51160.2 | Symbols: | synbindin, putative | chr1:18953725-18... 132 2e-31 /	dbj|BAB32970.1| putative trafficking protein particle complex 1 ... 122 8e-28 /	emb|CAO49525.1| unnamed protein product [Vitis vinifera] 124 6e-29 /	GO:0005801 Golgi cis face / GO:0006810 transport / GO:0006888 ER to Golgi vesicle-mediated transport /	PF04099 Sybindin /
Contig5265	CT987010; CT986092;	O48618 Cluster: Cytochome b5; n=1; Olea europaea|Rep: ... 231 4e-59 /	jgi|Poptr1_1|297492|gw1.86.383.1 209 1e-54 /	AT5G53560.1 | Symbols: B5 #2, ATB5-A | ATB5-A (Cytochrome b5 A) ... 231 5e-61 /	gb|AAK73138.1|AC079022_11 cytochrome B5 [Oryza sativa] 204 4e-52 /	emb|CAO48600.1| unnamed protein product [Vitis vinifera] 220 1e-57 /	GO:0020037 heme binding / GO:0046914 transition metal ion binding /	PF00173 Cyt-b5 /
Contig5267	CT985670; CT986553;	A5BU35 Cluster: Hypothetical protein; n=1; Vitis vinif... 440 e-122 /	jgi|Poptr1_1|548560|eugene3.00011001 432 e-121 /	AT1G43170.3 | Symbols: EMB2207, RPL3A | ARP1 (ARABIDOPSIS RIBOSO... 413 e-115 /	gb|EAY82392.1| hypothetical protein OsI_036351 [Oryza sativa (in... 409 e-113 /	emb|CAO43613.1| unnamed protein product [Vitis vinifera] 442 e-124 /
Contig5268	CT980143;	A4PRL7 Cluster: Ribosomal L23 protein; Ribosomal prote... 216 1e-54 /	jgi|Poptr1_1|416991|gw1.VI.1364.1 209 2e-54 /	AT2G39460.1 | Symbols: RPL23A, ATRPL23A | ATRPL23A (RIBOSOMAL PR... 200 8e-52 /	emb|CAE01636.3| OSJNBa0029H02.21 [Oryza sativa (japonica cultiva... 190 4e-48 /	emb|CAO69263.1| unnamed protein product [Vitis vinifera] 210 1e-54 /	GO:0000166 nucleotide binding / GO:0003723 RNA binding / GO:0003735 structural constituent of ribosome / GO:0005622 intracellular / GO:0005840 ribosome / GO:0006412 protein biosynthesis /
Contig5270	CT982824; CT982686;	A5AMA5 Cluster: Hypothetical protein; n=1; Vitis vinif... 119 2e-25 /	jgi|Poptr1_1|280564|gw1.2527.2.1 90 2e-18 /	AT1G21630.1 | Symbols: | calcium-binding EF hand family protein... 86 2e-17 /	gb|EAZ02432.1| hypothetical protein OsI_023664 [Oryza sativa (in... 107 6e-23 /	emb|CAO47530.1| unnamed protein product [Vitis vinifera] 120 2e-27 /
Contig5272	CT987819; CT985999; CT986331;	Q9FHX6 Cluster: Dbj|BAA84809.1; n=1; Arabidopsis thali... 493 e-137 /	jgi|Poptr1_1|279490|gw1.2205.6.1 488 e-138 /	AT5G42090.1 | Symbols: | similar to unknown protein [Arabidopsi... 492 e-139 /	dbj|BAB19371.1| putative lung seven transmembrane receptor 1 [Or... 429 e-120 /	emb|CAO62906.1| unnamed protein product [Vitis vinifera] 479 e-135 /	GO:0016021 integral to membrane /	PF06814 Lung_7-TM_R /
Contig5276	CT984526; CT982052; CT981138; CT985507;	Q5GMM4 Cluster: 60S ribosomal protein L37a; n=1; Capsi... 182 1e-44 /	jgi|Poptr1_1|295635|gw1.746.6.1 182 2e-46 /	AT3G60245.1 | Symbols: | 60S ribosomal protein L37a (RPL37aC) |... 179 8e-46 /	dbj|BAD73480.1| putative ribosomal protein L37a [Oryza sativa (j... 180 3e-45 /	emb|CAO70485.1| unnamed protein product [Vitis vinifera] 179 1e-45 /	GO:0003735 structural constituent of ribosome / GO:0005622 intracellular / GO:0005840 ribosome / GO:0006412 protein biosynthesis /	PF01780 Ribosomal_L37ae /
Contig5286	CT982929;	Q9S7M9 Cluster: Putative coated vesicle membrane prote... 273 4e-83 /	jgi|Poptr1_1|548267|eugene3.00010708 303 4e-95 /	AT3G07680.1 | Symbols: | emp24/gp25L/p24 family protein | chr3:... 273 7e-85 /	dbj|BAD11657.1| coated vesicle membrane protein-like [Oryza sati... 269 5e-83 /	emb|CAO45144.1| unnamed protein product [Vitis vinifera] 286 7e-91 /	GO:0006810 transport / GO:0016021 integral to membrane /	PF01105 EMP24_GP25L /
Contig5288	CT987191; CT986526;	A2XNP3 Cluster: Hypothetical protein; n=2; Oryza sativ... 236 2e-60 /	jgi|Poptr1_1|729449|estExt_Genewise1_v1.C_LG_XIII0652 239 2e-63 /	AT3G05760.1 | Symbols: | nucleic acid binding / zinc ion bindin... 230 2e-60 /	gb|AAO39853.1| unknown protein [Oryza sativa (japonica cultivar-... 237 7e-62 /	emb|CAO17452.1| unnamed protein product [Vitis vinifera] 230 2e-60 /
Contig5293	CT987269;	Q1S8Y4 Cluster: Eukaryotic/archaeal ribosomal protein ... 421 e-116 /	jgi|Poptr1_1|552496|eugene3.00021811 447 e-126 /	AT5G35530.1 | Symbols: | 40S ribosomal protein S3 (RPS3C) | chr... 401 e-112 /	gb|AAK55780.1|AC079038_14 Putative 40S ribosomal protein; contai... 416 e-116 /	emb|CAO65275.1| unnamed protein product [Vitis vinifera] 427 e-119 /	GO:0003676 nucleic acid binding / GO:0003723 RNA binding / GO:0003735 structural constituent of ribosome / GO:0005622 intracellular / GO:0005840 ribosome / GO:0006412 protein biosynthesis / GO:0015935 small ribosomal subunit /	PF07650 KH_2 / PF00189 Ribosomal_S3_C /
Contig5295	CT980995; CT987751; CT980315;	A0MKC8 Cluster: Ubiquitin extension protein; n=2; core... 264 3e-69 /	jgi|Poptr1_1|424275|gw1.57.242.1 264 3e-71 /	AT2G47110.1 | Symbols: UBQ6 | UBQ6 (ubiquitin 6); protein bindin... 253 8e-68 /	ref|NP_001054720.1| Os05g0160200 [Oryza sativa (japonica cultiva... 250 3e-66 /	emb|CAO40182.1| unnamed protein product [Vitis vinifera] 264 6e-71 /	GO:0003735 structural constituent of ribosome / GO:0005622 intracellular / GO:0005840 ribosome / GO:0006412 protein biosynthesis / GO:0006464 protein modification /	PF00240 ubiquitin / PF01599 Ribosomal_S27 /
Contig5300	CT983941; CT984912;	Q38M76 Cluster: Hypothetical protein; n=1; Solanum tub... 344 4e-93 /	jgi|Poptr1_1|569228|eugene3.00111242 347 4e-96 /	AT1G33140.1 | Symbols: | 60S ribosomal protein L9 (RPL90A/C) | ... 337 6e-93 /	ref|NP_001045607.1| Os02g0103700 [Oryza sativa (japonica cultiva... 321 2e-87 /	emb|CAO45654.1| unnamed protein product [Vitis vinifera] 340 9e-94 /	GO:0003735 structural constituent of ribosome / GO:0005622 intracellular / GO:0005840 ribosome / GO:0006412 protein biosynthesis / GO:0030529 ribonucleoprotein complex /	PF00347 Ribosomal_L6 /
Contig5305	CT981374;	Q9ZNS5 Cluster: Ribosomal protein S28; n=1; Prunus per... 99 2e-19 /	jgi|Poptr1_1|414108|gw1.III.1211.1 100 8e-22 /	AT5G64140.1 | Symbols: RPS28 | RPS28 (RIBOSOMAL PROTEIN S28); st... 91 5e-19 /	gb|EAZ25715.1| hypothetical protein OsJ_009198 [Oryza sativa (ja... 96 8e-20 /	emb|CAO23464.1| unnamed protein product [Vitis vinifera] 97 1e-20 /	GO:0003735 structural constituent of ribosome / GO:0005622 intracellular / GO:0005840 ribosome / GO:0006412 protein biosynthesis /	PF01200 Ribosomal_S28e /
Contig5308	CT985162;	Q9SF16 Cluster: Putative T-complex protein 1, ETA subu... 86 8e-16 /	jgi|Poptr1_1|422330|gw1.XII.790.1 84 4e-17 /	AT3G11830.1 | Symbols: | chaperonin, putative | chr3:3732740-37... 86 1e-17 /	ref|NP_001058409.1| Os06g0687700 [Oryza sativa (japonica cultiva... 86 6e-17 /	emb|CAN70107.1| hypothetical protein [Vitis vinifera] 85 5e-17 /	GO:0000166 nucleotide binding / GO:0005515 protein binding / GO:0005524 ATP binding / GO:0006457 protein folding / GO:0044267 cellular protein metabolism / GO:0051082 unfolded protein binding /	PF00118 Cpn60_TCP1 /
Contig5315	CT984514; CT981523;	A5C2G6 Cluster: Hypothetical protein; n=1; Vitis vinif... 309 1e-82 /	jgi|Poptr1_1|723047|estExt_Genewise1_v1.C_LG_IX3737 308 3e-84 /	AT2G29960.1 | Symbols: ATCYP5, CYP5 | CYP5 (cyclophilin 5); pept... 305 2e-83 /	gb|EAZ38239.1| hypothetical protein OsJ_021722 [Oryza sativa (ja... 301 1e-81 /	emb|CAO21455.1| unnamed protein product [Vitis vinifera] 311 4e-85 /
Contig5322	CT981634;	Q8GT82 Cluster: Fiber protein Fb11; n=1; Gossypium bar... 110 6e-23 /	jgi|Poptr1_1|644598|grail3.0039018101 102 2e-22 /	AT2G46540.1 | Symbols: | similar to fiber protein Fb11 [Gossypi... 109 2e-24 /	gb|AAV67826.1| putative fiber protein [Oryza sativa (japonica cu... 102 1e-21 /	emb|CAO14394.1| unnamed protein product [Vitis vinifera] 110 2e-24 /
Contig5323	CT982705;	A5CB35 Cluster: Hypothetical protein; n=1; Vitis vinif... 221 2e-56 /	jgi|Poptr1_1|280721|gw1.256.56.1 220 5e-58 /	AT3G22750.1 | Symbols: | protein kinase, putative | chr3:803737... 218 2e-57 /	gb|EAY91142.1| hypothetical protein OsI_012375 [Oryza sativa (in... 218 1e-56 /	emb|CAO22563.1| unnamed protein product [Vitis vinifera] 221 5e-58 /
Contig5324	CT985925;
Contig5332	CT980992; CT986995;	Q2V4K1 Cluster: Protein At1g29800; n=1; Arabidopsis th... 232 1e-59 /	jgi|Poptr1_1|282650|gw1.2800.2.1 247 5e-66 /	AT1G29800.2 | Symbols: | zinc ion binding | chr1:10432720-10435... 232 2e-61 /	dbj|BAD27717.1| LAs17 Binding protein; Lsb3p-like [Oryza sativa ... 213 4e-55 /	emb|CAO48008.1| unnamed protein product [Vitis vinifera] 246 2e-65 /	GO:0008270 zinc ion binding /	PF01363 FYVE / PF04366 DUF500 /
Contig5341	CT980160;	A5C5T5 Cluster: Hypothetical protein; n=1; Vitis vinif... 270 1e-70 /	jgi|Poptr1_1|720776|estExt_Genewise1_v1.C_LG_VIII2057 256 1e-68 /	AT3G47550.6 | Symbols: | zinc finger (C3HC4-type RING finger) f... 244 7e-65 /	dbj|BAD10141.1| zinc finger protein-like [Oryza sativa (japonica... 200 6e-51 /	emb|CAO64548.1| unnamed protein product [Vitis vinifera] 299 3e-81 /
Contig5347	CT987777; CT987350; CT985106; CT987663; CT987905; CT986754; CT986400; CT981468;	A5C7R4 Cluster: Hypothetical protein; n=1; Vitis vinif... 238 2e-61 /	jgi|Poptr1_1|296765|gw1.833.3.1 243 9e-65 /	AT4G29410.2 | Symbols: | 60S ribosomal protein L28 (RPL28C) | c... 220 7e-58 /	ref|NP_001044017.1| Os01g0706500 [Oryza sativa (japonica cultiva... 225 1e-58 /	emb|CAO45736.1| unnamed protein product [Vitis vinifera] 238 4e-63 /
Contig5350	CT984100; CT980799;	Q8VX72 Cluster: Putative cysteine proteinase inhibitor... 122 8e-27 /	jgi|Poptr1_1|548704|eugene3.00011145 122 1e-28 /	AT3G12490.2 | Symbols: | cysteine protease inhibitor, putative ... 110 3e-25 /	ref|NP_001044550.1| Os01g0803200 [Oryza sativa (japonica cultiva... 107 1e-23 /	emb|CAN78115.1| hypothetical protein [Vitis vinifera] 120 6e-28 /	GO:0004869 cysteine protease inhibitor activity /	PF00031 Cystatin /
Contig5355	CT985251;	Q4JIJ4 Cluster: Stearoyl-ACP desaturase; n=1; Jatropha... 421 e-116 /	jgi|Poptr1_1|582749|eugene3.01420056 412 e-115 /	AT2G43710.1 | Symbols: FAB2, SSI2 | SSI2 (fatty acid biosynthesi... 400 e-112 /	gb|EAY93824.1| hypothetical protein OsI_015057 [Oryza sativa (in... 397 e-110 /	emb|CAO46305.1| unnamed protein product [Vitis vinifera] 403 e-112 /	GO:0006631 fatty acid metabolism / GO:0006633 fatty acid biosynthesis / GO:0016491 oxidoreductase activity / GO:0045300 acyl-[acyl-carrier-protein] desaturase activity / GO:0046914 transition metal ion binding /	PF03405 FA_desaturase_2 /
Contig5356	CT980513;	Q2V453 Cluster: Protein At2g26970; n=1; Arabidopsis th... 244 3e-63 /	jgi|Poptr1_1|279165|gw1.2155.1.1 271 4e-73 /	AT2G26970.2 | Symbols: | exonuclease | chr2:11516986-11518981 R... 244 3e-65 /	gb|EAZ22969.1| hypothetical protein OsJ_006452 [Oryza sativa (ja... 239 8e-63 /	emb|CAO67339.1| unnamed protein product [Vitis vinifera] 281 5e-76 /	GO:0004518 nuclease activity / GO:0004527 exonuclease activity / GO:0005622 intracellular / GO:0005634 nucleus / GO:0016787 hydrolase activity /	PF00929 Exonuc_X-T /
Contig5360	CT984282; CT985928; CT984720; CT981997; CT980157; CT987937; CT984493; CT986978; CT986480; CT987985; CT987577; CT986697; CT982700; CT982453; CT980111; CT985293; CT983679; CT982094; CT986517; CT982744; CT986976; CT985847; CT983812; CT980921; CT987774; CT987705;	O04486 Cluster: Ras-related protein Rab11C; n=1; Arabi... 373 e-101 /	jgi|Poptr1_1|681040|grail3.0086003501 391 e-109 /	AT1G09630.1 | Symbols: ATRABA2A, ATRAB11C | ATRAB11C (ARABIDOPSI... 373 e-103 /	gb|AAU44167.1| putative GTP-binding protein [Oryza sativa (japon... 342 1e-93 /	emb|CAO46870.1| unnamed protein product [Vitis vinifera] 386 e-107 /	GO:0000166 nucleotide binding / GO:0005525 GTP binding / GO:0007264 small GTPase mediated signal transduction / GO:0015031 protein transport / GO:0016020 membrane /	PF00071 Ras /
Contig5363	CT981431; CT980230;	Q9SLN8 Cluster: Allyl alcohol dehydrogenase; n=1; Nico... 225 2e-57 /	jgi|Poptr1_1|673777|grail3.0170002101 223 1e-58 /	AT5G16990.1 | Symbols: | NADP-dependent oxidoreductase, putativ... 207 6e-54 /	emb|CAD41251.2| OSJNBa0067K08.13 [Oryza sativa (japonica cultiva... 190 6e-48 /	emb|CAO46342.1| unnamed protein product [Vitis vinifera] 223 2e-58 /	GO:0008270 zinc ion binding / GO:0016491 oxidoreductase activity /	PF00107 ADH_zinc_N /
Contig5379	CT987735;	A5BID6 Cluster: Hypothetical protein; n=1; Vitis vinif... 281 3e-74 /	jgi|Poptr1_1|653682|grail3.0013001001 287 7e-78 /	AT3G52560.1 | Symbols: MMZ4 | MMZ4 (MMS ZWEI HOMOLOGE 4); ubiqui... 278 3e-75 /	dbj|BAD33214.1| putative ubiquitin-conjugating enzyme family pro... 263 7e-70 /	emb|CAO15839.1| unnamed protein product [Vitis vinifera] 287 8e-78 /
Contig5383	DR410150; AJ627772;	Q9FYW4 Cluster: BAC19.12; n=1; Solanum lycopersicum|Re... 99 2e-19 /	jgi|Poptr1_1|279035|gw1.213.25.1 106 1e-23 /	AT5G66730.1 | Symbols: | zinc finger (C2H2 type) family protein... 81 5e-16 /			GO:0003676 nucleic acid binding / GO:0005622 intracellular / GO:0008270 zinc ion binding / GO:0046872 metal ion binding /	PF00096 zf-C2H2 /
Contig5391	CT986742; CT987471; CT980564;	Q94DM8 Cluster: Probable ubiquitin-fold modifier 1 pre... 163 3e-39 /	jgi|Poptr1_1|408842|gw1.II.177.1 164 3e-41 /	AT1G77710.1 | Symbols: | Identical to Probable ubiquitin-fold m... 162 1e-40 /	dbj|BAB63621.1| putative Ubiquitin-fold modifier 1 [Oryza sativa... 163 3e-40 /	emb|CAO61814.1| unnamed protein product [Vitis vinifera] 164 6e-41 /	GO:0006512 ubiquitin cycle /	PF03671 UPF0185 /
Contig5398	CT985748; CT985485;	A5BLJ1 Cluster: Hypothetical protein; n=1; Vitis vinif... 284 3e-75 /	jgi|Poptr1_1|552435|eugene3.00021750 262 1e-70 /	AT4G02440.1 | Symbols: EID1 | EID1 (EMPFINDLICHER IM DUNKELROTEN... 261 2e-70 /	gb|AAS79732.1| unknown protein [Oryza sativa (japonica cultivar-... 207 2e-53 /	emb|CAN81258.1| hypothetical protein [Vitis vinifera] 284 5e-77 /
Contig5403	CT986102; CT983362;	Q45W77 Cluster: Ubiquitin-conjugating enzyme 1; n=1; A... 307 5e-82 /	jgi|Poptr1_1|417499|gw1.VI.1872.1 310 8e-85 /	AT1G78870.2 | Symbols: UBC35 | UBC35; ubiquitin-protein ligase |... 306 1e-83 /	dbj|BAB84382.1| putative ubiquitin-conjugating enzyme E2 [Oryza ... 302 9e-82 /	emb|CAO39390.1| unnamed protein product [Vitis vinifera] 309 3e-84 /	GO:0004842 ubiquitin-protein ligase activity / GO:0006464 protein modification / GO:0006512 ubiquitin cycle / GO:0016874 ligase activity / GO:0019787 small conjugating protein ligase activity /	PF00179 UQ_con /
Contig5409	CT984920; CT985983; CT982235; CT981792; CT986299;	Q6K4P1 Cluster: Putative initiation factor 3g; n=1; Or... 156 5e-37 /	jgi|Poptr1_1|720139|estExt_Genewise1_v1.C_LG_VIII0704 159 1e-39 /	AT3G11400.1 | Symbols: ATEIF3G1, EIF3G1 | EIF3G1 (eukaryotic tra... 148 2e-36 /	gb|EAY87804.1| hypothetical protein OsI_009037 [Oryza sativa (in... 156 4e-38 /	emb|CAO69138.1| unnamed protein product [Vitis vinifera] 161 3e-40 /	GO:0000166 nucleotide binding / GO:0003676 nucleic acid binding / GO:0003723 RNA binding / GO:0003743 translation initiation factor activity / GO:0008270 zinc ion binding /	PF00076 RRM_1 /
Contig5411	CT987899; CT985523;	A2YNW7 Cluster: Hypothetical protein; n=1; Oryza sativ... 342 2e-92 /	jgi|Poptr1_1|559176|eugene3.00050791 338 2e-93 /	AT5G64610.1 | Symbols: | histone acetyltransferase, putative | ... 333 1e-91 /	dbj|BAC07072.1| putative histone acetyltransferase [Oryza sativa... 342 1e-93 /	emb|CAO61794.1| unnamed protein product [Vitis vinifera] 340 1e-93 /		PF01853 MOZ_SAS /
Contig5415	CT985970;	A5C7R4 Cluster: Hypothetical protein; n=1; Vitis vinif... 236 8e-61 /	jgi|Poptr1_1|296765|gw1.833.3.1 241 3e-64 /	AT4G29410.2 | Symbols: | 60S ribosomal protein L28 (RPL28C) | c... 218 3e-57 /	ref|NP_001044017.1| Os01g0706500 [Oryza sativa (japonica cultiva... 223 4e-58 /	emb|CAO45736.1| unnamed protein product [Vitis vinifera] 236 2e-62 /
Contig5421	CT982176; CT981035; CT981722; CT983546; CT985836; CT985823; CT986393;	Q10QZ4 Cluster: Elongation factor 1-alpha, putative, e... 309 1e-82 /	jgi|Poptr1_1|720367|estExt_Genewise1_v1.C_LG_VIII1205 308 3e-84 /	AT5G60390.1 | Symbols: | elongation factor 1-alpha / EF-1-alpha... 300 1e-81 /	gb|ABF94276.1| Elongation factor 1-alpha, putative, expressed [O... 309 8e-84 /	emb|CAO68986.1| unnamed protein product [Vitis vinifera] 300 1e-81 /	GO:0003746 translation elongation factor activity / GO:0005525 GTP binding / GO:0005737 cytoplasm / GO:0006412 protein biosynthesis / GO:0006414 translational elongation /	PF00009 GTP_EFTU / PF03144 GTP_EFTU_D2 / PF03143 GTP_EFTU_D3 /
Contig5424	CT987246;	A5BS21 Cluster: Hypothetical protein; n=1; Vitis vinif... 69 1e-10 /				emb|CAN74927.1| hypothetical protein [Vitis vinifera] 69 3e-12 /
Contig5425	DR410109;	A5BF25 Cluster: Hypothetical protein; n=1; Vitis vinif... 200 3e-50 /	jgi|Poptr1_1|208096|gw1.V.3497.1 143 7e-35 /	AT1G59950.1 | Symbols: | aldo/keto reductase, putative | chr1:2... 129 1e-30 /	gb|EAY94303.1| hypothetical protein OsI_015536 [Oryza sativa (in... 140 2e-33 /	gb|ABI26713.1| galacturonic acid reductase [Vitis vinifera] 200 8e-52 /
Contig5426	CT983436; CT981178; CT981278;	A5B8A0 Cluster: Hypothetical protein; n=1; Vitis vinif... 386 e-105 /	jgi|Poptr1_1|232009|gw1.X.6706.1 369 e-102 /	AT2G01110.1 | Symbols: UNE3, PGA2, TATC, APG2 | APG2 (ALBINO AND... 368 e-102 /	dbj|BAB39766.1| OsTATC [Oryza sativa (japonica cultivar-group)] 360 4e-99 /	emb|CAN69811.1| hypothetical protein [Vitis vinifera] 388 e-108 /
Contig5429	CT983398;	Q7XBT1 Cluster: NADH:ubiquinone oxidoreductase 17.2 kD... 273 9e-72 /	jgi|Poptr1_1|424310|gw1.57.277.1 278 3e-75 /	AT3G03100.1 | Symbols: | NADH:ubiquinone oxidoreductase family ... 272 2e-73 /	gb|AAG46149.1|AC018727_1 putative ubiquinone oxidoreductase subu... 273 6e-73 /	emb|CAO62196.1| unnamed protein product [Vitis vinifera] 276 2e-74 /	GO:0006118 electron transport / GO:0008137 NADH dehydrogenase (ubiquinone) activity / GO:0009055 electron carrier activity / GO:0016020 membrane /	PF05071 NDUFA12 /
Contig5436	DR410008; CT981418; CT986548;	Q0KJ00 Cluster: Cysteine proteinase CP2; n=1; Phaseolu... 447 e-124 /	jgi|Poptr1_1|652004|grail3.0002061802 461 e-130 /	AT4G39090.1 | Symbols: RD19A, EMB3005, RD19 | RD19 (RESPONSIVE T... 425 e-119 /	emb|CAD40319.2| OSJNBb0054B09.3 [Oryza sativa (japonica cultivar... 404 e-112 /	emb|CAO47221.1| unnamed protein product [Vitis vinifera] 456 e-128 /	GO:0004197 cysteine-type endopeptidase activity / GO:0006508 proteolysis / GO:0008234 cysteine-type peptidase activity /	PF08246 Inhibitor_I29 / PF00112 Peptidase_C1 /
Contig5439	CT984307; CT980322; CT988042; CT984824; CT981642; CT981455; CT985638; CT981704; CT980814;	Q8LD56 Cluster: Hypothetical protein; n=1; Arabidopsis... 178 3e-43 /	jgi|Poptr1_1|589466|eugene3.00280202 174 8e-44 /	AT5G03345.1 | Symbols: | similar to PREDICTED: similar to CG151... 176 2e-44 /	gb|ABA98987.1| expressed protein [Oryza sativa (japonica cultiva... 146 8e-35 /	emb|CAO18191.1| unnamed protein product [Vitis vinifera] 179 4e-45 /
Contig5441	CT984360; CT983332; CT985606;	A2YM30 Cluster: Hypothetical protein; n=1; Oryza sativ... 219 2e-55 /	jgi|Poptr1_1|569089|eugene3.00111103 218 3e-57 /	AT4G27130.1 | Symbols: | eukaryotic translation initiation fact... 215 2e-56 /	gb|EAZ40089.1| hypothetical protein OsJ_023572 [Oryza sativa (ja... 220 4e-57 /	emb|CAO38954.1| unnamed protein product [Vitis vinifera] 184 7e-47 /		PF01253 SUI1 / PF06087 Tyr-DNA_phospho /
Contig5443	CT985692; CT983578;	Q8LJW0 Cluster: 40S ribosomal S4 protein; n=1; Glycine... 390 e-107 /	jgi|Poptr1_1|553336|eugene3.00002651 388 e-108 /	AT5G58420.1 | Symbols: | 40S ribosomal protein S4 (RPS4D) | chr... 382 e-106 /	dbj|BAD28085.1| putative ribosomal protein S4 [Oryza sativa (jap... 373 e-103 /	emb|CAO63839.1| unnamed protein product [Vitis vinifera] 395 e-110 /	GO:0003723 RNA binding / GO:0003735 structural constituent of ribosome / GO:0005622 intracellular / GO:0005840 ribosome / GO:0006412 protein biosynthesis / GO:0019843 rRNA binding / GO:0030529 ribonucleoprotein complex /	PF00467 KOW / PF01479 S4 / PF00900 Ribosomal_S4e / PF08071 RS4NT /
Contig5444	CT982587;	Q9XEX8 Cluster: Remorin 1; n=1; Solanum lycopersicum|R... 97 8e-19 /	jgi|Poptr1_1|728978|estExt_Genewise1_v1.C_LG_XII1403 96 2e-20 /	AT2G45820.1 | Symbols: | DNA-binding protein, putative | chr2:1... 95 3e-20 /	emb|CAE04574.1| OSJNBb0039L24.13 [Oryza sativa (japonica cultiva... 95 2e-19 /	emb|CAN73187.1| hypothetical protein [Vitis vinifera] 96 3e-20 /		PF03763 Remorin_C / PF03766 Remorin_N /
Contig5445	CT982197; CT982888;	A5AW25 Cluster: Hypothetical protein; n=1; Vitis vinif... 168 4e-40 /	jgi|Poptr1_1|421624|gw1.XII.84.1 138 4e-33 /	AT5G62810.1 | Symbols: ATPEX14, PED2, PEX14 | PEX14 (PEROXISOME ... 97 1e-20 /	gb|AAT39155.1| unknown protein [Oryza sativa (japonica cultivar-... 75 3e-13 /	emb|CAN67215.1| hypothetical protein [Vitis vinifera] 170 2e-42 /
Contig5453	CT984804; CT986378; CT980364; CT984972; CT980990;	P62302 Cluster: 40S ribosomal protein S13; n=1; Glycin... 275 2e-72 /	jgi|Poptr1_1|666912|grail3.0005049701 270 7e-73 /	AT4G00100.1 | Symbols: RPS13, PFL2, ATRPS13A | ATRPS13A (RIBOSOM... 263 8e-71 /	dbj|BAD33099.1| putative 40S RIBOSOMAL PROTEIN S13 [Oryza sativa... 241 2e-63 /	emb|CAO24501.1| unnamed protein product [Vitis vinifera] 273 2e-73 /	GO:0003735 structural constituent of ribosome / GO:0005622 intracellular / GO:0005840 ribosome / GO:0006412 protein biosynthesis / GO:0030529 ribonucleoprotein complex /	PF00312 Ribosomal_S15 / PF08069 Ribosomal_S13_N /
Contig5455	CT982481; CT984602; CT984837; CT984503; CT980801; CT984202; CT987786; CT982090; CT984537; CT986105; CT982227; CT986983; CT986215; CT980263; CT987825; CT983214; CT984765; CT984850; CT984488; CT982308; CT980489; CT984769;	Q9FSF0 Cluster: Malate dehydrogenase; n=1; Nicotiana t... 244 3e-63 /	jgi|Poptr1_1|564942|eugene3.00081537 242 1e-64 /	AT5G43330.1 | Symbols: | malate dehydrogenase, cytosolic, putat... 236 1e-62 /	gb|AAG13573.1|AC037425_4 cytoplasmic malate dehydrogenase [Oryza... 238 1e-62 /	emb|CAO40636.1| unnamed protein product [Vitis vinifera] 234 6e-62 /	GO:0004459 L-lactate dehydrogenase activity / GO:0006096 glycolysis / GO:0006100 tricarboxylic acid cycle intermediate metabolism / GO:0006108 malate metabolism / GO:0016491 oxidoreductase activity / GO:0016615 malate dehydrogenase activity / GO:0030060 L-malate dehydrogenase activity /	PF02866 Ldh_1_C / PF00056 Ldh_1_N /
Contig5458	DR410015;	Q1SLE0 Cluster: Ribosomal protein S5, bacterial and or... 255 6e-67 /	jgi|Poptr1_1|560518|eugene3.00060477 259 4e-70 /	AT2G41840.1 | Symbols: | 40S ribosomal protein S2 (RPS2C) | chr... 245 5e-66 /	gb|EAZ28994.1| hypothetical protein OsJ_012477 [Oryza sativa (ja... 254 5e-68 /	emb|CAO23572.1| unnamed protein product [Vitis vinifera] 252 9e-68 /	GO:0003723 RNA binding / GO:0003735 structural constituent of ribosome / GO:0005622 intracellular / GO:0005840 ribosome / GO:0006412 protein biosynthesis / GO:0015935 small ribosomal subunit / GO:0030529 ribonucleoprotein complex /	PF00333 Ribosomal_S5 / PF03719 Ribosomal_S5_C /
Contig5459	CT982592;	Q1SQ49 Cluster: Hypothetical protein; n=1; Medicago tr... 179 2e-43 /	jgi|Poptr1_1|248803|gw1.XIX.1203.1 189 1e-48 /	AT5G17840.1 | Symbols: | chaperone protein dnaJ-related | chr5:... 172 3e-43 /		emb|CAO67492.1| unnamed protein product [Vitis vinifera] 193 2e-49 /
Contig5465	CT986336;	Q9LQZ4 Cluster: F10A5.27; n=1; Arabidopsis thaliana|Re... 142 1e-32 /	jgi|Poptr1_1|652001|grail3.0002061701 155 1e-38 /	AT1G75510.1 | Symbols: | transcription initiation factor IIF be... 142 1e-34 /	gb|EAZ13698.1| hypothetical protein OsJ_003523 [Oryza sativa (ja... 134 3e-31 /	emb|CAO61065.1| unnamed protein product [Vitis vinifera] 158 4e-39 /	GO:0003677 DNA binding / GO:0003702 RNA polymerase II transcription factor activity / GO:0003743 translation initiation factor activity / GO:0005524 ATP binding / GO:0005674 transcription factor TFIIF complex / GO:0005739 mitochondrion / GO:0006350 transcription / GO:0006355 regulation of transcription, DNA-dependent / GO:0006367 transcription initiation from RNA polymerase II promoter / GO:00098…	PF02270 TFIIF_beta /
Contig5466	CT982611;	Q8VYF7 Cluster: Hypothetical protein At1g71260; n=2; A... 256 1e-66 /	jgi|Poptr1_1|414440|gw1.III.1543.1 277 6e-75 /	AT1G71260.1 | Symbols: ATWHY2 | ATWHY2 (A. THALIANA WHIRLY 2); D... 256 1e-68 /	gb|EAY84553.1| hypothetical protein OsI_005786 [Oryza sativa (in... 220 5e-57 /	emb|CAO44513.1| unnamed protein product [Vitis vinifera] 258 8e-69 /	GO:0005634 nucleus / GO:0005739 mitochondrion /	PF08536 Whirly /
Contig5470	CT981654; CT982931; CT981762; CT986269;	Q56R05 Cluster: Putative pollen specific LIM domain-co... 328 4e-88 /	jgi|Poptr1_1|552497|eugene3.00021812 337 1e-92 /	AT1G10200.1 | Symbols: | transcription factor LIM, putative | c... 285 6e-77 /	gb|ABA99040.1| Pollen-specific protein SF3, putative, expressed ... 291 5e-78 /	emb|CAO64386.1| unnamed protein product [Vitis vinifera] 341 1e-93 /	GO:0008270 zinc ion binding / GO:0046872 metal ion binding /	PF00412 LIM /
Contig5475	CT980694; CT986872;	P93092 Cluster: Acyl carrier protein 1, chloroplast pr... 134 6e-30 /	jgi|Poptr1_1|742151|estExt_Genewise1_v1.C_700398 115 5e-26 /	AT4G25050.1 | Symbols: ACP4 | ACP4 (ACYL CARRIER PROTEIN 4) | ch... 104 6e-23 /	gb|ABA98816.2| Acyl carrier protein I, chloroplast precursor, pu... 108 3e-23 /	emb|CAO15119.1| unnamed protein product [Vitis vinifera] 127 1e-29 /	GO:0000036 acyl carrier activity / GO:0006633 fatty acid biosynthesis / GO:0008610 lipid biosynthesis / GO:0009507 chloroplast / GO:0031177 phosphopantetheine binding / GO:0048037 cofactor binding /	PF00550 PP-binding /
Contig5484	CT982454; CT982170;	Q9XH72 Cluster: Porin; n=1; Prunus armeniaca|Rep: Pori... 183 5e-45 /	jgi|Poptr1_1|565435|eugene3.00082030 182 1e-46 /	AT3G01280.1 | Symbols: | porin, putative | chr3:85761-87619 FOR... 155 2e-38 /	emb|CAB82853.1| voltage-dependent anion channel [Oryza sativa] 149 7e-36 /	emb|CAO41038.1| unnamed protein product [Vitis vinifera] 177 1e-44 /	GO:0005741 mitochondrial outer membrane / GO:0006820 anion transport / GO:0008308 voltage-gated ion-selective channel activity / GO:0015288 porin activity / GO:0016021 integral to membrane / GO:0019867 outer membrane /	PF01459 Porin_3 /
Contig5485	CT982186; CT984592; CT981048;	Q1RZD2 Cluster: Hypothetical protein; n=1; Medicago tr... 132 9e-30 /	jgi|Poptr1_1|415957|gw1.VI.330.1 137 5e-33 /	AT4G30660.1 | Symbols: | hydrophobic protein, putative / low te... 126 8e-30 /	dbj|BAD72523.1| low temperature and salt responsive protein-like... 93 4e-19 /	emb|CAO66655.1| unnamed protein product [Vitis vinifera] 114 5e-26 /	GO:0016021 integral to membrane /	PF01679 UPF0057 /
Contig5487	CT982911;	A4ZRE3 Cluster: VTC2-like protein; n=1; Actinidia chin... 347 5e-94 /	jgi|Poptr1_1|642193|grail3.0032000401 357 5e-99 /	AT4G26850.1 | Symbols: VTC2 | VTC2 (VITAMIN C DEFECTIVE 2) | chr... 311 5e-85 /	gb|EAZ19887.1| hypothetical protein OsJ_034096 [Oryza sativa (ja... 308 2e-83 /	emb|CAO38909.1| unnamed protein product [Vitis vinifera] 356 2e-98 /
Contig5493	DR410057;	Q5XF06 Cluster: At2g36070; n=1; Arabidopsis thaliana|R... 255 5e-76 /	jgi|Poptr1_1|548498|eugene3.00010939 290 7e-90 /	AT2G36070.1 | Symbols: ATTIM44-2 | ATTIM44-2 (Arabidopsis thalia... 256 1e-78 /	dbj|BAD30582.1| mitochondrial inner membrane translocating prote... 234 3e-61 /	emb|CAO40635.1| unnamed protein product [Vitis vinifera] 277 5e-86 /	GO:0005744 mitochondrial inner membrane presequence translocase complex / GO:0006886 intracellular protein transport / GO:0015450 protein translocase activity /	PF04280 Tim44 /
Contig5503	CT985211; CT986321;	Q6L5M1 Cluster: Glycoprotein; n=1; Bromus inermis|Rep:... 192 1e-47 /	jgi|Poptr1_1|564957|eugene3.00081552 191 3e-49 /	AT4G27090.1 | Symbols: | 60S ribosomal protein L14 (RPL14B) | c... 180 7e-46 /	dbj|BAD22517.1| putative hydroxyproline-rich glycoprotein 1 [Ory... 191 2e-48 /	emb|CAO71429.1| unnamed protein product [Vitis vinifera] 191 9e-49 /	GO:0003735 structural constituent of ribosome / GO:0005622 intracellular / GO:0005840 ribosome / GO:0006412 protein biosynthesis /	PF01929 Ribosomal_L14e /
Contig5506	CT985334;
Contig5509	CT984642;	Q2QXT9 Cluster: GRF zinc finger family protein; n=3; O... 147 4e-34 /	jgi|Poptr1_1|563737|eugene3.00080332 141 3e-34 /	AT5G42300.1 | Symbols: UBL5 | ubiquitin family protein | chr5:16... 142 2e-34 /	gb|ABA96452.1| GRF zinc finger family protein [Oryza sativa (jap... 147 3e-35 /		GO:0006464 protein modification / GO:0008270 zinc ion binding /	PF06839 zf-GRF /
Contig5511	CT985947;	O04428 Cluster: Hypothetical protein; n=1; Citrus x pa... 318 2e-85 /	jgi|Poptr1_1|713477|estExt_Genewise1_v1.C_LG_IV1582 321 4e-88 /	AT1G11840.4 | Symbols: ATGLX1 | ATGLX1 (GLYOXALASE I HOMOLOG); l... 315 1e-86 /	gb|EAZ41775.1| hypothetical protein OsJ_025258 [Oryza sativa (ja... 297 3e-80 /	emb|CAO21229.1| unnamed protein product [Vitis vinifera] 319 2e-87 /	GO:0004462 lactoylglutathione lyase activity / GO:0005975 carbohydrate metabolism /	PF00903 Glyoxalase /
Contig5521	CT983045;
Contig5525	CT981245; CT984697; CT986276; CT987720; CT980782; CT982974;	A2Z2T0 Cluster: Hypothetical protein; n=1; Oryza sativ... 227 5e-58 /	jgi|Poptr1_1|553220|eugene3.00002535 224 6e-59 /	AT3G25220.1 | Symbols: FKBP15-1 | FKBP15-1 (FK506-binding protei... 223 7e-59 /	gb|EAZ09641.1| hypothetical protein OsI_030873 [Oryza sativa (in... 227 3e-59 /	emb|CAO24578.1| unnamed protein product [Vitis vinifera] 241 6e-64 /		PF00254 FKBP_C /
Contig5550	CT985994;	Q1SHN8 Cluster: Hypothetical protein; n=1; Medicago tr... 370 e-126 /	jgi|Poptr1_1|415164|gw1.III.2267.1 371 e-129 /	AT1G70160.1 | Symbols: | similar to unknown protein [Arabidopsi... 363 e-127 /	dbj|BAD26533.1| unknown protein [Oryza sativa (japonica cultivar... 355 e-123 /	emb|CAO40967.1| unnamed protein product [Vitis vinifera] 362 e-128 /
Contig5556	CT983508;	A5BE97 Cluster: Hypothetical protein; n=1; Vitis vinif... 89 1e-16 /	jgi|Poptr1_1|717022|estExt_Genewise1_v1.C_LG_VI0741 89 2e-18 /	AT5G02560.1 | Symbols: | histone H2A, putative | chr5:575435-57... 85 4e-17 /	gb|AAS75248.1| putative histone H2A [Oryza sativa (japonica cult... 89 1e-17 /	emb|CAO18038.1| unnamed protein product [Vitis vinifera] 89 3e-18 /
Contig5560	CT984075; CT981133; CT982968;	P34091 Cluster: 60S ribosomal protein L6; n=1; Mesembr... 100 9e-20 /	jgi|Poptr1_1|415759|gw1.VI.132.1 102 5e-22 /	AT1G18540.1 | Symbols: | 60S ribosomal protein L6 (RPL6A) | chr... 94 1e-19 /	gb|EAZ31064.1| hypothetical protein OsJ_014547 [Oryza sativa (ja... 91 6e-18 /	emb|CAO15090.1| unnamed protein product [Vitis vinifera] 112 4e-25 /	GO:0003735 structural constituent of ribosome / GO:0005622 intracellular / GO:0005840 ribosome / GO:0006412 protein biosynthesis / GO:0030529 ribonucleoprotein complex /	PF01159 Ribosomal_L6e / PF03868 Ribosomal_L6e_N /
Contig5562	CT984018; CT981706; CT981354;	A5H9J1 Cluster: Mago nashi-like protein 1; n=1; Physal... 288 3e-76 /	jgi|Poptr1_1|740188|estExt_Genewise1_v1.C_400263 289 2e-78 /	AT1G02140.1 | Symbols: MEE63 | MEE63 (maternal effect embryo arr... 269 1e-72 /	gb|AAK08102.1|AF338343_1 mago nashi-like protein [Oryza sativa] 278 2e-74 /	emb|CAO62323.1| unnamed protein product [Vitis vinifera] 285 3e-77 /
Contig5572	CT980612; CT984048;	Q9LSG3 Cluster: Glycosyltransferase QUASIMODO1; n=1; A... 290 5e-77 /	jgi|Poptr1_1|281696|gw1.28.270.1 291 3e-79 /	AT3G25140.1 | Symbols: GAUT8, QUA1 | QUA1 (QUASIMODO1); polygala... 290 6e-79 /	ref|NP_001046899.1| Os02g0498700 [Oryza sativa (japonica cultiva... 265 1e-70 /	emb|CAO24245.1| unnamed protein product [Vitis vinifera] 286 2e-77 /	GO:0005515 protein binding / GO:0007155 cell adhesion / GO:0016020 membrane / GO:0016021 integral to membrane / GO:0016051 carbohydrate biosynthesis / GO:0016740 transferase activity / GO:0016757 transferase activity, transferring glycosyl groups / GO:0016758 transferase activity, transferring hexosyl groups /	PF01501 Glyco_transf_8 /
Contig5587	CT986344;
Contig5588	CT984073; CT983211;	A5AWT3 Cluster: Hypothetical protein; n=1; Vitis vinif... 215 2e-54 /	jgi|Poptr1_1|674736|grail3.0202001702 210 8e-55 /	AT1G79040.1 | Symbols: PSBR | PSBR (photosystem II subunit R) | ... 184 3e-47 /	dbj|BAD03219.1| putative photosystem II 10K protein [Oryza sativ... 161 2e-39 /	emb|CAO23854.1| unnamed protein product [Vitis vinifera] 216 2e-56 /
Contig5602	DR410012;	A5AEM8 Cluster: Hypothetical protein; n=1; Vitis vinif... 302 2e-80 /	jgi|Poptr1_1|295679|gw1.7499.3.1 303 8e-83 /	AT1G75440.1 | Symbols: UBC16 | UBC16 (ubiquitin-conjugating enzy... 293 8e-80 /	gb|AAK00965.2|AC079736_5 putative ubiquitin-conjugating enzyme E... 287 3e-77 /	emb|CAO61089.1| unnamed protein product [Vitis vinifera] 302 3e-82 /
Contig5603	CT986945; CT984801;	Q93YG1 Cluster: Monodehydroascorbate reductase; n=1; M... 384 e-105 /	jgi|Poptr1_1|552941|eugene3.00002256 402 e-112 /	AT5G03630.1 | Symbols: | monodehydroascorbate reductase, putati... 377 e-105 /	dbj|BAD46251.1| putative monodehydroascorbate reductase [Oryza s... 379 e-104 /	gb|ABQ41114.1| monodehydroascorbate reductase [Vitis vinifera] 411 e-115 /	GO:0006118 electron transport / GO:0015036 disulfide oxidoreductase activity / GO:0016491 oxidoreductase activity / GO:0050660 FAD binding /	PF07992 Pyr_redox_2 / PF00070 Pyr_redox /
Contig5605	CT985143;		jgi|Poptr1_1|549725|eugene3.00012166 72 7e-13 /	AT3G02555.1 | Symbols: | similar to unknown protein [Arabidopsi... 65 6e-11 /		emb|CAO49326.1| unnamed protein product [Vitis vinifera] 68 2e-11 /
Contig5606	CT983160;	A5AQ52 Cluster: Hypothetical protein; n=1; Vitis vinif... 273 4e-72 /	jgi|Poptr1_1|417380|gw1.VI.1753.1 236 7e-63 /	AT4G33090.1 | Symbols: ATAPM1, APM1 | APM1 (Aberrant peroxisome ... 248 2e-66 /	dbj|BAD17179.1| putative aminopeptidase M [Oryza sativa (japonic... 194 3e-49 /	emb|CAO43840.1| unnamed protein product [Vitis vinifera] 273 9e-74 /
Contig5607	CT984640;	A5AJI5 Cluster: Hypothetical protein; n=1; Vitis vinif... 256 1e-66 /	jgi|Poptr1_1|241822|gw1.XIII.2071.1 254 3e-68 /	AT5G10870.1 | Symbols: ATCM2 | ATCM2 (CHORISMATE MUTASE 2); chor... 249 1e-66 /	dbj|BAD25130.1| putative chorismate mutase, cytosolic [Oryza sat... 228 2e-59 /	emb|CAO44342.1| unnamed protein product [Vitis vinifera] 258 4e-69 /
Contig5612	CT980897; CT981094;	A5C988 Cluster: Hypothetical protein; n=1; Vitis vinif... 103 1e-20 /	jgi|Poptr1_1|174507|gw1.I.3107.1 102 2e-22 /	AT5G50460.1 | Symbols: | protein transport protein SEC61 gamma ... 101 5e-22 /	dbj|BAD27997.1| transport protein SEC61 [Oryza sativa (japonica ... 102 1e-21 /	emb|CAN62208.1| hypothetical protein [Vitis vinifera] 103 2e-22 /
Contig5613	CT984935;	Q5YJK8 Cluster: Peroxiredoxin; n=1; Hyacinthus orienta... 182 6e-45 /	jgi|Poptr1_1|288087|gw1.41.572.1 174 3e-44 /	AT3G52960.1 | Symbols: | peroxiredoxin type 2, putative | chr3:... 163 5e-41 /	dbj|BAD35693.1| putative thioredoxin peroxidase 1 [Oryza sativa ... 173 3e-43 /	emb|CAO15978.1| unnamed protein product [Vitis vinifera] 172 1e-43 /	GO:0016491 oxidoreductase activity /	PF08534 Redoxin /
Contig5617	AJ627654;
Contig5622	CT987289;	O22912 Cluster: Probable cytochrome c oxidase polypept... 91 3e-17 /	jgi|Poptr1_1|281386|gw1.2781.18.1 88 4e-18 /	AT2G47380.1 | Symbols: | cytochrome c oxidase subunit Vc family... 92 2e-19 /	dbj|BAA77682.1| cytochrome c oxidase subunit 5c [Oryza sativa (j... 87 3e-17 /	emb|CAO17428.1| unnamed protein product [Vitis vinifera] 86 4e-17 /	GO:0004129 cytochrome-c oxidase activity / GO:0005739 mitochondrion / GO:0005746 mitochondrial electron transport chain / GO:0006118 electron transport / GO:0016020 membrane / GO:0016021 integral to membrane / GO:0016491 oxidoreductase activity /	PF05799 COX5C /
Contig5623	DR410151;
Contig5624	CT984103;
Contig5629	AJ627758;	Q1SAF9 Cluster: Mov34/MPN/PAD-1; n=1; Medicago truncat... 108 1e-22 /	jgi|Poptr1_1|732129|estExt_Genewise1_v1.C_LG_XIV3113 113 4e-26 /	AT1G10840.2 | Symbols: TIF3H1 | TIF3H1 (eukaryotic translation i... 104 2e-23 /	emb|CAE04596.2| OSJNBb0006N15.13 [Oryza sativa (japonica cultiva... 107 1e-23 /	emb|CAO45277.1| unnamed protein product [Vitis vinifera] 115 1e-26 /		PF01398 Mov34 /
Contig5632	CT983714; CT983822; CT987690;	O48791 Cluster: Hypothetical protein At2g26770; n=1; A... 116 5e-25 /	jgi|Poptr1_1|752371|fgenesh4_pg.C_LG_I001974 128 2e-30 /	AT2G26770.2 | Symbols: | plectin-related | chr2:11411335-114148... 116 7e-27 /	gb|EAY90120.1| hypothetical protein OsI_011353 [Oryza sativa (in... 97 3e-20 /	emb|CAO67324.1| unnamed protein product [Vitis vinifera] 125 3e-29 /
Contig5633	CT983269;	A5BY91 Cluster: Hypothetical protein; n=1; Vitis vinif... 240 6e-62 /	jgi|Poptr1_1|581509|eugene3.01300063 248 3e-66 /	AT4G34412.1 | Symbols: | similar to unknown [Solanum tuberosum]... 216 1e-56 /	dbj|BAB16454.1| unknown protein [Oryza sativa (japonica cultivar... 210 6e-54 /	emb|CAN75121.1| hypothetical protein [Vitis vinifera] 240 1e-63 /
Contig5638	DR410085;
Contig5645	CT983058; CT980970; CT983386; CT980997;	A5BJ31 Cluster: Hypothetical protein; n=1; Vitis vinif... 299 3e-79 /	jgi|Poptr1_1|750407|fgenesh4_pg.C_LG_I000010 254 1e-67 /	AT3G13410.1 | Symbols: | similar to expressed protein [Oryza sa... 223 2e-58 /	gb|ABA95707.1| expressed protein [Oryza sativa (japonica cultiva... 198 4e-50 /	emb|CAN72399.1| hypothetical protein [Vitis vinifera] 301 9e-82 /
Contig5652	AJ627724;
Contig5673	CT980468;	Q9SKS9 Cluster: Putative diacylglycerol kinase; n=1; A... 256 6e-67 /	jgi|Poptr1_1|744645|estExt_Genewise1_v1.C_1340144 224 3e-59 /	AT2G20900.2 | Symbols: | diacylglycerol kinase, putative | chr2... 256 7e-69 /	gb|ABB45380.1| diacylglycerol kinase 1 [Oryza sativa (indica cul... 234 3e-61 /	emb|CAO41255.1| unnamed protein product [Vitis vinifera] 242 3e-64 /	GO:0004143 diacylglycerol kinase activity / GO:0007205 protein kinase C activation / GO:0016301 kinase activity /	PF00781 DAGK_cat / PF00609 DAGK_acc /
Contig5679	CT986051;	Q9ATG0 Cluster: Putative chaperon P13.9; n=2; Castanea... 204 4e-51 /	jgi|Poptr1_1|271082|gw1.145.116.1 164 6e-41 /	AT3G47650.1 | Symbols: | bundle-sheath defective protein 2 fami... 151 5e-37 /	dbj|BAD32898.1| putative bundle sheath defective protein [Oryza ... 137 3e-32 /	emb|CAO65662.1| unnamed protein product [Vitis vinifera] 197 1e-50 /
Contig5683	CT982850; CT985194;
Contig5689	DR409926;	A5AR42 Cluster: Hypothetical protein; n=1; Vitis vinif... 83 4e-15 /	jgi|Poptr1_1|265371|gw1.121.41.1 81 1e-16 /	AT5G57460.1 | Symbols: | similar to Os08g0243900 [Oryza sativa ... 68 8e-13 /		emb|CAN60499.1| hypothetical protein [Vitis vinifera] 83 4e-17 /
Contig5693	CT980685; CT983575;	Q5Z825 Cluster: Putative avrRpt2-induced AIG2 protein;... 207 6e-52 /	jgi|Poptr1_1|252120|gw1.XV.1556.1 228 3e-60 /	AT2G24390.1 | Symbols: | similar to avirulence-responsive prote... 189 2e-48 /	dbj|BAD54031.1| putative avrRpt2-induced AIG2 protein [Oryza sat... 207 4e-53 /	emb|CAO43968.1| unnamed protein product [Vitis vinifera] 223 3e-58 /		PF06094 AIG2 /
Contig5694	CT983456; CT986053;	Q4U4M3 Cluster: Subtilisin-like protease; n=1; Arachis... 377 e-103 /	jgi|Poptr1_1|420914|gw1.VIII.2342.1 409 e-114 /	AT4G30020.1 | Symbols: | subtilase family protein | chr4:146782... 368 e-102 /	dbj|BAD54004.1| putative meiotic serine proteinase [Oryza sativa... 288 2e-77 /	emb|CAO15561.1| unnamed protein product [Vitis vinifera] 374 e-103 /	GO:0004289 subtilase activity / GO:0005618 cell wall / GO:0006508 proteolysis / GO:0008233 peptidase activity / GO:0016020 membrane /	PF00082 Peptidase_S8 / PF02225 PA / PF06280 DUF1034 /
Contig5695	CT989004; CT988865;	A5BEX4 Cluster: Hypothetical protein; n=1; Vitis vinif... 340 7e-92 /	jgi|Poptr1_1|560806|eugene3.00060765 363 e-100 /	AT5G06060.1 | Symbols: | tropinone reductase, putative / tropin... 308 4e-84 /	gb|ABF95192.1| Tropinone reductase, putative, expressed [Oryza s... 310 5e-84 /	emb|CAN74482.1| hypothetical protein [Vitis vinifera] 340 1e-93 /
Contig5696	AJ627715;
Contig5709	CT983448; CT983182;	Q9M5X2 Cluster: Heat-shock protein 80; n=1; Euphorbia ... 251 2e-65 /	jgi|Poptr1_1|550613|eugene3.00013054 256 9e-69 /	AT5G56030.1 | Symbols: ERD8, HSP81-2 | HSP81-2 (EARLY-RESPONSIVE... 238 3e-63 /	dbj|BAD08818.1| heat shock protein 82 [Oryza sativa (japonica cu... 230 4e-60 /	emb|CAO45000.1| unnamed protein product [Vitis vinifera] 251 4e-67 /	GO:0006457 protein folding / GO:0051082 unfolded protein binding /	PF00183 HSP90 /
Contig5719	CT985052;	Q9M611 Cluster: Soluble inorganic pyrophosphatase; n=1... 159 1e-37 /	jgi|Poptr1_1|652945|grail3.0023015401 165 2e-41 /	AT3G53620.1 | Symbols: ATPPA4 | inorganic pyrophosphatase, putat... 153 8e-38 /	gb|AAS75249.1| putative inorganic pyrophosphatase [Oryza sativa ... 150 2e-36 /	emb|CAO62875.1| unnamed protein product [Vitis vinifera] 147 1e-35 /	GO:0000287 magnesium ion binding / GO:0004427 inorganic diphosphatase activity / GO:0005737 cytoplasm / GO:0006796 phosphate metabolism /	PF00719 Pyrophosphatase /
Contig5723	CT987086; CT983351; CT982455; CT981207; CT983988; CT981807; CT986884; CT983883; CT981206; CT987242;	A5C7J5 Cluster: Hypothetical protein; n=1; Vitis vinif... 575 e-162 /	jgi|Poptr1_1|409425|gw1.II.760.1 584 e-167 /	AT2G47470.1 | Symbols: ATPDIL2-1, UNE5, MEE30 | ATPDIL2-1/MEE30/... 551 e-157 /	dbj|BAB67990.1| putative protein disulfide-isomerase TIGA precur... 536 e-152 /	emb|CAN70962.1| hypothetical protein [Vitis vinifera] 575 e-164 /
Contig5735	CT987353; CT985469; CT981369;	Q3HVK7 Cluster: Glycoprotein-like protein; n=1; Solanu... 233 7e-60 /	jgi|Poptr1_1|564957|eugene3.00081552 229 1e-60 /	AT4G27090.1 | Symbols: | 60S ribosomal protein L14 (RPL14B) | c... 217 4e-57 /	emb|CAE01917.2| OSJNBb0070J16.13 [Oryza sativa (japonica cultiva... 228 1e-59 /	emb|CAO71429.1| unnamed protein product [Vitis vinifera] 234 7e-62 /	GO:0003735 structural constituent of ribosome / GO:0005622 intracellular / GO:0005840 ribosome / GO:0006412 protein biosynthesis /	PF01929 Ribosomal_L14e /
Contig5738	CT981140;	Q1RYK7 Cluster: Hypothetical protein; n=1; Medicago tr... 125 2e-27 /	jgi|Poptr1_1|411782|gw1.II.3117.1 132 2e-31 /	AT4G09890.1 | Symbols: | similar to unknown protein [Arabidopsi... 89 2e-18 /	dbj|BAD46046.1| unknown protein [Oryza sativa (japonica cultivar... 80 5e-15 /	emb|CAO43596.1| unnamed protein product [Vitis vinifera] 129 4e-30 /
Contig5746	CT985323; CT983066; CT983031; CT982168; CT980923;	Q308N9 Cluster: Salt-tolerance protein; n=1; Glycine m... 276 2e-72 /	jgi|Poptr1_1|422222|gw1.XII.682.1 310 9e-85 /	AT1G06040.1 | Symbols: STO | STO (SALT TOLERANCE); transcription... 238 4e-63 /	emb|CAH67738.1| H0522A01.9 [Oryza sativa (indica cultivar-group)] 209 1e-53 /	emb|CAO64821.1| unnamed protein product [Vitis vinifera] 301 8e-82 /	GO:0003677 DNA binding / GO:0005622 intracellular / GO:0008270 zinc ion binding /	PF00643 zf-B_box /
Contig5748	AJ627690; CT981293;	Q2QLY5 Cluster: 5-methyltetrahydropteroyltriglutamate-... 253 6e-66 /	jgi|Poptr1_1|418518|gw1.VI.2891.1 253 7e-68 /	AT5G17920.2 | Symbols: ATMETS, ATMS1, ATCIMS | ATCIMS (COBALAMIN... 246 7e-66 /	gb|ABA99427.1| 5-methyltetrahydropteroyltriglutamate-homocystein... 253 4e-67 /	emb|CAO67409.1| unnamed protein product [Vitis vinifera] 251 4e-67 /	GO:0003871 5-methyltetrahydropteroyltriglutamate-homocysteine S-methyltransferase activity / GO:0008168 methyltransferase activity / GO:0008270 zinc ion binding / GO:0009086 methionine biosynthesis / GO:0016740 transferase activity / GO:0046872 metal ion binding /	PF01717 Meth_synt_2 / PF08267 Meth_synt_1 /
Contig5755	CT983779;	Q1L5W8 Cluster: Beta-amylase 1; n=1; Nicotiana langsdo... 721 0.0 /	jgi|Poptr1_1|229995|gw1.X.4692.1 730 0.0 /	AT3G23920.1 | Symbols: BMY7, TR-BAMY | BMY7/TR-BAMY (beta-amylas... 721 0.0 /	gb|ABF93905.1| Beta-amylase, putative, expressed [Oryza sativa (... 585 e-166 /	emb|CAN71375.1| hypothetical protein [Vitis vinifera] 714 0.0 /	GO:0000272 polysaccharide catabolism / GO:0003824 catalytic activity / GO:0005975 carbohydrate metabolism / GO:0008152 metabolism / GO:0016161 beta-amylase activity / GO:0016787 hydrolase activity / GO:0016798 hydrolase activity, acting on glycosyl bonds / GO:0043169 cation binding /	PF01373 Glyco_hydro_14 /
Contig5759	CT984635;	Q2HIQ5 Cluster: At4g23885; n=1; Arabidopsis thaliana|R... 75 4e-12 /	jgi|Poptr1_1|646753|grail3.0018042001 87 7e-18 /	AT4G23885.1 | Symbols: | similar to unknown protein [Arabidopsi... 75 4e-14 /		emb|CAO69543.1| unnamed protein product [Vitis vinifera] 76 3e-14 /
Contig5762	DR409923; CT983784;
Contig5764	CT981059;	A5AJW1 Cluster: Hypothetical protein; n=1; Vitis vinif... 318 2e-85 /	jgi|Poptr1_1|552079|eugene3.00021394 301 3e-82 /	AT2G47140.1 | Symbols: | short-chain dehydrogenase/reductase (S... 233 1e-61 /	ref|NP_001051806.1| Os03g0833100 [Oryza sativa (japonica cultiva... 237 4e-62 /	emb|CAO62497.1| unnamed protein product [Vitis vinifera] 320 2e-87 /
Contig5767	CT981427; CT984159; CT985530; CT980583; CT987517; CT983441; CT987128;	Q43032 Cluster: Anionic peroxidase precursor; n=1; Pet... 480 e-134 /	jgi|Poptr1_1|714789|estExt_Genewise1_v1.C_LG_V0405 519 e-147 /	AT1G71695.1 | Symbols: | peroxidase 12 (PER12) (P12) (PRXR6) | ... 429 e-120 /	dbj|BAB63629.1| putative peroxidase [Oryza sativa (japonica cult... 383 e-106 /	emb|CAO43597.1| unnamed protein product [Vitis vinifera] 500 e-141 /	GO:0004601 peroxidase activity / GO:0005506 iron ion binding / GO:0006979 response to oxidative stress / GO:0016491 oxidoreductase activity / GO:0046872 metal ion binding /	PF00141 peroxidase /
Contig5769	CT981045; CT987622; CT980729; CT984455; CT981858;	Q1W1W5 Cluster: BTF3; n=1; Nicotiana benthamiana|Rep: ... 209 1e-52 /	jgi|Poptr1_1|411051|gw1.II.2386.1 208 4e-54 /	AT1G73230.1 | Symbols: | nascent polypeptide-associated complex... 206 1e-53 /	gb|AAO72645.1| putative transcription factor BTF3 [Oryza sativa ... 209 9e-54 /			PF01849 NAC /
Contig5773	CT986916;	Q944S8 Cluster: Hypothetical protein; n=1; Arabidopsis... 115 2e-24 /	jgi|Poptr1_1|417697|gw1.VI.2070.1 116 1e-26 /	AT4G21105.1 | Symbols: | similar to hypothetical protein MtrDRA... 115 2e-26 /	gb|EAY84585.1| hypothetical protein OsI_005818 [Oryza sativa (in... 112 1e-24 /	emb|CAO21808.1| unnamed protein product [Vitis vinifera] 111 6e-25 /	GO:0004129 cytochrome-c oxidase activity / GO:0005739 mitochondrion / GO:0005746 mitochondrial electron transport chain / GO:0006118 electron transport / GO:0009055 electron carrier activity /	PF02238 COX7a /
Contig5776	CT986177; CT986452; CT986330;	A5AJ83 Cluster: Hypothetical protein; n=1; Vitis vinif... 234 5e-60 /	jgi|Poptr1_1|419522|gw1.VIII.950.1 217 6e-57 /	AT3G47370.3 | Symbols: | structural constituent of ribosome | c... 221 3e-58 /	gb|AAM74244.1|AC074355_6 Putative ribosomal protein S10p/S20e [O... 200 5e-51 /	emb|CAN62522.1| hypothetical protein [Vitis vinifera] 234 1e-61 /
Contig5778	CT980888; CT980549; CT982827;	Q6UNT2 Cluster: 60S ribosomal protein L5; n=1; Cucumis... 285 1e-75 /	jgi|Poptr1_1|732569|estExt_Genewise1_v1.C_LG_XIV3958 295 2e-80 /	AT3G25520.1 | Symbols: ATL5 | ATL5 (A. THALIANA RIBOSOMAL PROTEI... 270 7e-73 /	dbj|BAC06273.1| putative 60S ribosomal protein L5 [Oryza sativa ... 266 7e-71 /	emb|CAO46314.1| unnamed protein product [Vitis vinifera] 293 2e-79 /	GO:0003723 RNA binding / GO:0003735 structural constituent of ribosome / GO:0005622 intracellular / GO:0005840 ribosome / GO:0006412 protein biosynthesis / GO:0008097 5S rRNA binding / GO:0019843 rRNA binding / GO:0030529 ribonucleoprotein complex /
Contig5782	CT987752;	Q1SJ68 Cluster: Peptidase S1 and S6, chymotrypsin/Hap;... 213 7e-54 /	jgi|Poptr1_1|217694|gw1.VII.1999.1 209 2e-54 /	AT4G39660.1 | Symbols: AGT2 | AGT2 (ALANINE:GLYOXYLATE AMINOTRAN... 205 2e-53 /	gb|ABF94223.1| Alanine-glyoxylate aminotransferase 2, mitochondr... 204 3e-52 /	emb|CAO71788.1| unnamed protein product [Vitis vinifera] 216 2e-56 /	GO:0003824 catalytic activity / GO:0008483 transaminase activity / GO:0016740 transferase activity / GO:0030170 pyridoxal phosphate binding /	PF00202 Aminotran_3 /
Contig5793	CT988958;
Contig5796	CT986073; CT983945; CT981365; CT980329; CT987401;	Q93WK6 Cluster: Hypothetical protein At1g19530; n=1; A... 92 2e-17 /	jgi|Poptr1_1|411998|gw1.II.3333.1 121 5e-28 /	AT1G19530.1 | Symbols: | unknown protein | chr1:6763967-6764677... 92 3e-19 /	gb|EAY92416.1| hypothetical protein OsI_013649 [Oryza sativa (in... 92 2e-18 /	emb|CAO61141.1| unnamed protein product [Vitis vinifera] 119 3e-27 /
Contig5801	AJ627787;
Contig5803	CT982766; DR410147;
Contig5824	AJ627703;
Contig5835	DR409906; CT990112; CT985719; CT988375; CT988313;	Q94FT0 Cluster: Hypothetical protein SHOOT2; n=1; Glyc... 80 7e-14 /	jgi|Poptr1_1|269864|gw1.1385.1.1 80 7e-16 /			emb|CAO16002.1| unnamed protein product [Vitis vinifera] 77 1e-14 /
Contig5836	AJ627680; DR410043;	A0MNL4 Cluster: CBL-interacting protein kinase 6; n=1;... 72 8e-12 /	jgi|Poptr1_1|717895|estExt_Genewise1_v1.C_LG_VI2708 72 5e-14 /	AT2G25090.1 | Symbols: SnRK3.18, CIPK16 | CIPK16 (CIPK16); kinas... 61 1e-10 /		emb|CAO44267.1| unnamed protein product [Vitis vinifera] 67 3e-12 /	GO:0004672 protein kinase activity / GO:0004674 protein serine/threonine kinase activity / GO:0005524 ATP binding / GO:0006468 protein amino acid phosphorylation / GO:0007165 signal transduction / GO:0016301 kinase activity /	PF00069 Pkinase / PF03822 NAF /
Contig5841	CT981534;
Contig5861	CT981940; AJ627733;	Q1KV02 Cluster: Hypothetical protein; n=1; Cleome spin... 327 8e-88 /	jgi|Poptr1_1|744175|estExt_Genewise1_v1.C_1290161 313 2e-85 /	AT5G15630.1 | Symbols: COBL4, IRX6 | COBL4/IRX6 (COBRA-LIKE4); h... 311 4e-85 /	gb|EAZ27328.1| hypothetical protein OsJ_010811 [Oryza sativa (ja... 294 6e-79 /	emb|CAO49199.1| unnamed protein product [Vitis vinifera] 322 7e-88 /	GO:0004553 hydrolase activity, hydrolyzing O-glycosyl compounds / GO:0030247 polysaccharide binding /	PF04833 Phytochel_synth /
Contig5862	CT982576;	A5ACV0 Cluster: Hypothetical protein; n=1; Vitis vinif... 183 5e-45 /	jgi|Poptr1_1|553022|eugene3.00002337 186 1e-47 /	AT4G16720.1 | Symbols: | 60S ribosomal protein L15 (RPL15A) | c... 171 4e-43 /	gb|EAY97341.1| hypothetical protein OsI_018574 [Oryza sativa (in... 179 5e-45 /	emb|CAO23932.1| unnamed protein product [Vitis vinifera] 185 3e-47 /
Contig5864	CT984504; CT980353; AJ627830;
Contig5873	CT989198; AJ627805; CT988393; CT988330;	Q9LHL7 Cluster: Arabidopsis thaliana genomic DNA, chro... 184 3e-45 /	jgi|Poptr1_1|561237|eugene3.00061196 189 9e-49 /	AT3G12050.1 | Symbols: | Aha1 domain-containing protein | chr3:... 184 4e-47 /	dbj|BAD10317.1| putative activator of 90 kDa heat shock protein ... 172 8e-43 /	emb|CAO23415.1| unnamed protein product [Vitis vinifera] 187 9e-48 /		PF09229 Aha1_N / PF08327 AHSA1 /
Contig5878	CT981830;	Q4FFR8 Cluster: Photosystem II protein I; n=4; Magnoli... 86 8e-16 /		ATCG00080.1 | Symbols: PSBI | PSII I protein | chrC:7583-7693 FO... 76 4e-15 /	prf||1603356E photosystem II I protein 75 6e-14 /	gb|ABE47518.1| photosystem II protein I [Vitis vinifera] 76 8e-15 /	GO:0009507 chloroplast / GO:0009539 photosystem II reaction center / GO:0015979 photosynthesis / GO:0016020 membrane /	PF02532 PsbI /
Contig5883	CT988255; DR410067; CT988186; CT988174; CT988242;	Q1SUK8 Cluster: Thioesterase superfamily; n=1; Medicag... 143 3e-33 /	jgi|Poptr1_1|551637|eugene3.00020952 152 5e-38 /	AT1G68260.1 | Symbols: | thioesterase family protein | chr1:255... 134 1e-32 /	emb|CAE01692.2| OSJNBa0010H02.15 [Oryza sativa (japonica cultiva... 123 1e-28 /	emb|CAO42155.1| unnamed protein product [Vitis vinifera] 149 4e-37 /	GO:0003824 catalytic activity /	PF03061 4HBT /
Contig5887	DR410104;
Contig5890	CT986663;	A5ACW5 Cluster: Hypothetical protein; n=1; Vitis vinif... 131 5e-29 /	jgi|Poptr1_1|724669|estExt_Genewise1_v1.C_LG_X2105 148 5e-36 /	AT3G55530.1 | Symbols: | zinc finger (C3HC4-type RING finger) f... 113 1e-25 /	gb|ABF95225.1| zinc finger family protein, putative, expressed [... 112 1e-24 /	emb|CAO69171.1| unnamed protein product [Vitis vinifera] 141 1e-33 /
Contig5892	DR410090;
Contig5901	CT988948; CT988769; CT989021; CT988696; CT989010; CT988321; CT988383; CT989091; CT989101; CT988875; CT988998; CT989175; CT989078; CT988101; CT988090;
Contig5907	DR410077;	Q9C4Z6 Cluster: Guanine nucleotide-binding protein, pu... 174 5e-42 /	jgi|Poptr1_1|552018|eugene3.00021333 169 2e-42 /	AT1G48630.1 | Symbols: | guanine nucleotide-binding family prot... 174 6e-44 /	dbj|BAA07404.1| q group of receptor for activated C-kinase [Oryz... 156 7e-38 /	emb|CAN61810.1| hypothetical protein [Vitis vinifera] 171 9e-43 /		PF00400 WD40 /
Contig5910	DR410120;
Contig5912	CT988103; CT988108;	Q8RXT8 Cluster: Hypothetical protein At3g60910; n=1; A... 172 1e-41 /	jgi|Poptr1_1|172983|gw1.I.1583.1 185 2e-47 /	AT3G60910.1 | Symbols: | catalytic | chr3:22512702-22514157 FOR... 172 2e-43 /	gb|AAV31262.1| unknown protein [Oryza sativa (japonica cultivar-... 124 2e-28 /	emb|CAO40747.1| unnamed protein product [Vitis vinifera] 203 1e-52 /		PF08241 Methyltransf_11 /
Contig5917	DR410130;
Contig5920	DR410023;	Q7SBD5 Cluster: 60S ribosomal protein L7; n=1; Neurosp... 73 6e-12 /	jgi|Poptr1_1|579008|eugene3.00181232 72 1e-13 /	AT2G44120.1 | Symbols: | 60S ribosomal protein L7 (RPL7C) | chr... 72 7e-14 /	ref|NP_001053797.1| Os04g0605900 [Oryza sativa (japonica cultiva... 67 1e-11 /	emb|CAO69559.1| unnamed protein product [Vitis vinifera] 73 5e-14 /	GO:0003735 structural constituent of ribosome / GO:0005622 intracellular / GO:0005840 ribosome / GO:0006412 protein biosynthesis / GO:0015934 large ribosomal subunit / GO:0030528 transcription regulator activity / GO:0030529 ribonucleoprotein complex /	PF00327 Ribosomal_L30 / PF08079 Ribosomal_L30_N /
Contig5923	DR409987;	A5BB27 Cluster: Hypothetical protein; n=1; Vitis vinif... 77 2e-13 /	jgi|Poptr1_1|202375|gw1.IX.2840.1 89 1e-18 /	AT2G14170.2 | Symbols: ALDH6B2 | ALDH6B2 (Aldehyde dehydrogenase... 77 4e-15 /	gb|EAZ38964.1| hypothetical protein OsJ_022447 [Oryza sativa (ja... 70 2e-12 /	emb|CAO67866.1| unnamed protein product [Vitis vinifera] 82 1e-16 /
Contig5941	CT988909;
Contig5943	CT988556; CT988438;
Contig5951	DR409970;			AT3G46600.1 | Symbols: | scarecrow transcription factor family ... 62 1e-10 /
Contig5956	CT989166; CT989073; CT988149; CT988137; CT989234; CT988617; CT988491;
Contig5959	AJ627760;
Contig5967	AJ627819;
Contig5968	CT985852;	Q36597 Cluster: Hypothetical protein; n=1; Nicotiana t... 114 3e-24 /		ATCG00130.1 | Symbols: ATPF | ATPase F subunit. | chrC:11529-127... 92 3e-19 /	gb|AAM08596.1|AC092750_30 Putative ATPase I subunit from chromos... 93 7e-19 /	gb|ABE47520.1| ATP synthase CF0 subunit I [Vitis vinifera] 96 2e-20 /	GO:0009507 chloroplast /
Contig5969	CT986305; CT985851; CT981720; CT984821;	P62481 Cluster: ATP synthase C chain; n=7; Embryophyta... 115 1e-24 /		ATCG00140.1 | Symbols: ATPH | ATPase III subunit | chrC:13262-13... 115 9e-27 /	prf||1603356V ATPase III 115 8e-26 /	gb|ABE47521.1| ATP synthase CF0 subunit III [Vitis vinifera] 116 1e-26 /	GO:0006810 transport / GO:0006811 ion transport / GO:0008289 lipid binding / GO:0009507 chloroplast / GO:0015078 hydrogen ion transporter activity / GO:0015986 ATP synthesis coupled proton transport / GO:0015992 proton transport / GO:0016020 membrane / GO:0016021 integral to membrane / GO:0016469 proton-transporting two-sector ATPase complex / GO:0016820 hydrolase activity, acting on acid anhydri…	PF00137 ATP-synt_C /
Contig5972	DR410140;
Contig5994	CT987775;
Contig6005	CT988219; CT988156; CT988322; CT988384; DR410070; CT989180;
Contig6012	DR409972; CT984841;
Contig6023	CT984561;	Q6Z7F5 Cluster: Putative glutathione s-transferase; n=... 74 2e-12 /	jgi|Poptr1_1|290093|gw1.4680.4.1 80 4e-16 /	AT2G02380.1 | Symbols: ATGSTZ2 | ATGSTZ2 (Arabidopsis thaliana G... 69 1e-12 /	gb|AAS83978.1| glutathione S-transferase [Oryza sativa (japonica... 74 7e-14 /	emb|CAO24479.1| unnamed protein product [Vitis vinifera] 81 3e-16 /	GO:0003824 catalytic activity / GO:0005737 cytoplasm / GO:0009072 aromatic amino acid family metabolism / GO:0016740 transferase activity /	PF02798 GST_N / PF00043 GST_C /
Contig6024	CT988620; CT988494; CT984560; CT983869; CT982419; CT982847;	Q8LBU0 Cluster: Hypothetical protein; n=1; Arabidopsis... 123 7e-27 /	jgi|Poptr1_1|733244|estExt_Genewise1_v1.C_LG_XV1388 130 6e-31 /	AT5G62575.1 | Symbols: | similar to unknown protein [Arabidopsi... 123 9e-29 /	dbj|BAD25838.1| unknown protein [Oryza sativa (japonica cultivar... 81 4e-15 /	emb|CAO64387.1| unnamed protein product [Vitis vinifera] 139 2e-33 /
Contig6025	CT984727; CT983952;	Q8FEV8 Cluster: Putative capsid protein of prophage; n... 102 5e-21 /					GO:0006508 proteolysis / GO:0008233 peptidase activity /	PF01343 Peptidase_S49 /
Contig6026	CT984725; CT981235; CT986411; CT987079;	Q94IU9 Cluster: Copia-like polyprotein; n=1; Arabidops... 75 1e-18 /	jgi|Poptr1_1|242007|gw1.XIII.2256.1 64 3e-12 /			emb|CAN77506.1| hypothetical protein [Vitis vinifera] 60 1e-11 /	GO:0003676 nucleic acid binding / GO:0003677 DNA binding / GO:0008270 zinc ion binding / GO:0015074 DNA integration / GO:0016787 hydrolase activity /	PF00665 rve / PF00098 zf-CCHC / PF07727 RVT_2 /
Contig6027	CT984722; CT985186; CT984060;	A3CER9 Cluster: Hypothetical protein; n=1; Oryza sativ... 202 1e-50 /	jgi|Poptr1_1|734872|estExt_Genewise1_v1.C_LG_XVI1451 200 6e-52 /	AT5G04170.1 | Symbols: | calcium-binding EF hand family protein... 201 3e-52 /	gb|ABA95760.1| EF hand family protein, expressed [Oryza sativa (... 202 7e-52 /	emb|CAO48739.1| unnamed protein product [Vitis vinifera] 134 8e-32 /		PF00036 efhand /
Contig6028	CT984481; CT982624;	O81390 Cluster: Calcium-dependent protein kinase; n=1;... 100 6e-20 /	jgi|Poptr1_1|233269|gw1.XI.1249.1 100 7e-22 /	AT4G21940.1 | Symbols: CPK15 | CPK15 (calcium-dependent protein ... 95 3e-20 /	gb|EAZ40006.1| hypothetical protein OsJ_023489 [Oryza sativa (ja... 87 5e-17 /	emb|CAN60225.1| hypothetical protein [Vitis vinifera] 92 4e-19 /	GO:0000166 nucleotide binding / GO:0004672 protein kinase activity / GO:0004674 protein serine/threonine kinase activity / GO:0005509 calcium ion binding / GO:0005524 ATP binding / GO:0006468 protein amino acid phosphorylation / GO:0016301 kinase activity / GO:0016740 transferase activity /	PF00036 efhand / PF00069 Pkinase /
Contig6029	CT984643; CT980731; CT980435;	Q8H6U1 Cluster: Cyclic nucleotide-gated channel C; n=1... 184 4e-45 /	jgi|Poptr1_1|290506|gw1.500.5.1 192 2e-49 /	AT5G53130.1 | Symbols: ATCNGC1, CNGC1 | CNGC1 (CYCLIC NUCLEOTIDE... 174 4e-44 /	ref|NP_001046460.1| Os02g0255000 [Oryza sativa (japonica cultiva... 159 9e-39 /	emb|CAO69369.1| unnamed protein product [Vitis vinifera] 189 1e-48 /	GO:0005216 ion channel activity / GO:0006810 transport / GO:0006811 ion transport / GO:0016020 membrane / GO:0016021 integral to membrane /	PF00027 cNMP_binding / PF00520 Ion_trans / PF00612 IQ /
Contig6030	CT984480; CT985226; CT987306; CT987451;
Contig6031	CT984479; CT984989;
Contig6032	CT984641; CT980908; CT982634; CT985961;	A5AQR3 Cluster: Hypothetical protein; n=1; Vitis vinif... 179 5e-44 /	jgi|Poptr1_1|556169|eugene3.00040882 195 1e-50 /	AT5G15890.1 | Symbols: | similar to unknown protein [Arabidopsi... 140 3e-34 /	dbj|BAB86580.1| leaf senescence protein-like [Oryza sativa (japo... 141 1e-33 /	emb|CAO49265.1| unnamed protein product [Vitis vinifera] 179 1e-45 /
Contig6033	CT984636; CT980038; CT983645; CT982412;
Contig6034	CT984474;
Contig6035	CT984473; CT982057;
Contig6036	CT984719; CT980068; CT980098; CT981069;
Contig6037	CT984718; CT984923; CT983142; CT984909; CT984212; CT981609; CT981193; CT980185; CT982449; CT981763; CT983238; CT983568; CT984134; CT981432; CT986434; CT982472;	Q9FUN3 Cluster: QM-like protein; n=1; Elaeis guineensi... 434 e-120 /	jgi|Poptr1_1|552912|eugene3.00002227 436 e-122 /	AT1G14320.1 | Symbols: | 60S ribosomal protein L10 (RPL10A) / W... 405 e-113 /	gb|ABA92102.1| 60S ribosomal protein L10-1, putative, expressed ... 398 e-110 /	emb|CAO68740.1| unnamed protein product [Vitis vinifera] 426 e-119 /	GO:0003735 structural constituent of ribosome / GO:0005622 intracellular / GO:0005840 ribosome / GO:0006412 protein biosynthesis /	PF00826 Ribosomal_L10e /
Contig6038	CT984717; CT984550; CT987846;	A5BN92 Cluster: Hypothetical protein; n=1; Vitis vinif... 201 2e-50 /	jgi|Poptr1_1|655639|grail3.0090002702 210 5e-55 /	AT3G20270.1 | Symbols: | lipid-binding serum glycoprotein famil... 149 2e-36 /	gb|EAZ09615.1| hypothetical protein OsI_030847 [Oryza sativa (in... 178 1e-44 /	emb|CAO41685.1| unnamed protein product [Vitis vinifera] 203 9e-53 /
Contig6039	CT984632; CT986683;
Contig6040	CT984471; CT980493;
Contig6041	CT984628;
Contig6042	CT984626; CT987565; CT987913;
Contig6043	CT984625; CT987564; CT987912;
Contig6044	CT984624; CT986314; CT980855;
Contig6045	CT984468; CT985590;	Q8VZ21 Cluster: Hypothetical protein At5g61820; n=1; A... 102 7e-21 /	jgi|Poptr1_1|575484|eugene3.00150879 126 7e-30 /	AT5G61820.1 | Symbols: | similar to hypothetical protein [Trifo... 102 1e-22 /	dbj|BAD01246.1| putative MtN19 [Oryza sativa (japonica cultivar-... 92 9e-19 /	emb|CAO68407.1| unnamed protein product [Vitis vinifera] 124 4e-29 /		PF07712 SURNod19 /
Contig6046	CT984467; CT980158; CT986041;	Q06QX5 Cluster: YCF3 protein; n=1; Jasminum subhumile|... 244 2e-63 /		ATCG00360.1 | Symbols: YCF3 | Encodes a protein required for pho... 161 2e-40 /	sp|P0C517|YCF3_ORYSI Photosystem I assembly protein ycf3 239 2e-63 /	gb|ABE47535.1| photosystem I assembly protein ycf3 [Vitis vinifera] 244 4e-65 /	GO:0005488 binding / GO:0009507 chloroplast /	PF00515 TPR_1 /
Contig6047	CT980030; CT984622; CT985057;
Contig6048	CT984466; CT980932; CT985066; CT980627;	A2Y6H0 Cluster: Hypothetical protein; n=1; Oryza sativ... 108 9e-23 /	jgi|Poptr1_1|175641|gw1.I.4241.1 103 2e-23 /	AT2G14260.1 | Symbols: PIP | PIP (proline iminopeptidase); proly... 95 9e-21 /	gb|EAY98680.1| hypothetical protein OsI_019913 [Oryza sativa (in... 108 4e-24 /	emb|CAO49803.1| unnamed protein product [Vitis vinifera] 105 1e-23 /		PF00561 Abhydrolase_1 /
Contig6049	CT984708; CT984633; CT981813; CT980700; CT986293; CT987316; CT982410;	Q1SI21 Cluster: Nonaspanin; n=1; Medicago truncatula|R... 262 1e-68 /	jgi|Poptr1_1|578289|eugene3.00180513 274 5e-74 /	AT5G10840.1 | Symbols: | endomembrane protein 70, putative | ch... 261 4e-70 /	ref|NP_001057901.1| Os06g0568000 [Oryza sativa (japonica cultiva... 256 8e-68 /	emb|CAO44349.1| unnamed protein product [Vitis vinifera] 269 3e-72 /	GO:0005215 transporter activity / GO:0006810 transport / GO:0016021 integral to membrane /	PF02990 EMP70 /
Contig6050	CT984544; CT982851; CT984886;
Contig6051	CT984707; CT982858; CT983025; CT980701;	P92963 Cluster: Rab2-like protein; n=1; Arabidopsis th... 285 2e-75 /	jgi|Poptr1_1|412421|gw1.II.3756.1 286 9e-78 /	AT4G17170.1 | Symbols: AtRABB1c, AtRab2A, AT-RAB2 | AT-RAB2 (Ara... 285 3e-77 /	dbj|BAD17483.1| putative GTP-binding protein yptm3 [Oryza sativa... 276 5e-74 /	emb|CAO41115.1| unnamed protein product [Vitis vinifera] 278 4e-75 /	GO:0000166 nucleotide binding / GO:0005525 GTP binding / GO:0007264 small GTPase mediated signal transduction / GO:0015031 protein transport / GO:0016020 membrane /	PF00071 Ras /
Contig6052	CT984543;	Q39836 Cluster: Guanine nucleotide-binding protein sub... 475 e-132 /	jgi|Poptr1_1|552018|eugene3.00021333 468 e-132 /	AT3G18130.1 | Symbols: | guanine nucleotide-binding family prot... 459 e-130 /	dbj|BAA07404.1| q group of receptor for activated C-kinase [Oryz... 410 e-114 /	emb|CAN61810.1| hypothetical protein [Vitis vinifera] 468 e-132 /
Contig6053	CT984542; CT986881;	Q9LRP1 Cluster: Novel plant SNARE 13; n=1; Arabidopsis... 163 1e-38 /	jgi|Poptr1_1|551472|eugene3.00020787 166 1e-41 /	AT3G17440.1 | Symbols: NPSN13, ATNPSN13 | NPSN13 (novel plant SN... 165 3e-41 /	gb|EAY90177.1| hypothetical protein OsI_011410 [Oryza sativa (in... 153 9e-37 /	emb|CAO70926.1| unnamed protein product [Vitis vinifera] 166 3e-41 /	GO:0006810 transport / GO:0006886 intracellular protein transport / GO:0015031 protein transport / GO:0016020 membrane / GO:0016021 integral to membrane /	PF05008 V-SNARE /
Contig6054	CT984705; CT982420; CT987427; CT982409;
Contig6055	CT984541; CT981751; CT981474; CT986066;	Q0IN13 Cluster: Os12g0514600 protein; n=1; Oryza sativ... 103 2e-26 /	jgi|Poptr1_1|419127|gw1.VIII.555.1 100 9e-27 /	AT3G07760.2 | Symbols: | similar to Os12g0514600 [Oryza sativa ... 102 2e-26 /	gb|ABG22031.1| expressed protein [Oryza sativa (japonica cultiva... 103 2e-27 /	emb|CAO41197.1| unnamed protein product [Vitis vinifera] 104 7e-23 /		PF07647 SAM_2 /
Contig6056	CT984540; CT982109;	Q670N9 Cluster: Hypothetical protein; n=1; Fragaria x ... 105 3e-21 /	jgi|Poptr1_1|577765|eugene3.00170507 108 2e-24 /	AT1G69230.2 | Symbols: SP1L2 | SP1L2 | chr1:26030206-26030748 RE... 89 3e-18 /	gb|ABA94943.1| expressed protein [Oryza sativa (japonica cultiva... 95 2e-19 /	emb|CAN70558.1| hypothetical protein [Vitis vinifera] 103 1e-22 /
Contig6057	CT984538; CT980164;	Q6NPF9 Cluster: At1g76760; n=1; Arabidopsis thaliana|R... 145 5e-34 /	jgi|Poptr1_1|171553|gw1.I.153.1 149 7e-37 /	AT1G76760.1 | Symbols: ATY1 | ATY1 (Arabidopsis thioredoxin y1);... 145 6e-36 /	ref|NP_001045486.1| Os01g0963400 [Oryza sativa (japonica cultiva... 127 7e-30 /	emb|CAO43620.1| unnamed protein product [Vitis vinifera] 150 3e-37 /	GO:0009055 electron carrier activity / GO:0015035 protein disulfide oxidoreductase activity /	PF00085 Thioredoxin /
Contig6058	CT986516; CT984621; CT981983; CT983965; CT987181;	A4GYW2 Cluster: Hypothetical protein; n=1; Populus tri... 171 2e-41 /				emb|CAO67418.1| unnamed protein product [Vitis vinifera] 69 2e-12 /	GO:0009507 chloroplast /
Contig6059	CT984464; CT986470;
Contig6060	CT984620; CT986681;	A5C5E8 Cluster: Hypothetical protein; n=1; Vitis vinif... 100 6e-20 /	jgi|Poptr1_1|423214|gw1.XII.1674.1 109 1e-24 /	AT2G02790.1 | Symbols: IQD29 | IQD29 (IQ-domain 29); calmodulin ... 77 6e-15 /	gb|AAT39213.1| 'unknown protein, contains IQ calmodulin-binding ... 97 3e-20 /	emb|CAO14919.1| unnamed protein product [Vitis vinifera] 123 2e-28 /
Contig6061	CT984619; CT987573; CT987508; CT985831;	A3ANA0 Cluster: Hypothetical protein; n=1; Oryza sativ... 287 1e-76 /	jgi|Poptr1_1|672205|grail3.0140007702 287 2e-78 /	AT5G23860.1 | Symbols: TUB8 | TUB8 (tubulin beta-8) | chr5:80429... 284 2e-77 /	dbj|BAA06382.1| beta-tubulin [Oryza sativa (japonica cultivar-gr... 287 1e-77 /	emb|CAO42578.1| unnamed protein product [Vitis vinifera] 287 3e-78 /		PF00091 Tubulin / PF03953 Tubulin_C /
Contig6062	CT984461; CT983571;	Q9SD88 Cluster: UPF0139 protein At5g07960; n=2; Arabid... 149 8e-35 /	jgi|Poptr1_1|422555|gw1.XII.1015.1 149 1e-36 /	AT5G07960.1 | Symbols: | Identical to UPF0139 protein At5g07960... 150 6e-37 /	gb|ABF98960.1| UPF0139 protein, putative, expressed [Oryza sativ... 131 2e-30 /	emb|CAO64457.1| unnamed protein product [Vitis vinifera] 139 2e-33 /	GO:0016020 membrane / GO:0016021 integral to membrane /	PF03669 UPF0139 /
Contig6063	CT984460; CT986899; CT986040; CT988053; CT987029;	Q9FI12 Cluster: Serine proteinase; n=1; Arabidopsis th... 132 5e-30 /	jgi|Poptr1_1|579601|eugene3.109840001 148 5e-37 /	AT5G44530.1 | Symbols: | subtilase family protein | chr5:179551... 132 3e-32 /	dbj|BAD53340.1| putative meiotic serine proteinase [Oryza sativa... 112 2e-25 /	emb|CAO46769.1| unnamed protein product [Vitis vinifera] 130 2e-31 /	GO:0004289 subtilase activity / GO:0006508 proteolysis / GO:0008233 peptidase activity / GO:0042802 identical protein binding / GO:0043086 negative regulation of enzyme activity /	PF00082 Peptidase_S8 / PF05922 Subtilisin_N / PF02225 PA /
Contig6064	CT984457; CT983176; CT986705;
Contig6065	CT984456; CT984652; CT983341;
Contig6066	CT984533; CT981539; CT985704; CT981197; CT987322;	Q0IZQ5 Cluster: Os09g0556000 protein; n=2; Oryza sativ... 68 1e-10 /	jgi|Poptr1_1|742249|estExt_Genewise1_v1.C_700572 64 2e-11 /	AT5G27430.1 | Symbols: | signal peptidase subunit family protei... 65 7e-12 /	ref|NP_001063896.1| Os09g0556000 [Oryza sativa (japonica cultiva... 68 5e-12 /	emb|CAO17648.1| unnamed protein product [Vitis vinifera] 68 2e-12 /	GO:0005787 signal peptidase complex / GO:0006465 signal peptide processing / GO:0009003 signal peptidase activity / GO:0016021 integral to membrane /	PF04573 SPC22 /
Contig6067	CT984530; CT982303;
Contig6068	CT984528;	A5BTI1 Cluster: Hypothetical protein; n=1; Vitis vinif... 554 e-156 /	jgi|Poptr1_1|559359|eugene3.00050974 560 e-160 /	AT1G43710.1 | Symbols: EMB1075 | EMB1075 (EMBRYO DEFECTIVE 1075)... 531 e-151 /	dbj|BAD28070.1| putative serine decarboxylase [Oryza sativa (jap... 543 e-154 /	emb|CAO65131.1| unnamed protein product [Vitis vinifera] 556 e-158 /
Contig6069	CT984694; CT983810;	Q7XCU0 Cluster: Retrotransposon protein, putative, unc... 214 4e-54 /	jgi|Poptr1_1|215959|gw1.VII.264.1 114 7e-26 /	AT4G20520.1 | Symbols: | RNA binding / RNA-directed DNA polymer... 80 1e-15 /	gb|AAP54617.2| retrotransposon protein, putative, unclassified [... 214 3e-55 /	emb|CAN76892.1| hypothetical protein [Vitis vinifera] 197 1e-50 /	GO:0003723 RNA binding / GO:0003964 RNA-directed DNA polymerase activity / GO:0006278 RNA-dependent DNA replication /	PF00078 RVT_1 / PF03372 Exo_endo_phos /
Contig6070	CT984692; CT984443; CT983008; CT982736; CT980155; CT983205; CT986171;	Q1T021 Cluster: Ribophorin I; n=1; Medicago truncatula... 87 4e-16 /	jgi|Poptr1_1|550740|eugene3.00020055 80 5e-16 /	AT1G76400.1 | Symbols: | ribophorin I family protein | chr1:286... 78 3e-15 /	ref|NP_001055134.1| Os05g0301500 [Oryza sativa (japonica cultiva... 68 1e-11 /	emb|CAO66269.1| unnamed protein product [Vitis vinifera] 82 3e-16 /	GO:0004579 dolichyl-diphosphooligosaccharide-protein glycotransferase activity / GO:0005783 endoplasmic reticulum / GO:0006486 protein amino acid glycosylation / GO:0016021 integral to membrane /	PF04597 Ribophorin_I /
Contig6071	CT984525; CT984988; CT986979;	Q70EL6 Cluster: Cytosolic chaperonin delta-subunit; n=... 179 8e-44 /	jgi|Poptr1_1|574956|eugene3.00150351 175 2e-44 /	AT3G18190.1 | Symbols: | chaperonin, putative | chr3:6232232-62... 178 1e-45 /	dbj|BAD16520.1| putative cytosolic chaperonin delta-subunit [Ory... 168 8e-42 /	emb|CAN70636.1| hypothetical protein [Vitis vinifera] 177 4e-45 /	GO:0000166 nucleotide binding / GO:0005515 protein binding / GO:0005524 ATP binding / GO:0006457 protein folding / GO:0044267 cellular protein metabolism / GO:0051082 unfolded protein binding /	PF00118 Cpn60_TCP1 /
Contig6072	CT982324; CT984690; CT985833;	A2Q6E4 Cluster: Protein phosphatase 2C-like; n=1; Medi... 285 2e-75 /	jgi|Poptr1_1|551580|eugene3.00020895 284 5e-77 /	AT1G34750.1 | Symbols: | protein phosphatase 2C, putative / PP2... 281 4e-76 /	emb|CAH67186.1| H0815C01.7 [Oryza sativa (indica cultivar-group)] 265 2e-70 /	emb|CAO62640.1| unnamed protein product [Vitis vinifera] 289 2e-78 /	GO:0003824 catalytic activity / GO:0015071 protein phosphatase type 2C activity /	PF00481 PP2C /
Contig6073	CT984451;	Q6ID97 Cluster: At1g10630; n=1; Arabidopsis thaliana|R... 172 1e-41 /	jgi|Poptr1_1|551078|eugene3.00020393 172 1e-43 /	AT2G47170.1 | Symbols: ARF1A1c | ARF1A1c (ADP-RIBOSYLATION FACTO... 172 1e-43 /	dbj|BAD68219.1| ADP-ribosylation factor [Oryza sativa (japonica ... 172 7e-43 /	emb|CAO40166.1| unnamed protein product [Vitis vinifera] 169 1e-42 /	GO:0000166 nucleotide binding / GO:0005525 GTP binding / GO:0005622 intracellular / GO:0006364 rRNA processing / GO:0006810 transport / GO:0006888 ER to Golgi vesicle-mediated transport / GO:0007046 ribosome biogenesis / GO:0007264 small GTPase mediated signal transduction / GO:0015031 protein transport /	PF00025 Arf /
Contig6074	CT984606; CT982881; CT980505; CT981068; CT987054; CT985412; CT983109; CT983630; CT982670;	A5B6J7 Cluster: Hypothetical protein; n=1; Vitis vinif... 137 6e-31 /	jgi|Poptr1_1|709225|estExt_Genewise1_v1.C_LG_I8734 136 2e-32 /	AT4G23690.1 | Symbols: | disease resistance-responsive family p... 103 8e-23 /	ref|NP_001060444.1| Os07g0643800 [Oryza sativa (japonica cultiva... 105 1e-22 /	emb|CAO65878.1| unnamed protein product [Vitis vinifera] 138 7e-33 /
Contig6075	CT984445; CT985255;
Contig6076	CT986197; CT982666; CT984604; CT985788;	Q9SA00 Cluster: F21H2.1 protein; n=1; Arabidopsis thal... 90 8e-17 /	jgi|Poptr1_1|551583|eugene3.00020898 111 3e-25 /	AT1G34780.1 | Symbols: ATAPRL4 | ATAPRL4 (APR-LIKE 4); electron ... 90 1e-18 /	gb|AAO72589.1| disulfide isomerase-like protein [Oryza sativa (j... 73 7e-13 /	emb|CAO61714.1| unnamed protein product [Vitis vinifera] 109 3e-24 /	GO:0009055 electron carrier activity / GO:0015035 protein disulfide oxidoreductase activity /	PF00085 Thioredoxin /
Contig6077	CT984444; CT987939; CT981584; CT987776;	Q9SJQ0 Cluster: Putative pyruvate kinase; n=1; Arabido... 74 2e-12 /	jgi|Poptr1_1|589553|eugene3.00280289 75 2e-14 /	AT2G36580.1 | Symbols: | pyruvate kinase, putative | chr2:15346... 76 9e-15 /	gb|ABA92059.1| pyruvate kinase family protein, expressed [Oryza ... 74 2e-13 /	emb|CAO63070.1| unnamed protein product [Vitis vinifera] 85 3e-17 /	GO:0004743 pyruvate kinase activity / GO:0006096 glycolysis / GO:0016301 kinase activity / GO:0016772 transferase activity, transferring phosphorus-containing groups /	PF00224 PK / PF02887 PK_C /
Contig6078	CT984688;	Q3HRV9 Cluster: Triosphosphate isomerase-like protein;... 92 9e-18 /	jgi|Poptr1_1|558071|eugene3.00091331 91 2e-19 /	AT3G55440.1 | Symbols: TPI, ATCTIMC | ATCTIMC (CYTOSOLIC TRIOSE ... 81 2e-16 /	gb|EAY76450.1| hypothetical protein OsI_004297 [Oryza sativa (in... 89 2e-18 /	emb|CAO69214.1| unnamed protein product [Vitis vinifera] 89 2e-18 /	GO:0003824 catalytic activity / GO:0004807 triose-phosphate isomerase activity / GO:0008152 metabolism / GO:0016853 isomerase activity /	PF00121 TIM /
Contig6079	CT984518; CT980195; CT981643;	Q9LT07 Cluster: Similarity to unknown protein; n=1; Ar... 244 5e-63 /	jgi|Poptr1_1|714560|estExt_Genewise1_v1.C_LG_IV4540 248 3e-66 /	AT5G23550.1 | Symbols: | similar to unknown protein [Arabidopsi... 244 5e-65 /	dbj|BAD15819.1| putative pRGR1 [Oryza sativa (japonica cultivar-... 233 4e-61 /	emb|CAO67095.1| unnamed protein product [Vitis vinifera] 258 6e-69 /		PF07770 SFT2 /
Contig6080	CT984681; CT983678; CT982504; CT983512; CT982675; CT987452;	A5C8P3 Cluster: Hypothetical protein; n=1; Vitis vinif... 310 2e-83 /	jgi|Poptr1_1|592707|eugene3.00440042 309 8e-85 /	AT1G80070.1 | Symbols: EMB158, EMB33, EMB177, EMB14, SUS2 | SUS2... 309 8e-85 /	gb|EAZ32987.1| hypothetical protein OsJ_016470 [Oryza sativa (ja... 303 2e-82 /	emb|CAO62711.1| unnamed protein product [Vitis vinifera] 310 6e-85 /
Contig6081	CT984680; CT983982; CT984375; CT981440;	Q4W8M5 Cluster: Glutamine synthetase; n=2; Camellia si... 312 2e-83 /	jgi|Poptr1_1|710678|estExt_Genewise1_v1.C_LG_II2125 303 9e-83 /	AT1G66200.1 | Symbols: ATGSR2 | ATGSR2 (Arabidopsis thaliana glu... 296 8e-81 /	gb|EAY87434.1| hypothetical protein OsI_008667 [Oryza sativa (in... 294 3e-79 /	emb|CAA63981.1| glutamine synthetase [Vitis vinifera] 309 2e-84 /	GO:0003824 catalytic activity / GO:0004356 glutamate-ammonia ligase activity / GO:0006542 glutamine biosynthesis / GO:0006807 nitrogen compound metabolism /	PF00120 Gln-synt_C / PF03951 Gln-synt_N /
Contig6082	CT984513; CT982963;
Contig6083	CT984512; CT982559;	A5ATY0 Cluster: Hypothetical protein; n=1; Vitis vinif... 140 5e-32 /	jgi|Poptr1_1|292764|gw1.64.416.1 141 2e-34 /	AT1G80460.1 | Symbols: GLI1, NHO1 | NHO1 (NONHOST RESISTANCE TO ... 126 1e-29 /	emb|CAJ86056.1| H0821G03.7 [Oryza sativa (indica cultivar-group)] 122 6e-28 /	emb|CAO40496.1| unnamed protein product [Vitis vinifera] 142 2e-34 /
Contig6084	CT984603; CT980519; CT985393; CT980247;	A5AE53 Cluster: Hypothetical protein; n=1; Vitis vinif... 369 e-101 /	jgi|Poptr1_1|593788|eugene3.00570032 349 8e-97 /	AT1G20270.1 | Symbols: | oxidoreductase, 2OG-Fe(II) oxygenase f... 342 9e-95 /	gb|ABB47828.1| prolyl 4-hydroxylase alpha subunit, putative, exp... 340 3e-93 /	emb|CAO42933.1| unnamed protein product [Vitis vinifera] 372 e-103 /
Contig6085	CT986294; CT981409; CT981020; CT980580; CT987132; CT984441; CT986890;	A5AZB4 Cluster: Hypothetical protein; n=1; Vitis vinif... 96 2e-18 /	jgi|Poptr1_1|572193|eugene3.00140238 98 3e-21 /	AT5G62150.1 | Symbols: | peptidoglycan-binding LysM domain-cont... 86 2e-17 /	gb|AAO00717.2| expressed protein [Oryza sativa (japonica cultiva... 86 1e-16 /	emb|CAO24588.1| unnamed protein product [Vitis vinifera] 96 3e-20 /
Contig6086	CT984436; CT981754; CT981834; CT981563; CT987295; CT984435; CT981833; CT981753;
Contig6087	CT984433; CT984259;	Q6L7J8 Cluster: Harpin inducing protein 1-like 9; n=1;... 202 1e-50 /	jgi|Poptr1_1|416437|gw1.VI.810.1 193 1e-49 /	AT5G06320.1 | Symbols: NHL3 | NHL3 (NDR1/HIN1-like 3) | chr5:193... 187 8e-48 /	gb|AAB97367.1| harpin induced gene 1 homolog [Oryza sativa] 143 7e-34 /	emb|CAO15827.1| unnamed protein product [Vitis vinifera] 201 5e-52 /		PF07320 Hin1 /
Contig6088	CT984678; CT981678;	P42495 Cluster: Cinnamyl-alcohol dehydrogenase 1; n=1;... 261 3e-68 /	jgi|Poptr1_1|722315|estExt_Genewise1_v1.C_LG_IX2359 244 3e-65 /	AT4G34230.1 | Symbols: ATCAD5, CAD-5, CAD5 | CAD5 (CINNAMYL ALCO... 231 4e-61 /	gb|EAZ22022.1| hypothetical protein OsJ_005505 [Oryza sativa (ja... 228 2e-59 /	emb|CAO47870.1| unnamed protein product [Vitis vinifera] 254 6e-68 /	GO:0008270 zinc ion binding / GO:0009809 lignin biosynthesis / GO:0016491 oxidoreductase activity / GO:0045551 cinnamyl-alcohol dehydrogenase activity / GO:0046872 metal ion binding /	PF08240 ADH_N / PF00107 ADH_zinc_N /
Contig6089	CT984677;	Q42650 Cluster: Pyrophosphatase; n=1; Beta vulgaris|Re... 434 e-120 /	jgi|Poptr1_1|423671|gw1.29.183.1 433 e-122 /	AT1G15690.1 | Symbols: ATAVP3, AVP-3, AVP1 | AVP1 (vacuolar-type... 427 e-120 /	dbj|BAD02277.1| vacuolar proton pyrophosphatase [Oryza sativa (j... 424 e-118 /	emb|CAO66803.1| unnamed protein product [Vitis vinifera] 430 e-121 /	GO:0004427 inorganic diphosphatase activity / GO:0009678 hydrogen-translocating pyrophosphatase activity / GO:0015992 proton transport / GO:0016020 membrane / GO:0016787 hydrolase activity /	PF03030 H_PPase /
Contig6090	CT984509;	A5BN73 Cluster: Hypothetical protein; n=1; Vitis vinif... 217 3e-55 /	jgi|Poptr1_1|723032|estExt_Genewise1_v1.C_LG_IX3715 218 2e-57 /	AT3G47300.1 | Symbols: SELT | selenoprotein-related | chr3:17439... 196 1e-50 /	gb|EAY98363.1| hypothetical protein OsI_019596 [Oryza sativa (in... 187 3e-47 /	emb|CAO50132.1| unnamed protein product [Vitis vinifera] 217 7e-57 /
Contig6091	CT984675; CT984476; CT987753; CT980864; CT981764; CT986725; CT984163; CT982836; CT986696; CT984094; CT982564;	Q1RZ96 Cluster: Syntaxin/epimorphin family; n=1; Medic... 105 1e-21 /	jgi|Poptr1_1|421583|gw1.XII.43.1 113 9e-26 /	AT5G46860.1 | Symbols: ATVAM3, SYP22, ATSYP22, SGR3, VAM3 | VAM3... 103 9e-23 /	gb|AAV65109.1| syntaxin related protein [Oryza sativa (indica cu... 93 7e-19 /	emb|CAO63365.1| unnamed protein product [Vitis vinifera] 105 5e-23 /	GO:0006886 intracellular protein transport / GO:0008565 protein transporter activity / GO:0016020 membrane /	PF05739 SNARE / PF00804 Syntaxin /
Contig6092	CT984507; CT984977;
Contig6094	CT984505; CT984975;
Contig6095	CT984671; CT986566; CT987223; CT982067; CT986464;		jgi|Poptr1_1|278544|gw1.208.78.1 67 2e-12 /
Contig6096	CT984428; CT985849; CT986659;	A2ZLK0 Cluster: Hypothetical protein; n=1; Oryza sativ... 102 7e-21 /	jgi|Poptr1_1|587198|eugene3.02080015 105 1e-23 /	AT1G80890.1 | Symbols: | similar to unknown protein [Arabidopsi... 99 1e-21 /	ref|NP_001067003.1| Os12g0556400 [Oryza sativa (japonica cultiva... 102 5e-22 /	emb|CAO49392.1| unnamed protein product [Vitis vinifera] 99 2e-21 /
Contig6097	CT984589;
Contig6098	CT984425; CT984597; CT983973; CT983170; CT980892;	Q8LFP5 Cluster: Hypothetical protein; n=1; Arabidopsis... 248 2e-64 /	jgi|Poptr1_1|416378|gw1.VI.751.1 238 2e-63 /	AT4G28030.1 | Symbols: | GCN5-related N-acetyltransferase (GNAT... 245 1e-65 /	dbj|BAC65034.1| GCN5-related N-acetyltransferase-like [Oryza sat... 224 1e-58 /	emb|CAO66575.1| unnamed protein product [Vitis vinifera] 265 2e-71 /	GO:0008080 N-acetyltransferase activity /	PF00583 Acetyltransf_1 /
Contig6099	CT983262; CT985129; CT984588; CT987675; CT982096; CT986138;	Q8W101 Cluster: At1g02780/T14P4_3; n=1; Arabidopsis th... 73 6e-12 /	jgi|Poptr1_1|728694|estExt_Genewise1_v1.C_LG_XII0631 71 3e-13 /	AT1G02780.1 | Symbols: EMB2386 | EMB2386 (EMBRYO DEFECTIVE 2386)... 73 7e-14 /	gb|EAY90757.1| hypothetical protein OsI_011990 [Oryza sativa (in... 68 9e-12 /	emb|CAO40052.1| unnamed protein product [Vitis vinifera] 71 5e-13 /	GO:0003735 structural constituent of ribosome / GO:0005622 intracellular / GO:0005840 ribosome / GO:0006412 protein biosynthesis / GO:0030529 ribonucleoprotein complex /	PF01280 Ribosomal_L19e /
Contig6100	CT984586; CT984422; CT984489;
Contig6101	CT984583; CT984656; CT981142;	Q01307 Cluster: Petunia mitochondrial nad1 NADH dehydr... 179 1e-43 /				emb|CAO46823.1| unnamed protein product [Vitis vinifera] 161 4e-40 /	GO:0005739 mitochondrion /
Contig6102	CT986009; CT984501; CT983333; DR410128;
Contig6103	CT984663; CT983777;	Q6B4V4 Cluster: Chloroplast chaperonin 21; n=2; Vitis ... 212 1e-53 /	jgi|Poptr1_1|736748|estExt_Genewise1_v1.C_LG_XVIII0619 202 1e-52 /	AT5G20720.2 | Symbols: CPN10, CHCPN10, ATCPN21, CPN21, CPN20 | C... 189 7e-49 /	dbj|BAD35228.1| putative chaperonin 21 precursor [Oryza sativa (... 194 1e-49 /	gb|AAT80888.1| chloroplast chaperonin 21 [Vitis vinifera] 212 2e-55 /	GO:0005524 ATP binding / GO:0006457 protein folding /	PF00166 Cpn10 /
Contig6104	CT984499; CT983640; CT985653; CT986124;	O48537 Cluster: Putative sugar transporter; n=1; Prunu... 177 3e-43 /	jgi|Poptr1_1|266259|gw1.123.281.1 162 1e-40 /	AT5G16150.3 | Symbols: PGLCT, GLT1 | GLT1/PGLCT (GLUCOSE TRANSPO... 161 3e-40 /	gb|EAY72415.1| hypothetical protein OsI_000262 [Oryza sativa (in... 166 8e-41 /	emb|CAO49348.1| unnamed protein product [Vitis vinifera] 175 3e-44 /	GO:0005215 transporter activity / GO:0005351 sugar porter activity / GO:0006810 transport / GO:0008643 carbohydrate transport / GO:0016020 membrane / GO:0016021 integral to membrane /	PF00083 Sugar_tr /
Contig6105	CT984661; CT985607; CT987966; CT985436;	Q9LLS1 Cluster: S-like ribonuclease; n=1; Prunus dulci... 331 2e-89 /	jgi|Poptr1_1|414421|gw1.III.1524.1 343 5e-95 /	AT2G02990.1 | Symbols: RNS1 | RNS1 (RIBONUCLEASE 1); endoribonuc... 330 7e-91 /	gb|EAZ07095.1| hypothetical protein OsI_028327 [Oryza sativa (in... 274 2e-73 /	emb|CAO48374.1| unnamed protein product [Vitis vinifera] 317 1e-86 /	GO:0003723 RNA binding / GO:0004521 endoribonuclease activity /	PF00445 Ribonuclease_T2 /
Contig6106	CT984498;	Q2HUA9 Cluster: Embryo-specific 3; n=1; Medicago trunc... 209 1e-52 /	jgi|Poptr1_1|296757|gw1.831.2.1 225 3e-59 /	AT5G62200.1 | Symbols: | embryo-specific protein-related | chr5... 194 6e-50 /	gb|EAY72726.1| hypothetical protein OsI_000573 [Oryza sativa (in... 129 2e-29 /	emb|CAO49764.1| unnamed protein product [Vitis vinifera] 217 1e-56 /		PF06232 ATS3 /
Contig6107	CT984660; CT982616;
Contig6108	CT984497;	A5BL32 Cluster: Hypothetical protein; n=1; Vitis vinif... 68 1e-10 /	jgi|Poptr1_1|645542|grail3.0021033801 64 4e-11 /	AT5G43940.1 | Symbols: ADH2 | ADH2 (ALCOHOL DEHYDROGENASE 2); fo... 65 1e-11 /		emb|CAO40531.1| unnamed protein product [Vitis vinifera] 68 2e-12 /
Contig6109	CT984496; CT980922; CT981896;	A5BSC2 Cluster: Hypothetical protein; n=1; Vitis vinif... 87 2e-16 /	jgi|Poptr1_1|226968|gw1.X.1665.1 87 7e-18 /	AT1G29790.1 | Symbols: | similar to ATRAD3 (Arabidopsis thalian... 73 7e-14 /		emb|CAO66905.1| unnamed protein product [Vitis vinifera] 87 6e-18 /
Contig6110	CT984495; CT985088;
Contig6111	CT984494; CT987282;
Contig6112	CT984582; CT985919;	Q8SA83 Cluster: Putative permease 1; n=1; Arabidopsis ... 196 5e-49 /	jgi|Poptr1_1|733255|estExt_Genewise1_v1.C_LG_XV1399 200 5e-52 /	AT5G62890.3 | Symbols: | permease | chr5:25260949-25264301 FORWARD 196 6e-51 /	gb|EAZ07024.1| hypothetical protein OsI_028256 [Oryza sativa (in... 179 8e-45 /	emb|CAO64382.1| unnamed protein product [Vitis vinifera] 189 2e-48 /	GO:0005215 transporter activity / GO:0006810 transport / GO:0016020 membrane /	PF00860 Xan_ur_permease /
Contig6113	CT984418; DR409997; CT988841; CT988915; CT987478;	A5BZ93 Cluster: Hypothetical protein; n=1; Vitis vinif... 300 7e-80 /	jgi|Poptr1_1|423863|gw1.29.375.1 298 2e-81 /	AT1G78570.1 | Symbols: RHM1, ROL1 | RHM1/ROL1 (RHAMNOSE BIOSYNTH... 300 1e-81 /	gb|ABF95277.1| rhamnose biosynthetic enzyme 1, putative, express... 296 5e-80 /	emb|CAN79484.1| hypothetical protein [Vitis vinifera] 300 1e-81 /
Contig6114	CT984579; CT988065; CT987308;
Contig6115	CT984578; CT983453;	A5AJ26 Cluster: Hypothetical protein; n=1; Vitis vinif... 266 8e-70 /	jgi|Poptr1_1|561999|eugene3.00061958 259 1e-69 /	AT2G25070.1 | Symbols: | protein phosphatase 2C, putative / PP2... 260 6e-70 /	dbj|BAD28017.1| putative protein phosphatase type-2C [Oryza sati... 251 2e-66 /	emb|CAO44355.1| unnamed protein product [Vitis vinifera] 266 1e-71 /
Contig6116	CT984575; CT984815;
Contig6117	CT984408; CT983624; CT980957;
Contig6118	CT987980; CT984655;		jgi|Poptr1_1|551388|eugene3.00020703 96 3e-20 /			emb|CAO61950.1| unnamed protein product [Vitis vinifera] 74 2e-13 /
Contig6119	CT984491; CT986342;	A5C729 Cluster: Hypothetical protein; n=1; Vitis vinif... 304 5e-81 /	jgi|Poptr1_1|736966|estExt_Genewise1_v1.C_LG_XVIII1109 305 2e-83 /	AT2G25760.2 | Symbols: | protein kinase family protein | chr2:1... 288 2e-78 /	ref|NP_001044224.1| Os01g0744300 [Oryza sativa (japonica cultiva... 295 1e-79 /	emb|CAO43714.1| unnamed protein product [Vitis vinifera] 307 1e-83 /
Contig6120	CT984490;					emb|CAN77881.1| hypothetical protein [Vitis vinifera] 66 2e-11 /
Contig6121	CT984487; CT980571; CT985259; CT983117;	Q6R0C5 Cluster: MYB transcription factor; n=1; Arabido... 290 6e-77 /	jgi|Poptr1_1|248127|gw1.XIX.527.1 341 4e-94 /	AT1G09770.1 | Symbols: AtMYBCDC5, CDC5, ATCDC5 | ATCDC5 (Arabido... 293 1e-79 /	gb|EAZ30315.1| hypothetical protein OsJ_013798 [Oryza sativa (ja... 287 3e-77 /	emb|CAO65067.1| unnamed protein product [Vitis vinifera] 332 5e-91 /	GO:0003677 DNA binding / GO:0005634 nucleus / GO:0045449 regulation of transcription /	PF00249 Myb_DNA-binding /
Contig6122	CT984485; CT985427;
Contig6123	CT984647; CT984898;
Contig6124	CT984646; CT984897;
Contig6125	CT984484; CT980061;	A5BPP1 Cluster: Hypothetical protein; n=1; Vitis vinif... 163 1e-38 /	jgi|Poptr1_1|651800|grail3.0002045201 161 7e-40 /	AT1G03080.1 | Symbols: | kinase interacting family protein | ch... 132 3e-31 /	gb|EAY78532.1| hypothetical protein OsI_032491 [Oryza sativa (in... 96 2e-19 /	emb|CAO22565.1| unnamed protein product [Vitis vinifera] 164 1e-40 /
Contig6126	CT984571; CT983860; CT983019; CT987955;		jgi|Poptr1_1|557372|eugene3.00090632 87 7e-18 /			emb|CAO47791.1| unnamed protein product [Vitis vinifera] 69 3e-12 /
Contig6127	CT984404; CT985718; CT987094;
Contig6128	CT984403; CT983604; CT982116;	Q2HVA0 Cluster: Protein C6orf115, putative; n=1; Medic... 118 2e-25 /	jgi|Poptr1_1|718511|estExt_Genewise1_v1.C_LG_VII1182 116 1e-26 /	AT4G33640.1 | Symbols: | similar to hypothetical protein MtrDRA... 106 7e-24 /	gb|AAT81723.1| striated muscle activator-like protein [Oryza sat... 108 1e-23 /
Contig6130	CT984567; CT985890; CT980391; CT982114; CT982831; CT987492;	Q33AZ5 Cluster: Aldose 1-epimerase family protein, exp... 429 e-129 /	jgi|Poptr1_1|417880|gw1.VI.2253.1 458 e-140 /	AT3G17940.1 | Symbols: | aldose 1-epimerase family protein | ch... 438 e-131 /	gb|ABB46780.1| Aldose 1-epimerase family protein, expressed [Ory... 431 e-131 /	emb|CAO68210.1| unnamed protein product [Vitis vinifera] 460 e-140 /	GO:0005975 carbohydrate metabolism / GO:0016853 isomerase activity /	PF01263 Aldose_epim /
Contig6131	CT984399; DR409960; CT980980; CT987796; CT981457; CT982651;	A5AQ06 Cluster: Hypothetical protein; n=1; Vitis vinif... 255 1e-66 /	jgi|Poptr1_1|421730|gw1.XII.190.1 238 2e-63 /	AT4G01710.1 | Symbols: ARPC5, CRK | CRK (CROOKED) | chr4:735776-... 228 2e-60 /	gb|ABA94289.1| Actin polymerization factor, putative, expressed ... 228 2e-59 /	emb|CAN73657.1| hypothetical protein [Vitis vinifera] 255 3e-68 /
Contig6133	CT984564; CT980525;
Contig6134	CT985224; CT987977; CT983920;	O22151 Cluster: Golgi SNARE 12 protein; n=2; Arabidops... 374 e-102 /	jgi|Poptr1_1|572078|eugene3.00140123 375 e-104 /	AT2G45200.1 | Symbols: ATGOS12, GOS12 | GOS12 (GOLGI SNARE 12); ... 376 e-104 /	dbj|BAD08020.1| putative 28 kDa Golgi SNARE protein [Oryza sativ... 310 8e-84 /	emb|CAO24511.1| unnamed protein product [Vitis vinifera] 388 e-108 /	GO:0005783 endoplasmic reticulum / GO:0006810 transport / GO:0006886 intracellular protein transport / GO:0006888 ER to Golgi vesicle-mediated transport / GO:0015031 protein transport / GO:0016020 membrane / GO:0016021 integral to membrane /	PF05008 V-SNARE /
Contig6135	CT985397; CT982465;	A5B7R3 Cluster: Hypothetical protein; n=1; Vitis vinif... 186 2e-45 /	jgi|Poptr1_1|679950|grail3.0066014202 297 6e-81 /	AT5G04870.1 | Symbols: AK1, ATCPK1, CPK1 | CPK1 (calcium-depende... 64 1e-10 /		emb|CAO47418.1| unnamed protein product [Vitis vinifera] 287 8e-78 /
Contig6136	CT985220; CT985541;
Contig6137	CT985392; CT986237; CT981761; CT982229; CT983093; CT982399;	Q9FKX6 Cluster: Prolyl 4-hydroxylase, alpha subunit-li... 87 2e-16 /	jgi|Poptr1_1|585678|eugene3.01810008 84 2e-17 /	AT5G66060.1 | Symbols: | oxidoreductase, 2OG-Fe(II) oxygenase f... 87 1e-18 /	gb|EAY88098.1| hypothetical protein OsI_009331 [Oryza sativa (in... 72 4e-13 /	emb|CAO61966.1| unnamed protein product [Vitis vinifera] 89 8e-19 /	GO:0016706 oxidoreductase activity, acting on paired donors, with incorporation or reduction of molecular oxygen, 2-oxoglutarate as one donor, and incorporation of one atom each of oxygen into both donors / GO:0019538 protein metabolism /	PF03171 2OG-FeII_Oxy /
Contig6138	CT985391; CT985724; CT984609;	A4PR99 Cluster: ChaC-like protein; n=1; Medicago trunc... 182 8e-45 /	jgi|Poptr1_1|209861|gw1.V.5262.1 202 1e-52 /	AT1G44790.1 | Symbols: | ChaC-like family protein | chr1:169148... 181 2e-46 /	emb|CAD40871.2| OSJNBa0064H22.12 [Oryza sativa (japonica cultiva... 157 2e-38 /	emb|CAO61849.1| unnamed protein product [Vitis vinifera] 197 9e-51 /
Contig6139	CT985141; CT981806; CT986922;	A5BG91 Cluster: Hypothetical protein; n=1; Vitis vinif... 290 4e-77 /	jgi|Poptr1_1|552519|eugene3.00021834 301 2e-82 /	AT5G61970.1 | Symbols: | signal recognition particle-related / ... 282 1e-76 /	gb|EAZ42304.1| hypothetical protein OsJ_025787 [Oryza sativa (ja... 231 2e-60 /	emb|CAO68382.1| unnamed protein product [Vitis vinifera] 290 9e-79 /
Contig6140	CT985140; CT987627; CT986939; CT987876; CT980347; CT982021; CT980697; CT982322; CT984112; CT983923; CT983868; CT986524;	UPI00005DC219 Cluster: ATP-dependent helicase; n=1; Ar... 127 2e-28 /	jgi|Poptr1_1|723138|estExt_Genewise1_v1.C_LG_IX3922 132 6e-32 /	AT3G46960.1 | Symbols: | ATP-dependent helicase | chr3:17301989... 127 1e-30 /	gb|EAY84566.1| hypothetical protein OsI_005799 [Oryza sativa (in... 117 7e-27 /	emb|CAO21520.1| unnamed protein product [Vitis vinifera] 133 3e-32 /
Contig6141	CT987724; CT981890; CT985139; CT983634; CT987434;	O81042 Cluster: Hypothetical protein At2g46890; n=1; A... 100 3e-20 /	jgi|Poptr1_1|552326|eugene3.00021641 95 9e-21 /	AT2G46890.1 | Symbols: | similar to unknown protein [Arabidopsi... 100 2e-22 /	emb|CAD39348.2| OSJNBa0094O15.17 [Oryza sativa (japonica cultiva... 85 4e-17 /	emb|CAO24356.1| unnamed protein product [Vitis vinifera] 103 2e-23 /	GO:0016021 integral to membrane /	PF06966 DUF1295 /
Contig6142	CT985138; CT982294; CT984874; CT985133; CT986210;
Contig6143	CT980528; CT986107; CT985306; CT985699; CT986760; CT980091; CT985678;	Q9LV28 Cluster: Guanine nucleotide-binding protein; ac... 179 1e-43 /	jgi|Poptr1_1|552018|eugene3.00021333 174 3e-44 /	AT3G18130.1 | Symbols: | guanine nucleotide-binding family prot... 179 1e-45 /	gb|AAT39277.1| putative guanine nucleotide-binding protein beta ... 129 9e-30 /	emb|CAN61810.1| hypothetical protein [Vitis vinifera] 171 4e-43 /	GO:0004872 receptor activity / GO:0016301 kinase activity /	PF00400 WD40 /
Contig6144	CT985136; CT983339; CT982275;	Q1RXL2 Cluster: Tetratricopeptide-like helical; n=1; M... 147 9e-34 /	jgi|Poptr1_1|550991|eugene3.00020306 150 2e-36 /	AT3G56190.1 | Symbols: ASNAP, ALPHA-SNAP2 | ALPHA-SNAP2 (ALPHA-S... 140 1e-33 /	dbj|BAC99966.1| putative alpha-soluble NSF attachment protein [O... 127 6e-29 /	emb|CAO48820.1| unnamed protein product [Vitis vinifera] 145 5e-35 /	GO:0005478 intracellular transporter activity / GO:0005488 binding / GO:0005783 endoplasmic reticulum / GO:0005794 Golgi apparatus / GO:0006886 intracellular protein transport / GO:0006888 ER to Golgi vesicle-mediated transport /	PF02071 NSF /
Contig6145	CT985134; CT987877; CT988011;
Contig6146	CT985566; CT985723; CT985390; CT981511;
Contig6147	CT985216; CT985195;	Q8LEL0 Cluster: Hypothetical protein; n=1; Arabidopsis... 121 3e-26 /	jgi|Poptr1_1|174748|gw1.I.3348.1 176 1e-44 /	AT5G48500.1 | Symbols: | similar to unknown protein [Arabidopsi... 122 3e-28 /
Contig6148	CT985389; CT981581; CT982451; CT982433;
Contig6149	CT985388; CT980237; CT987557; CT983528; CT983694; CT986987;
Contig6150	CT986212; DR409986; ES897410; CT989186; CT989117; CT988462; CT985385; CT986207; CT984963; CT985035; CT984325; CT985146; CT986383; CT982050; CT981504; CT985521; CT985633; CT984168; CT984331; CT983444; CT985192; CT981370; CT981261; CT987111; CT985356; CT981509; CT984394; CT988035; CT981078; CT985309; CT985710; CT981965; DR410073; CT981148; CT981099; CT985048; CT981084; CT986570; CT982751; CT980321;…	Q9AVH2 Cluster: Putative senescence-associated protein... 308 1e-93 /	jgi|Poptr1_1|295482|gw1.7267.9.1 308 1e-99 /			emb|CAN61120.1| hypothetical protein [Vitis vinifera] 116 6e-26 /
Contig6151	CT982221; CT985210;
Contig6152	CT985207; CT981698;		jgi|Poptr1_1|551284|eugene3.00020599 69 1e-12 /	AT3G52730.1 | Symbols: | ubiquinol-cytochrome C reductase UQCRX... 65 3e-11 /
Contig6153	CT985131; CT984136; CT986221; CT987231; CT981994; CT980727; CT982289; CT984252; CT983200; CT982485;
Contig6154	CT985130; CT984784; CT980121;	Q9LRP7 Cluster: Autophagy-related protein 8i; n=1; Ara... 112 6e-24 /	jgi|Poptr1_1|409472|gw1.II.807.1 113 2e-26 /	AT3G15580.1 | Symbols: ATG8I, APG8H | APG8H (autophagy 8H); micr... 112 4e-26 /	gb|EAZ17124.1| hypothetical protein OsJ_031333 [Oryza sativa (ja... 104 5e-23 /	emb|CAO40186.1| unnamed protein product [Vitis vinifera] 106 4e-24 /		PF02991 MAP1_LC3 /
Contig6155	CT985128; CT981741; CT980397; CT983639; CT987190;
Contig6156	CT985299; CT983263; CT983813; CT983596;
Contig6157	CT985297; CT987314; CT986572;	A5BPN2 Cluster: Hypothetical protein; n=1; Vitis vinif... 95 3e-18 /	jgi|Poptr1_1|552128|eugene3.00021443 123 8e-29 /	AT2G45760.1 | Symbols: BAL, BAP2 | BAP2 (BON ASSOCIATION PROTEIN... 67 7e-12 /		emb|CAN72571.1| hypothetical protein [Vitis vinifera] 96 3e-20 /
Contig6158	CT985296; CT980775; CT980945; CT987365;	A5B3R4 Cluster: Hypothetical protein; n=1; Vitis vinif... 144 7e-45 /	jgi|Poptr1_1|293600|gw1.66.273.1 129 2e-41 /	AT3G62550.1 | Symbols: | universal stress protein (USP) family ... 88 7e-26 /	dbj|BAD44900.1| putative ER6 protein [Oryza sativa (japonica cul... 118 8e-37 /	emb|CAO17447.1| unnamed protein product [Vitis vinifera] 144 1e-47 /
Contig6159	CT985294; CT986290;
Contig6160	CT985121; CT987518;	A5C526 Cluster: Hypothetical protein; n=1; Vitis vinif... 262 8e-69 /	jgi|Poptr1_1|557559|eugene3.00090819 263 9e-71 /	AT2G14620.1 | Symbols: | xyloglucan:xyloglucosyl transferase, p... 245 2e-65 /	dbj|BAD53910.1| putative xyloglucan endotransglycosylase [Oryza ... 137 3e-32 /	emb|CAN70891.1| hypothetical protein [Vitis vinifera] 262 2e-70 /
Contig6161	CT985205; CT982105; CT982328;	Q6YSM8 Cluster: Hypothetical protein orf448; n=1; Bras... 131 1e-31 /	jgi|Poptr1_1|285665|gw1.375.3.1 103 2e-22 /	AT2G07749.1 | Symbols: | Identical to Hypothetical mitochondria... 132 4e-31 /		emb|CAO47103.1| unnamed protein product [Vitis vinifera] 80 4e-15 /	GO:0005739 mitochondrion /	PF05919 Mitovir_RNA_pol /
Contig6162	CT982912; CT985378; CT980473; CT982928; CT980905;
Contig6163	CT985377; CT986903;
Contig6164	CT985376; CT986902;	Q49L00 Cluster: Chloroplast 30S ribosomal protein S14;... 176 3e-43 /	jgi|Poptr1_1|204205|gw1.IX.4670.1 135 1e-32 /	ATCG00330.1 | Symbols: RPS14 | 30S chloroplast ribosomal protein... 170 4e-43 /	prf||1603356Y ribosomal protein S14 141 9e-34 /	gb|ABE47532.1| ribosomal protein S14 [Vitis vinifera] 165 2e-41 /	GO:0003723 RNA binding / GO:0003735 structural constituent of ribosome / GO:0005622 intracellular / GO:0005840 ribosome / GO:0006412 protein biosynthesis / GO:0009507 chloroplast / GO:0019843 rRNA binding / GO:0030529 ribonucleoprotein complex /	PF00253 Ribosomal_S14 /
Contig6165	CT985374; CT981052; CT987185; CT981103;	Q1SUP9 Cluster: Adenylate kinase; n=1; Medicago trunca... 276 1e-72 /	jgi|Poptr1_1|552515|eugene3.00021830 271 4e-73 /	AT5G63400.1 | Symbols: ADK1 | ADK1 (ADENYLATE KINASE 1); adenyla... 236 2e-62 /	dbj|BAA01181.1| adenylate kinase-b [Oryza sativa] 269 1e-71 /	emb|CAO68268.1| unnamed protein product [Vitis vinifera] 264 8e-71 /	GO:0004017 adenylate kinase activity / GO:0005524 ATP binding / GO:0006139 nucleobase, nucleoside, nucleotide and nucleic acid metabolism / GO:0016301 kinase activity / GO:0016776 phosphotransferase activity, phosphate group as acceptor / GO:0019201 nucleotide kinase activity /	PF00406 ADK / PF05191 ADK_lid /
Contig6166	CT985373; CT982000; CT984054; CT981220;
Contig6167	CT984891; CT981425; CT985372; CT981887; CT983228;	A5AEW2 Cluster: Hypothetical protein; n=1; Vitis vinif... 366 e-100 /	jgi|Poptr1_1|408975|gw1.II.310.1 366 e-102 /	AT4G14960.2 | Symbols: TUA6 | TUA6 (tubulin alpha-6 chiain) | ch... 362 e-100 /	gb|ABF98641.1| Tubulin alpha-1 chain, putative, expressed [Oryza... 359 5e-99 /	emb|CAO14948.1| unnamed protein product [Vitis vinifera] 366 e-101 /
Contig6168	CT985371; CT982106;	A4PXB0 Cluster: Hypothetical protein; n=1; Medicago tr... 194 1e-48 /
Contig6169	CT985197; CT987482;
Contig6170	CT985369; CT987007; CT986785; CT986709;	Q10Q34 Cluster: Expressed protein; n=1; Oryza sativa (... 70 4e-11 /	jgi|Poptr1_1|668636|grail3.0059010401 74 2e-14 /	AT5G39380.1 | Symbols: | calmodulin-binding protein-related | c... 65 8e-12 /	gb|ABF94600.1| expressed protein [Oryza sativa (japonica cultiva... 70 2e-12 /	emb|CAO15046.1| unnamed protein product [Vitis vinifera] 72 1e-13 /		PF07839 CaM_binding /
Contig6171	CT985117; CT982778;	A0MA74 Cluster: Xyloglucan endotransglucosylase; n=1; ... 112 5e-24 /	jgi|Poptr1_1|708892|estExt_Genewise1_v1.C_LG_I8040 109 9e-25 /	AT5G13870.1 | Symbols: EXGT-A4 | EXGT-A4 (ENDOXYLOGLUCAN TRANSFE... 102 1e-22 /	gb|ABA94104.1| xyloglucan endotransglucosylase/hydrolase precurs... 100 1e-21 /	emb|CAO68730.1| unnamed protein product [Vitis vinifera] 105 2e-23 /	GO:0004553 hydrolase activity, hydrolyzing O-glycosyl compounds / GO:0005618 cell wall / GO:0005975 carbohydrate metabolism / GO:0006073 glucan metabolism / GO:0016762 xyloglucan:xyloglucosyl transferase activity / GO:0048046 apoplast /	PF00722 Glyco_hydro_16 / PF06955 XET_C /
Contig6172	CT985289; CT985090;	Q45NL7 Cluster: Thioredoxin h; n=1; Medicago sativa|Re... 96 5e-19 /	jgi|Poptr1_1|412045|gw1.II.3380.1 87 3e-18 /	AT3G51030.1 | Symbols: ATTRX H1, ATTRX1 | ATTRX1 (Arabidopsis th... 86 9e-18 /	pdb|1WMJ|A Chain A, Solution Structure Of Thioredoxin Type H Fro... 79 7e-15 /	emb|CAO61079.1| unnamed protein product [Vitis vinifera] 89 1e-18 /	GO:0006662 glycerol ether metabolism / GO:0009055 electron carrier activity / GO:0015035 protein disulfide oxidoreductase activity / GO:0045454 cell redox homeostasis /	PF00085 Thioredoxin /
Contig6173	CT985288; CT981653; CT987598; CT983440; CT984149; CT983827; CT986439; CT986619;	Q6Z2G9 Cluster: Putative tubby-like protein; n=1; Oryz... 105 2e-21 /	jgi|Poptr1_1|651944|grail3.0002057401 111 3e-25 /	AT2G18280.2 | Symbols: AtTLP2 | AtTLP2 (TUBBY LIKE PROTEIN 2); p... 100 4e-22 /	dbj|BAD08037.1| putative tubby-like protein [Oryza sativa (japon... 105 1e-22 /	emb|CAO61143.1| unnamed protein product [Vitis vinifera] 110 1e-24 /		PF00646 F-box / PF01167 Tub /
Contig6174	CT985115; CT980066; CT986651;
Contig6175	CT985286;	Q8W4M7 Cluster: DNA repair helicase UVH6; n=1; Arabido... 107 3e-22 /	jgi|Poptr1_1|551188|eugene3.00020503 107 3e-24 /	AT1G03190.2 | Symbols: ATXPD, UVH6 | UVH6 (ULTRAVIOLET HYPERSENS... 107 5e-24 /	gb|AAT93995.1| putative nucleotide excision repair protein XP-D ... 99 9e-21 /	emb|CAO22519.1| unnamed protein product [Vitis vinifera] 116 1e-26 /	GO:0000166 nucleotide binding / GO:0003676 nucleic acid binding / GO:0003677 DNA binding / GO:0004003 ATP-dependent DNA helicase activity / GO:0004386 helicase activity / GO:0005524 ATP binding / GO:0005634 nucleus / GO:0006139 nucleobase, nucleoside, nucleotide and nucleic acid metabolism / GO:0006281 DNA repair / GO:0006289 nucleotide-excision repair / GO:0006350 transcription / GO:0006355 regu…	PF06733 DEAD_2 / PF06777 DUF1227 /
Contig6176	CT985112; CT985333;	Q84V95 Cluster: Pyruvate decarboxylase 1; n=1; Lotus c... 298 5e-80 /	jgi|Poptr1_1|560932|eugene3.00060891 288 1e-78 /	AT5G54960.1 | Symbols: PDC2 | PDC2 (PYRUVATE DECARBOXYLASE-2); p... 276 3e-75 /	ref|NP_001055805.1| Os05g0469800 [Oryza sativa (japonica cultiva... 272 3e-73 /	emb|CAO63892.1| unnamed protein product [Vitis vinifera] 280 3e-76 /	GO:0000287 magnesium ion binding / GO:0003824 catalytic activity / GO:0004737 pyruvate decarboxylase activity / GO:0016829 lyase activity / GO:0016831 carboxy-lyase activity / GO:0030976 thiamin pyrophosphate binding /	PF02775 TPP_enzyme_C / PF00205 TPP_enzyme_M / PF02776 TPP_enzyme_N /
Contig6177	CT985110; CT984774; CT983221; CT987374; CT981013; CT982762; CT986114;
Contig6178	CT985193; CT981149; CT985154; CT987592;	Q41126 Cluster: Non-specific lipid transfer-like prote... 84 8e-15 /	jgi|Poptr1_1|415490|gw1.III.2593.1 99 2e-21 /	AT5G48485.1 | Symbols: DIR1 | DIR1 (DEFECTIVE IN INDUCED RESISTA... 72 3e-13 /	dbj|BAC16424.1| unknown protein [Oryza sativa (japonica cultivar... 74 4e-13 /	emb|CAO15596.1| unnamed protein product [Vitis vinifera] 79 3e-15 /	GO:0006869 lipid transport /	PF00234 Tryp_alpha_amyl /
Contig6179	CT985364; CT980434; CT980872; CT980199;	A5C4X8 Cluster: Hypothetical protein; n=1; Vitis vinif... 510 e-143 /	jgi|Poptr1_1|216154|gw1.VII.459.1 500 e-142 /	AT1G07670.1 | Symbols: | calcium-transporting ATPase 4, endopla... 508 e-144 /	gb|AAY82462.1| Ca2+-ATPase [Oryza sativa (indica cultivar-group)] 488 e-137 /	emb|CAN79679.1| hypothetical protein [Vitis vinifera] 510 e-144 /
Contig6180	CT985190; CT985756;
Contig6181	CT985360; CT985049;	Q9C521 Cluster: Hypothetical protein At1g77610; n=1; A... 105 1e-21 /	jgi|Poptr1_1|651407|grail3.0002012301 103 2e-23 /	AT1G77610.1 | Symbols: | glucose-6-phosphate/phosphate transloc... 105 6e-24 /	dbj|BAD08930.1| putative glucose-6-phosphate/phosphate transloca... 103 2e-22 /	emb|CAO61859.1| unnamed protein product [Vitis vinifera] 102 6e-23 /	GO:0016020 membrane /	PF00892 DUF6 / PF03151 TPT /
Contig6182	CT985108;	Q96453 Cluster: 14-3-3-like protein D; n=1; Glycine ma... 196 2e-48 /	jgi|Poptr1_1|548619|eugene3.00011060 182 3e-46 /	AT2G42590.2 | Symbols: GF14 MU, GENERAL REGULATORY FACTOR 9, GRF... 187 8e-48 /	gb|AAX95656.1| 14-3-3 protein [Oryza sativa (japonica cultivar-g... 162 1e-39 /	emb|CAO61715.1| unnamed protein product [Vitis vinifera] 179 4e-45 /	GO:0019904 protein domain specific binding /
Contig6183	CT985275; CT985002;	A5BH92 Cluster: Hypothetical protein; n=1; Vitis vinif... 301 2e-80 /	jgi|Poptr1_1|550737|eugene3.00020052 302 1e-82 /	AT4G35300.2 | Symbols: TMT2 | TMT2 (TONOPLAST MONOSACCHARIDE TRA... 278 2e-75 /	gb|EAZ22316.1| hypothetical protein OsJ_005799 [Oryza sativa (ja... 270 3e-72 /	gb|AAY40466.1| putative hexose transporter [Vitis vinifera] 304 6e-83 /
Contig6184	CT983924; CT985103;	Q84WQ5 Cluster: Hypothetical protein At4g27460; n=1; A... 102 1e-20 /	jgi|Poptr1_1|293276|gw1.659.118.1 130 9e-31 /	AT4G27460.1 | Symbols: | CBS domain-containing protein | chr4:1... 102 1e-22 /	gb|ABG66170.1| CBS domain-containing protein, putative, expresse... 74 3e-13 /	emb|CAO16914.1| unnamed protein product [Vitis vinifera] 103 2e-22 /		PF00571 CBS /
Contig6185	CT985359; CT983865;
Contig6186	CT985182; CT984401; CT987101; CT981243; CT984088; CT983815; CT986714;
Contig6187	CT985180; CT982703;
Contig6188	CT985179; CT987614; CT984343; CT981780;
Contig6189	CT985176; CT986586; CT982662; CT981324; CT981275;	Q330L2 Cluster: Sodium/proton antiporter; n=1; Glycine... 92 2e-17 /	jgi|Poptr1_1|595505|eugene3.00700146 92 5e-19 /	AT3G05030.1 | Symbols: ATNHX2, NHX2 | NHX2 (sodium proton exchan... 89 4e-18 /	gb|EAZ05061.1| hypothetical protein OsI_026293 [Oryza sativa (in... 76 1e-13 /	emb|CAN63119.1| hypothetical protein [Vitis vinifera] 86 5e-17 /	GO:0006814 sodium ion transport / GO:0006885 regulation of pH / GO:0015299 solute:hydrogen antiporter activity / GO:0015385 sodium:hydrogen antiporter activity / GO:0016021 integral to membrane /	PF00999 Na_H_Exchanger /
Contig6190	CT985350; CT985800; CT985773; CT983899; CT982434;
Contig6191	CT985349; CT982203; CT982002;	A2ZAH9 Cluster: Hypothetical protein; n=1; Oryza sativ... 129 1e-28 /	jgi|Poptr1_1|725412|estExt_Genewise1_v1.C_LG_X3386 138 3e-33 /	AT2G38710.2 | Symbols: | AMMECR1 family | chr2:16191595-1619384... 125 2e-29 /	gb|EAY79613.1| hypothetical protein OsI_033572 [Oryza sativa (in... 129 6e-30 /	emb|CAO63900.1| unnamed protein product [Vitis vinifera] 143 2e-34 /		PF00294 PfkB / PF01871 AMMECR1 /
Contig6192	CT985273; CT985017; CT987414; CT986992; CT985870; CT987933; CT981466; CT981065; CT983587; CT983530; CT984809; CT983032; CT986260;
Contig6193	CT985100; CT986211; CT983755;	Q8H387 Cluster: Hypothetical protein OJ1513_F02.133; n... 149 7e-35 /	jgi|Poptr1_1|572056|eugene3.00140101 146 8e-36 /	AT2G23090.1 | Symbols: | similar to hypothetical protein [Cicer... 136 1e-32 /	dbj|BAC16171.1| unknown protein [Oryza sativa (japonica cultivar... 149 5e-36 /	emb|CAO61454.1| unnamed protein product [Vitis vinifera] 140 7e-34 /		PF08927 DUF1909 /
Contig6194	CT985268; CT986476; CT986652;		jgi|Poptr1_1|737941|estExt_Genewise1_v1.C_LG_XVIII3096 72 2e-13 /		gb|EAY99950.1| hypothetical protein OsI_021183 [Oryza sativa (in... 67 6e-11 /	emb|CAO66612.1| unnamed protein product [Vitis vinifera] 70 1e-12 /
Contig6195	CT985266; CT983532; CT980350;	Q6K7S7 Cluster: Cytochrome c biogenesis protein-like; ... 84 1e-14 /	jgi|Poptr1_1|553738|eugene3.00030371 84 2e-16 /	AT1G15220.2 | Symbols: ATCCMH | ATCCMH | chr1:5240466-5241112 RE... 81 1e-15 /	dbj|BAD21809.1| cytochrome c biogenesis protein-like [Oryza sati... 84 7e-16 /	emb|CAO45877.1| unnamed protein product [Vitis vinifera] 80 2e-15 /		PF03918 CcmH /
Contig6196	CT985264; CT985623; CT985580; CT984709; CT983998; CT980265;	Q56E62 Cluster: Nucleoside diphosphate kinase 1; n=1; ... 281 2e-74 /	jgi|Poptr1_1|591761|eugene3.00400106 259 1e-69 /	AT4G09320.1 | Symbols: NDPK1 | NDPK1 (nucleoside diphosphate kin... 265 2e-71 /	gb|AAG60181.1|AC084763_1 putative nucleoside diphosphate kinase ... 251 2e-66 /	emb|CAO70512.1| unnamed protein product [Vitis vinifera] 263 2e-70 /	GO:0000166 nucleotide binding / GO:0000287 magnesium ion binding / GO:0004550 nucleoside diphosphate kinase activity / GO:0005524 ATP binding / GO:0006183 GTP biosynthesis / GO:0006228 UTP biosynthesis / GO:0006241 CTP biosynthesis / GO:0009117 nucleotide metabolism / GO:0009209 pyrimidine ribonucleoside triphosphate biosynthesis / GO:0016301 kinase activity / GO:0016740 transferase activity / GO…
Contig6197	CT985092; CT984714;	A5BN09 Cluster: Hypothetical protein; n=1; Vitis vinif... 268 2e-70 /	jgi|Poptr1_1|294647|gw1.70.100.1 268 2e-72 /	AT5G09810.1 | Symbols: ACT2/7, ACT7 | ACT7 (actin 7) | chr5:3052... 264 4e-71 /	gb|AAR88568.1| actin [Oryza sativa (japonica cultivar-group)] 265 1e-70 /	emb|CAO46481.1| unnamed protein product [Vitis vinifera] 268 4e-72 /
Contig6198	CT985262; CT982553; CT987714; CT987999; CT986449; CT987272; CT987318; CT986529; CT986668;	Q2PEU6 Cluster: Hypothetical protein; n=1; Trifolium p... 279 1e-73 /	jgi|Poptr1_1|415791|gw1.VI.164.1 228 4e-60 /	AT2G29050.1 | Symbols: ATRBL1 | ATRBL1 (ARABIDOPSIS THALIANA RHO... 254 5e-68 /	gb|AAX95289.1| Rhomboid family, putative [Oryza sativa (japonica... 242 1e-63 /	emb|CAO15655.1| unnamed protein product [Vitis vinifera] 289 2e-78 /	GO:0016021 integral to membrane /	PF01694 Rhomboid /
Contig6199	CT985091; CT983833; CT982088;
Contig6200	CT985171; CT986364; CT987212; CT980085; CT987555; CT983502; CT983673; CT983527; CT983468; CT983163; CT986341;
Contig6201	CT985343; CT983438;
Contig6202	CT981848; CT985341; CT980469; CT982989; CT985931; CT984998;		jgi|Poptr1_1|282150|gw1.28.724.1 70 4e-13 /	AT4G12340.1 | Symbols: | similar to Os05g0103500 [Oryza sativa ... 63 6e-11 /		emb|CAO70310.1| unnamed protein product [Vitis vinifera] 81 4e-16 /
Contig6203	CT985163; CT985366; CT984002; CT985850;	Q9SUQ3 Cluster: Putative receptor kinase; n=1; Arabido... 334 4e-90 /	jgi|Poptr1_1|180084|gw1.I.8684.1 357 5e-99 /	AT4G23740.1 | Symbols: | leucine-rich repeat transmembrane prot... 336 1e-92 /	dbj|BAA94519.1| putative receptor-like kinase [Oryza sativa (jap... 314 3e-85 /	emb|CAO65842.1| unnamed protein product [Vitis vinifera] 360 1e-99 /	GO:0000166 nucleotide binding / GO:0004672 protein kinase activity / GO:0004872 receptor activity / GO:0005524 ATP binding / GO:0006468 protein amino acid phosphorylation / GO:0016020 membrane / GO:0016021 integral to membrane / GO:0016301 kinase activity / GO:0016740 transferase activity /	PF00560 LRR_1 / PF00069 Pkinase / PF08263 LRRNT_2 /
Contig6204	CT984648; CT984193; CT985089;	A5C5E8 Cluster: Hypothetical protein; n=1; Vitis vinif... 149 1e-34 /	jgi|Poptr1_1|423214|gw1.XII.1674.1 142 1e-34 /	AT1G74690.1 | Symbols: IQD31 | IQD31 (IQ-domain 31); calmodulin ... 103 7e-23 /	gb|EAZ35078.1| hypothetical protein OsJ_018561 [Oryza sativa (ja... 123 5e-28 /	emb|CAO62523.1| unnamed protein product [Vitis vinifera] 149 2e-36 /
Contig6205	CT985256; CT980400; CT987946; CT987898;
Contig6206	CT985082; CT983847; CT985812;	P81898 Cluster: Peptide-N4-(N-acetyl-beta-glucosaminyl... 156 1e-36 /	jgi|Poptr1_1|235572|gw1.XI.3552.1 159 2e-39 /	AT3G14920.1 | Symbols: | similar to unknown protein [Arabidopsi... 145 3e-35 /	dbj|BAB92155.1| unknown protein [Oryza sativa (japonica cultivar... 102 2e-21 /	emb|CAO39400.1| unnamed protein product [Vitis vinifera] 165 4e-41 /	GO:0000224 peptide-N4-(N-acetyl-beta-glucosaminyl)asparagine amidase activity / GO:0016787 hydrolase activity /
Contig6207	CT985336; CT984486; CT985230; CT986644;	Q94FN1 Cluster: Phosphatidylinositol transfer-like pro... 224 4e-57 /	jgi|Poptr1_1|721963|estExt_Genewise1_v1.C_LG_IX1678 254 7e-68 /	AT2G21520.1 | Symbols: | transporter | chr2:9223554-9226033 FOR... 199 3e-51 /	gb|AAU43984.1| unknown protein [Oryza sativa (japonica cultivar-... 178 3e-44 /	emb|CAO47586.1| unnamed protein product [Vitis vinifera] 268 6e-72 /	GO:0005215 transporter activity / GO:0005622 intracellular / GO:0006810 transport /	PF00650 CRAL_TRIO / PF03765 CRAL_TRIO_N /
Contig6208	CT985161;	A2Q4U5 Cluster: Tubulin binding cofactor C; n=1; Medic... 303 8e-81 /	jgi|Poptr1_1|235482|gw1.XI.3462.1 308 3e-84 /	AT3G57890.1 | Symbols: | tubulin-specific chaperone C-related |... 300 1e-81 /	gb|EAZ01669.1| hypothetical protein OsI_022901 [Oryza sativa (in... 251 2e-66 /	emb|CAO23370.1| unnamed protein product [Vitis vinifera] 316 2e-86 /		PF07986 TBCC /
Contig6209	CT985335; CT984228;	Q9SV06 Cluster: Hypothetical protein F4F15.90; n=1; Ar... 86 2e-15 /	jgi|Poptr1_1|548146|eugene3.00010587 99 2e-21 /	AT3G51980.1 | Symbols: | binding | chr3:19296789-19298480 REVERSE 86 2e-17 /		emb|CAO68743.1| unnamed protein product [Vitis vinifera] 96 3e-20 /	GO:0005488 binding /
Contig6210	CT985326; CT986956;	Q9SR22 Cluster: Putative pectinacetylesterase; n=1; Ar... 89 8e-17 /	jgi|Poptr1_1|199411|gw1.IV.4500.1 86 5e-18 /	AT3G09410.1 | Symbols: | pectinacetylesterase family protein | ... 89 7e-19 /	gb|EAZ32629.1| hypothetical protein OsJ_016112 [Oryza sativa (ja... 75 5e-14 /	emb|CAO15643.1| unnamed protein product [Vitis vinifera] 87 4e-18 /		PF03283 PAE /
Contig6211	CT985325; CT986955;
Contig6212	CT985250; CT986603; CT987438; CT982696;	Q940X7 Cluster: RING-box protein 1a; n=1; Arabidopsis ... 197 3e-49 /	jgi|Poptr1_1|645824|grail3.0037002301 195 1e-50 /	AT5G20570.1 | Symbols: HRT1, ROC1, RBX1 | RBX1 (RING-BOX 1) | ch... 197 4e-51 /	ref|NP_001041779.1| Os01g0106800 [Oryza sativa (japonica cultiva... 195 6e-50 /	emb|CAO65237.1| unnamed protein product [Vitis vinifera] 195 2e-50 /	GO:0005515 protein binding / GO:0005634 nucleus / GO:0006512 ubiquitin cycle / GO:0008270 zinc ion binding / GO:0046872 metal ion binding /	PF00097 zf-C3HC4 /
Contig6213	CT985248; CT984190;
Contig6214	CT985078; CT984277;	UPI00005F13CC Cluster: COG4678: Muramidase (phage lamb... 129 4e-29 /
Contig6215	CT985245; CT981337; CT984056;
Contig6216	CT985076; CT982807; CT980174; CT980226;	A5BPG7 Cluster: Hypothetical protein; n=1; Vitis vinif... 194 6e-48 /	jgi|Poptr1_1|558276|eugene3.00091536 192 3e-49 /	AT2G23770.1 | Symbols: | protein kinase family protein / peptid... 117 1e-26 /	gb|EAY81305.1| hypothetical protein OsI_035264 [Oryza sativa (in... 107 4e-23 /	emb|CAN60025.1| hypothetical protein [Vitis vinifera] 194 1e-49 /
Contig6217	CT985242; CT981004; CT987782; CT987781; CT985732; CT981519; CT986931;	A5C997 Cluster: Hypothetical protein; n=1; Vitis vinif... 160 2e-37 /	jgi|Poptr1_1|662371|grail3.0079006701 156 2e-38 /	AT5G52240.1 | Symbols: ATMP1, ATMAPR5, MSBP1 | MSBP1 (ARABIDOPSI... 142 3e-34 /	gb|EAY79124.1| hypothetical protein OsI_033083 [Oryza sativa (in... 141 4e-33 /	emb|CAO15512.1| unnamed protein product [Vitis vinifera] 160 3e-39 /
Contig6218	CT985240;	O04391 Cluster: Cinnamyl alcohol dehydrogenase; n=1; E... 258 1e-67 /	jgi|Poptr1_1|415825|gw1.VI.198.1 216 6e-57 /	AT5G19440.1 | Symbols: | cinnamyl-alcohol dehydrogenase, putati... 207 3e-54 /	dbj|BAD73514.1| putative cinnamyl alcohol dehydrogenase [Oryza s... 195 8e-50 /	emb|CAO21890.1| unnamed protein product [Vitis vinifera] 210 7e-55 /	GO:0003824 catalytic activity / GO:0044237 cellular metabolism / GO:0050662 coenzyme binding /	PF01370 Epimerase /
Contig6219	CT985074; CT985960; CT985058; CT987097;
Contig6220	CT984702; CT980056; CT985324;	Q8VZH5 Cluster: Receptor protein kinase-like protein; ... 387 e-106 /	jgi|Poptr1_1|668221|grail3.0076008101 392 e-109 /	AT3G51550.1 | Symbols: | protein kinase family protein | chr3:1... 381 e-106 /	gb|ABF95782.1| protein kinase family protein, putative, expresse... 372 e-103 /	emb|CAO18320.1| unnamed protein product [Vitis vinifera] 358 2e-99 /	GO:0000166 nucleotide binding / GO:0004672 protein kinase activity / GO:0004674 protein serine/threonine kinase activity / GO:0004713 protein-tyrosine kinase activity / GO:0004872 receptor activity / GO:0005524 ATP binding / GO:0006468 protein amino acid phosphorylation / GO:0016020 membrane / GO:0016301 kinase activity / GO:0016740 transferase activity /	PF07714 Pkinase_Tyr /
Contig6221	CT985148; CT986532; CT987038; CT980154; CT986096;
Contig6222	CT984453; CT984439; CT982365; CT985315;	Q9ZSQ6 Cluster: T-complex protein 1 epsilon subunit; n... 285 2e-75 /	jgi|Poptr1_1|726172|estExt_Genewise1_v1.C_LG_X5038 292 2e-79 /	AT1G24510.2 | Symbols: | T-complex protein 1 epsilon subunit, p... 276 2e-74 /	dbj|BAD53747.1| putative T complex protein [Oryza sativa (japoni... 285 2e-76 /	emb|CAO42466.1| unnamed protein product [Vitis vinifera] 290 2e-78 /	GO:0000166 nucleotide binding / GO:0005515 protein binding / GO:0005524 ATP binding / GO:0006457 protein folding / GO:0044267 cellular protein metabolism / GO:0051082 unfolded protein binding /	PF00118 Cpn60_TCP1 /
Contig6223	CT985313;	Q5ZA96 Cluster: Putative selenoprotein O; n=1; Oryza s... 124 2e-27 /	jgi|Poptr1_1|750527|fgenesh4_pg.C_LG_I000130 127 4e-30 /	AT5G13030.1 | Symbols: | similar to Os06g0320700 [Oryza sativa ... 122 1e-28 /	dbj|BAD61584.1| putative selenoprotein O [Oryza sativa (japonica... 124 1e-28 /	emb|CAO21993.1| unnamed protein product [Vitis vinifera] 130 1e-30 /		PF02696 UPF0061 /
Contig6224	CT985312; CT980774; CT985070; CT980290;	Q1T3E8 Cluster: NAD-binding site; Fumarate lyase; n=1;... 138 9e-32 /	jgi|Poptr1_1|550001|eugene3.00012442 136 5e-33 /	AT4G37760.1 | Symbols: | squalene monooxygenase, putative / squ... 128 2e-30 /	gb|ABF94793.1| Squalene monooxygenase, putative, expressed [Oryz... 135 5e-32 /	emb|CAO49806.1| unnamed protein product [Vitis vinifera] 143 9e-35 /	GO:0006118 electron transport / GO:0008152 metabolism / GO:0016491 oxidoreductase activity / GO:0016829 lyase activity /	PF01266 DAO / PF08491 SE /
Contig6225	CT985237; CT985072;	Q307Y2 Cluster: Hypothetical protein; n=1; Solanum tub... 265 4e-78 /	jgi|Poptr1_1|195162|gw1.IV.251.1 267 2e-80 /	AT3G02200.2 | Symbols: | proteasome family protein | chr3:40669... 241 3e-70 /	emb|CAE04486.1| OSJNBa0094O15.2 [Oryza sativa (japonica cultivar... 252 3e-70 /	emb|CAO49178.1| unnamed protein product [Vitis vinifera] 288 5e-86 /		PF01399 PCI /
Contig6226	CT985233; CT986796;		jgi|Poptr1_1|669299|grail3.0020003901 74 2e-14 /
Contig6227	CT985231; CT984566; CT985331; CT981141; CT984803; CT981607;					emb|CAO71556.1| unnamed protein product [Vitis vinifera] 68 8e-12 /
Contig6228	CT985229; CT983029;
Contig6229	CT985064; CT982849; CT982223;	O22287 Cluster: GDP-mannose pyrophosphorylase; n=1; Ar... 251 1e-65 /	jgi|Poptr1_1|659626|grail3.0022021203 253 6e-68 /	AT2G39770.1 | Symbols: VTC1, SOZ1, EMB101, GMP1, CYT1 | CYT1 (CY... 251 2e-67 /	dbj|BAD05471.1| putative GDP-mannose pyrophosphorylase [Oryza sa... 247 1e-65 /	emb|CAO69137.1| unnamed protein product [Vitis vinifera] 252 1e-67 /	GO:0008415 acyltransferase activity / GO:0009058 biosynthesis / GO:0016740 transferase activity / GO:0016779 nucleotidyltransferase activity /	PF00483 NTP_transferase / PF00132 Hexapep /
Contig6230	CT985063; CT982848; CT982222;
Contig6231	CT985227; CT987631; CT984813; CT980413;
Contig6232	CT985061; CT982897; CT984548; CT982137; CT980909; CT980430;
Contig6233	CT982589; CT982889; CT985903; CT980175; CT981702; CT982801; CT987071;
Contig6234	CT983061; CT987112; CT986137;	Q93ZR2 Cluster: Putative storage protein; n=1; Arabido... 209 1e-52 /	jgi|Poptr1_1|551449|eugene3.00020764 209 1e-54 /	AT1G08040.2 | Symbols: | similar to unknown protein [Arabidopsi... 209 2e-54 /	gb|EAY77395.1| hypothetical protein OsI_005242 [Oryza sativa (in... 197 3e-50 /	emb|CAO21860.1| unnamed protein product [Vitis vinifera] 201 6e-52 /		PF05212 DUF707 /
Contig6235	CT983059; CT981883;
Contig6236	CT982887; CT980248;
Contig6237	CT983057; CT983886; CT982306;
Contig6238	CT982885; CT985277;	A5AMI9 Cluster: Hypothetical protein; n=1; Vitis vinif... 202 2e-50 /	jgi|Poptr1_1|412817|gw1.II.4152.1 191 7e-49 /	AT3G30390.2 | Symbols: | amino acid transporter family protein ... 148 5e-36 /	dbj|BAD16088.1| putative amino acid transporter [Oryza sativa (j... 155 2e-37 /	emb|CAO61514.1| unnamed protein product [Vitis vinifera] 205 5e-53 /
Contig6239	CT980301; CT982884;
Contig6240	CT982972; CT985363; CT983791;	Q8H2B9 Cluster: 60s acidic ribosomal protein; n=1; Pru... 106 9e-22 /	jgi|Poptr1_1|551288|eugene3.00020603 108 3e-24 /	AT2G27710.3 | Symbols: | 60S acidic ribosomal protein P2 (RPP2B... 94 8e-20 /	gb|EAZ34482.1| hypothetical protein OsJ_017965 [Oryza sativa (ja... 99 1e-20 /	emb|CAO15939.1| unnamed protein product [Vitis vinifera] 110 1e-24 /	GO:0003735 structural constituent of ribosome / GO:0005622 intracellular / GO:0005840 ribosome / GO:0006414 translational elongation /	PF00428 Ribosomal_60s /
Contig6241	CT984319; CT982795; CT985558; CT987396; CT980881; CT985556;	Q7X9K1 Cluster: Ribosomal Pr 117; n=3; Magnoliophyta|R... 284 3e-75 /	jgi|Poptr1_1|551532|eugene3.00020847 284 4e-77 /	AT3G04400.1 | Symbols: EMB2171 | EMB2171 (EMBRYO DEFECTIVE 2171)... 280 4e-76 /	gb|AAK27802.1|AC022457_5 60S ribosomal protein L17 [Oryza sativa... 283 5e-76 /	emb|CAO71463.1| unnamed protein product [Vitis vinifera] 253 2e-67 /	GO:0003735 structural constituent of ribosome / GO:0005622 intracellular / GO:0005840 ribosome / GO:0006412 protein biosynthesis / GO:0030529 ribonucleoprotein complex /	PF00238 Ribosomal_L14 /
Contig6242	CT982794; CT982336; CT984864;	Q75HJ3 Cluster: Putative TCP-1/cpn60 chaperonin family... 201 2e-50 /	jgi|Poptr1_1|418506|gw1.VI.2879.1 206 7e-54 /	AT3G03960.1 | Symbols: | chaperonin, putative | chr3:1024439-10... 166 1e-41 /	gb|AAS07232.1| putative TCP-1/cpn60 chaperonin family protein [... 201 1e-51 /	emb|CAO23487.1| unnamed protein product [Vitis vinifera] 205 3e-53 /	GO:0000166 nucleotide binding / GO:0005515 protein binding / GO:0005524 ATP binding / GO:0006457 protein folding / GO:0044267 cellular protein metabolism / GO:0051082 unfolded protein binding /	PF00118 Cpn60_TCP1 /
Contig6243	CT982793; CT983467; CT987024; CT981998;
Contig6244	CT982966; CT983838;
Contig6245	CT980512; CT983050;	Q1SV83 Cluster: EMB1353; n=1; Medicago truncatula|Rep:... 226 1e-57 /	jgi|Poptr1_1|423529|gw1.29.41.1 234 5e-62 /	AT2G24420.2 | Symbols: | DNA repair ATPase-related | chr2:10387... 211 4e-55 /	gb|AAO72581.1| unknown [Oryza sativa (japonica cultivar-group)] 184 3e-46 /	emb|CAO43958.1| unnamed protein product [Vitis vinifera] 218 8e-57 /
Contig6246	CT982877; CT980847; CT984019; CT980870;
Contig6247	CT982874; CT984241; CT984279; CT987140;	A5B3R4 Cluster: Hypothetical protein; n=1; Vitis vinif... 80 4e-14 /	jgi|Poptr1_1|662619|grail3.0016008701 80 3e-16 /	AT3G58450.1 | Symbols: | universal stress protein (USP) family ... 64 3e-11 /	dbj|BAD44900.1| putative ER6 protein [Oryza sativa (japonica cul... 73 2e-13 /	emb|CAO17445.1| unnamed protein product [Vitis vinifera] 80 4e-16 /
Contig6248	CT983044; CT985858; CT982224; CT983401; CT983088; CT983272; CT982350;
Contig6249	CT982872; CT983475; CT986852;
Contig6250	CT982871;	A5C2L5 Cluster: Hypothetical protein; n=1; Vitis vinif... 69 2e-20 /	jgi|Poptr1_1|278860|gw1.212.4.1 62 5e-20 /			emb|CAN72990.1| hypothetical protein [Vitis vinifera] 69 2e-21 /
Contig6251	CT982788; CT980270; CT982403;	Q2Z1Y2 Cluster: Serine carboxypeptidase; n=1; Prunus m... 165 8e-40 /	jgi|Poptr1_1|274002|gw1.163.36.1 153 6e-38 /	AT3G45010.1 | Symbols: SCPL48 | SCPL48 (serine carboxypeptidase-... 150 3e-37 /	dbj|BAA01757.1| serine carboxypeptidase III [Oryza sativa (japon... 147 2e-35 /	emb|CAO16767.1| unnamed protein product [Vitis vinifera] 155 3e-38 /	GO:0004180 carboxypeptidase activity / GO:0004185 serine carboxypeptidase activity / GO:0006508 proteolysis /	PF00450 Peptidase_S10 /
Contig6252	CT982954; CT983914; CT987902;
Contig6253	CT982870; CT981211;
Contig6254	CT982869; CT983948;
Contig6255	CT983034; CT981047;
Contig6256	CT983033; CT985040; CT980800; CT987536; CT981151;	Q9FIL1 Cluster: Protein kinase-like protein; n=2; Arab... 479 e-134 /	jgi|Poptr1_1|412977|gw1.III.80.1 513 e-146 /	AT5G59010.1 | Symbols: | protein kinase-related | chr5:23837804... 479 e-136 /	ref|NP_001054308.1| Os04g0684200 [Oryza sativa (japonica cultiva... 444 e-124 /	emb|CAO15747.1| unnamed protein product [Vitis vinifera] 527 e-150 /	GO:0000166 nucleotide binding / GO:0004672 protein kinase activity / GO:0004674 protein serine/threonine kinase activity / GO:0004713 protein-tyrosine kinase activity / GO:0005488 binding / GO:0005524 ATP binding / GO:0006468 protein amino acid phosphorylation / GO:0016301 kinase activity / GO:0016740 transferase activity /	PF07714 Pkinase_Tyr /
Contig6257	CT982952;	Q8W5R5 Cluster: Kinesin-related protein; n=1; Arabidop... 95 1e-18 /	jgi|Poptr1_1|195641|gw1.IV.730.1 94 5e-20 /	AT4G39050.1 | Symbols: | kinesin-related protein (MKRP2) | chr4... 95 2e-20 /	gb|AAP54589.2| Kinesin heavy chain, putative, expressed [Oryza s... 84 3e-16 /	emb|CAN80502.1| hypothetical protein [Vitis vinifera] 94 5e-20 /	GO:0000166 nucleotide binding / GO:0003774 motor activity / GO:0003777 microtubule motor activity / GO:0005515 protein binding / GO:0005524 ATP binding / GO:0005874 microtubule / GO:0005875 microtubule associated complex / GO:0007018 microtubule-based movement / GO:0008270 zinc ion binding / GO:0046872 metal ion binding /	PF00225 Kinesin /
Contig6258	CT982951; CT987063;	Q9ASR4 Cluster: Branched-chain-amino-acid aminotransfe... 88 6e-17 /	jgi|Poptr1_1|595547|eugene3.00700188 82 3e-17 /	AT5G27410.1 | Symbols: | aminotransferase class IV family prote... 88 3e-19 /	gb|EAY90077.1| hypothetical protein OsI_011310 [Oryza sativa (in... 79 6e-15 /	emb|CAO17658.1| unnamed protein product [Vitis vinifera] 83 4e-18 /	GO:0003824 catalytic activity / GO:0008152 metabolism /	PF01063 Aminotran_4 /
Contig6259	CT982950; CT983151;	Q9C9Y6 Cluster: Thioredoxin-like protein; 56513-57227;... 185 3e-45 /	jgi|Poptr1_1|413040|gw1.III.143.1 193 9e-50 /	AT3G08710.2 | Symbols: ATH9 | ATH9 (thioredoxin H-type 9) | chr3... 185 3e-47 /	dbj|BAB39913.1| thioredoxin-like protein [Oryza sativa (japonica... 159 1e-38 /	emb|CAN75870.1| hypothetical protein [Vitis vinifera] 179 4e-45 /	GO:0009055 electron carrier activity / GO:0015035 protein disulfide oxidoreductase activity /	PF00085 Thioredoxin /
Contig6260	CT982948; CT985236; CT987431; CT986835; CT985993; CT986859; CT981389;	A5C897 Cluster: Hypothetical protein; n=1; Vitis vinif... 207 5e-52 /	jgi|Poptr1_1|591815|eugene3.00400160 195 3e-50 /	AT1G61280.1 | Symbols: | Identical to Probable phosphatidylinos... 152 3e-37 /	gb|AAT85284.1| phosphatidylinositol N-acetylglucosaminyltransfer... 150 3e-36 /	emb|CAO44579.1| unnamed protein product [Vitis vinifera] 217 9e-57 /
Contig6261	CT982947; CT980793; CT983395; CT987676;
Contig6262	CT982774; CT983861;	Q94A79 Cluster: AT3g49250/F2K15_110; n=1; Arabidopsis ... 264 3e-69 /	jgi|Poptr1_1|233277|gw1.XI.1257.1 270 4e-73 /	AT3G49250.1 | Symbols: | similar to ATP binding [Arabidopsis th... 264 4e-71 /	dbj|BAD81261.1| unknown protein [Oryza sativa (japonica cultivar... 241 1e-63 /	emb|CAO48648.1| unnamed protein product [Vitis vinifera] 269 1e-72 /
Contig6263	CT982772; CT980193; CT986519;
Contig6264	CT982944; CT987829;
Contig6265	CT982769; CT985892; CT982226; CT984676; CT983055; CT981230; CT984817; CT986689; CT983335; CT988017; CT984799; CT981227; CT987865; CT987856; CT984226;	A5AVX9 Cluster: Hypothetical protein; n=1; Vitis vinif... 492 e-137 /	jgi|Poptr1_1|552732|eugene3.00002047 459 e-129 /	AT5G15490.1 | Symbols: | UDP-glucose 6-dehydrogenase, putative ... 482 e-136 /	gb|AAK16194.1|AC079887_26 putative UDP-glucose dehydrogenase [Or... 468 e-131 /	emb|CAN62897.1| hypothetical protein [Vitis vinifera] 492 e-139 /
Contig6266	CT983030; CT986874;	A5BKE7 Cluster: Hypothetical protein; n=1; Vitis vinif... 75 3e-12 /	jgi|Poptr1_1|289187|gw1.44.400.1 69 4e-12 /	AT1G27180.1 | Symbols: | disease resistance protein (TIR-NBS-LR... 69 3e-12 /		emb|CAO16388.1| unnamed protein product [Vitis vinifera] 75 6e-14 /
Contig6267	CT982857; CT980500; CT980488; CT981233; CT981616;	Q49KX3 Cluster: ATP-dependent Clp protease proteolytic... 148 2e-34 /	jgi|Poptr1_1|292052|gw1.616.2.1 122 2e-28 /	ATCG00670.1 | Symbols: PCLPP, CLPP1 | Encodes the only ClpP (cas... 145 2e-35 /	gb|AAM48275.1|AC122148_28 Putative ATP-dependent Clp protease pr... 112 1e-24 /	gb|ABE47558.1| clp protease proteolytic subunit [Vitis vinifera] 135 4e-32 /	GO:0004252 serine-type endopeptidase activity / GO:0006508 proteolysis / GO:0008233 peptidase activity / GO:0008462 endopeptidase Clp activity / GO:0009507 chloroplast / GO:0016787 hydrolase activity /
Contig6268	CT982855; CT988048;		jgi|Poptr1_1|578461|eugene3.00180685 65 3e-11 /
Contig6269	CT982854; CT987958; CT987144; CT980521; CT983566; CT986497;	A5AH26 Cluster: Hypothetical protein; n=1; Vitis vinif... 125 2e-27 /	jgi|Poptr1_1|295997|gw1.77.142.1 124 4e-29 /	AT3G16810.1 | Symbols: APUM24 | APUM24 (ARABIDOPSIS PUMILIO 24);... 100 1e-21 /	gb|AAO39852.1| unknown protein [Oryza sativa (japonica cultivar-... 108 2e-23 /	emb|CAO44837.1| unnamed protein product [Vitis vinifera] 125 4e-29 /
Contig6270	CT982852;	Q9M7P3 Cluster: GTP-binding protein; n=1; Capsicum ann... 305 2e-81 /	jgi|Poptr1_1|423394|gw1.XII.1854.1 311 4e-85 /	AT1G30580.1 | Symbols: | GTP binding | chr1:10831935-10835436 R... 303 6e-83 /	dbj|BAD03576.1| putative GTP-binding protein [Oryza sativa (japo... 303 5e-82 /	emb|CAO42542.1| unnamed protein product [Vitis vinifera] 313 1e-85 /	GO:0005525 GTP binding / GO:0005622 intracellular /	PF01926 MMR_HSR1 / PF06071 DUF933 /
Contig6271	CT984033; CT983023;					emb|CAO43901.1| unnamed protein product [Vitis vinifera] 64 8e-11 /
Contig6272	CT985023; CT983021;	A5ASD5 Cluster: Hypothetical protein; n=1; Vitis vinif... 92 3e-17 /	jgi|Poptr1_1|550906|eugene3.00020221 98 7e-21 /			emb|CAN60525.1| hypothetical protein [Vitis vinifera] 92 6e-19 /
Contig6273	CT982768; CT983913; CT986127; CT986794; CT986098; CT980360;	Q01ID9 Cluster: OSIGBa0134H18.3 protein; n=2; Oryza sa... 74 4e-12 /	jgi|Poptr1_1|709907|estExt_Genewise1_v1.C_LG_II0445 65 4e-11 /		emb|CAD41609.2| OSJNBb0034G17.1 [Oryza sativa (japonica cultivar... 74 3e-13 /			PF00226 DnaJ / PF01556 DnaJ_C / PF00684 DnaJ_CXXCXGXG /
Contig6274	CT982941; CT981949;	Q9CAB3 Cluster: Putative ABC transporter; 82503-78258;... 93 1e-17 /	jgi|Poptr1_1|267588|gw1.129.198.1 69 3e-12 /	AT1G70610.1 | Symbols: ATTAP1 | ATTAP1 (Arabidopsis thaliana tra... 93 1e-19 /	gb|EAZ14580.1| hypothetical protein OsJ_004405 [Oryza sativa (ja... 77 4e-14 /	emb|CAO16101.1| unnamed protein product [Vitis vinifera] 99 4e-21 /	GO:0000166 nucleotide binding / GO:0005524 ATP binding / GO:0006810 transport / GO:0016020 membrane / GO:0016021 integral to membrane / GO:0016887 ATPase activity / GO:0017111 nucleoside-triphosphatase activity / GO:0042626 ATPase activity, coupled to transmembrane movement of substances /	PF00005 ABC_tran / PF00664 ABC_membrane /
Contig6275	CT982939; CT987784;
Contig6276	CT982937; CT984306;	A5AV98 Cluster: Hypothetical protein; n=1; Vitis vinif... 106 4e-22 /	jgi|Poptr1_1|584915|eugene3.01680046 82 9e-17 /		gb|ABA95205.1| retrotransposon protein, putative, Ty1-copia subc... 78 6e-15 /	emb|CAN62870.1| hypothetical protein [Vitis vinifera] 106 4e-24 /
Contig6277	CT982935; CT985340; CT985962; CT983348; CT985144; CT980486;	O24465 Cluster: Thymidine diphospho-glucose 4-6-dehydr... 126 7e-28 /	jgi|Poptr1_1|416950|gw1.VI.1323.1 129 9e-31 /	AT2G28760.3 | Symbols: UXS6 | UXS6 | chr2:12343546-12345719 REVERSE 120 5e-28 /	dbj|BAB84334.1| UDP-glucuronic acid decarboxylase [Oryza sativa ... 121 1e-27 /	emb|CAO21694.1| unnamed protein product [Vitis vinifera] 123 1e-28 /	GO:0003824 catalytic activity / GO:0044237 cellular metabolism / GO:0050662 coenzyme binding /	PF01370 Epimerase /
Contig6278	CT983018; CT980356; CT980746; CT983206; CT981410;
Contig6279	CT982846; CT987738;	A5AMW0 Cluster: Hypothetical protein; n=1; Vitis vinif... 106 2e-45 /	jgi|Poptr1_1|233387|gw1.XI.1367.1 171 3e-43 /			emb|CAN71465.1| hypothetical protein [Vitis vinifera] 106 2e-47 /
Contig6280	CT982845; CT985805; CT981640; CT987416;		jgi|Poptr1_1|420126|gw1.VIII.1554.1 63 4e-11 /
Contig6281	CT982843; CT980484; CT985010; CT985095; CT987207;	A5ARK4 Cluster: Hypothetical protein; n=1; Vitis vinif... 191 1e-47 /	jgi|Poptr1_1|645824|grail3.0037002301 191 2e-49 /	AT5G20570.1 | Symbols: HRT1, ROC1, RBX1 | RBX1 (RING-BOX 1) | ch... 189 6e-49 /	dbj|BAD44845.1| putative ring-box protein [Oryza sativa (japonic... 191 8e-49 /	emb|CAO65237.1| unnamed protein product [Vitis vinifera] 191 3e-49 /
Contig6282	DR410036; AJ627798; DR409938; CT982841; DR409928;	Q39435 Cluster: Rac-like GTP-binding protein RHO1 prec... 154 6e-36 /	jgi|Poptr1_1|423916|gw1.29.428.1 155 2e-38 /	AT2G17800.2 | Symbols: ARAC1, ATGP2, ATRAC1, RAC1, ROP3, AtROP3 ... 152 3e-37 /	gb|AAF28764.1|AF218381_1 small GTP binding protein RACDP [Oryza ... 146 8e-35 /	emb|CAO47379.1| unnamed protein product [Vitis vinifera] 151 9e-37 /	GO:0000166 nucleotide binding / GO:0005525 GTP binding / GO:0005622 intracellular / GO:0007264 small GTPase mediated signal transduction / GO:0016020 membrane /
Contig6283	CT982838; CT980378; CT987630; CT985775;
Contig6284	CT983010; CT985593; CT985911; CT987326;
Contig6285	CT982757; CT981773; CT986404;
Contig6286	CT982756; CT986163;
Contig6287	CT982752; CT987468; CT987341;		jgi|Poptr1_1|561537|eugene3.00061496 73 1e-13 /
Contig6288	CT982926; CT984511; CT980427;
Contig6289	CT982925; CT982352; CT981399;	Q84U00 Cluster: Ser-thr protein kinase; n=1; Gossypium... 72 7e-12 /	jgi|Poptr1_1|202490|gw1.IX.2955.1 75 1e-14 /				GO:0004672 protein kinase activity / GO:0004713 protein-tyrosine kinase activity / GO:0005524 ATP binding / GO:0006468 protein amino acid phosphorylation / GO:0016301 kinase activity /	PF07714 Pkinase_Tyr /
Contig6290	CT982749;	Q1S5F3 Cluster: Zinc finger, RING-type; n=1; Medicago ... 231 3e-59 /	jgi|Poptr1_1|563965|eugene3.00080560 239 1e-63 /	AT5G05830.1 | Symbols: | zinc finger (C3HC4-type RING finger) f... 216 1e-56 /	dbj|BAB89518.1| zinc finger protein-like [Oryza sativa (japonica... 198 2e-50 /	emb|CAO69042.1| unnamed protein product [Vitis vinifera] 265 3e-71 /	GO:0005515 protein binding / GO:0008270 zinc ion binding /	PF00097 zf-C3HC4 /
Contig6291	CT983007; CT983301; CT982297;
Contig6292	CT982828;	A5AZP2 Cluster: Hypothetical protein; n=1; Vitis vinif... 198 2e-49 /	jgi|Poptr1_1|551373|eugene3.00020688 191 3e-49 /	AT1G21450.1 | Symbols: SCL1 | SCL1 (SCARECROW-LIKE 1); transcrip... 184 5e-47 /	gb|EAZ14382.1| hypothetical protein OsJ_004207 [Oryza sativa (ja... 172 6e-43 /	emb|CAO60903.1| unnamed protein product [Vitis vinifera] 198 3e-51 /
Contig6293	CT982743; CT980386; CT981257;	A5B6U5 Cluster: Hypothetical protein; n=1; Vitis vinif... 410 e-113 /	jgi|Poptr1_1|706048|estExt_Genewise1_v1.C_LG_I1046 394 e-110 /	AT2G29570.1 | Symbols: PCNA2 | PCNA2 (PROLIFERATING CELL NUCLEAR... 388 e-108 /	gb|AAK98707.1|AC069158_19 Proliferating cell nuclear antigen (PC... 386 e-107 /	emb|CAO21527.1| unnamed protein product [Vitis vinifera] 410 e-115 /
Contig6294	CT982919; CT982339; CT986527; CT984618;
Contig6295	CT982742; CT986423;
Contig6296	CT982741; CT983806; CT983105; CT981189; CT982606;	A5C9Q0 Cluster: Hypothetical protein; n=1; Vitis vinif... 184 4e-45 /	jgi|Poptr1_1|550398|eugene3.00012839 176 1e-44 /	AT3G53990.1 | Symbols: | universal stress protein (USP) family ... 174 4e-44 /	gb|AAT47039.1| putative universal stress protein (USP) [Oryza sa... 154 4e-37 /	emb|CAN81966.1| hypothetical protein [Vitis vinifera] 184 7e-47 /
Contig6297	CT982915; CT984846;	Q43644 Cluster: NADH-ubiquinone oxidoreductase 75 kDa ... 97 7e-19 /	jgi|Poptr1_1|552885|eugene3.00002200 95 4e-20 /	AT5G37510.1 | Symbols: EMB1467 | EMB1467 (EMBRYO DEFECTIVE 1467)... 83 1e-16 /	gb|AAL58200.1|AC090882_3 putative reductase [Oryza sativa (japon... 87 3e-17 /	emb|CAO17062.1| unnamed protein product [Vitis vinifera] 93 2e-19 /	GO:0003954 NADH dehydrogenase activity / GO:0005506 iron ion binding / GO:0005739 mitochondrion / GO:0006118 electron transport / GO:0006120 mitochondrial electron transport, NADH to ubiquinone / GO:0008137 NADH dehydrogenase (ubiquinone) activity / GO:0009055 electron carrier activity / GO:0016020 membrane / GO:0016491 oxidoreductase activity / GO:0016651 oxidoreductase activity, acting on NADH …	PF00111 Fer2 / PF00384 Molybdopterin / PF09326 DUF1982 /
Contig6298	CT982914; CT987346; CT987352; CT985447; CT980669; CT986702;
Contig6299	CT982998; CT980541; CT982300; CT986895;
Contig6300	CT982826; CT987657;
Contig6301	CT982997; CT980529; CT981298; CT982632;
Contig6302	CT982996; CT985196;	A5BA14 Cluster: Hypothetical protein; n=1; Vitis vinif... 201 4e-50 /	jgi|Poptr1_1|562013|eugene3.00061972 199 2e-51 /	AT5G10780.1 | Symbols: | similar to Os03g0360500 [Oryza sativa ... 191 4e-49 /	gb|ABF96075.1| expressed protein [Oryza sativa (japonica cultiva... 177 4e-44 /	emb|CAO44367.1| unnamed protein product [Vitis vinifera] 201 6e-52 /
Contig6303	CT982630; CT982995;	A5C9G0 Cluster: Hypothetical protein; n=1; Vitis vinif... 310 6e-83 /	jgi|Poptr1_1|295738|gw1.7554.3.1 303 6e-83 /	AT2G37190.1 | Symbols: | 60S ribosomal protein L12 (RPL12A) | c... 295 3e-80 /	dbj|BAD07879.1| putative 60S ribosomal protein L12 [Oryza sativa... 297 3e-80 /	emb|CAO68949.1| unnamed protein product [Vitis vinifera] 310 1e-84 /
Contig6304	CT982823; CT987860;	Q9M5Q5 Cluster: Phospholipase C1; n=1; Nicotiana tabac... 98 2e-19 /	jgi|Poptr1_1|564023|eugene3.00080618 93 8e-20 /	AT2G40116.1 | Symbols: | phosphoinositide-specific phospholipas... 86 9e-18 /	emb|CAC81703.2| phospholipase C [Oryza sativa] 91 1e-18 /	emb|CAN62452.1| hypothetical protein [Vitis vinifera] 97 7e-21 /	GO:0004435 phosphoinositide phospholipase C activity / GO:0004629 phospholipase C activity / GO:0005509 calcium ion binding / GO:0006629 lipid metabolism / GO:0007165 signal transduction / GO:0007242 intracellular signaling cascade /	PF00168 C2 / PF00388 PI-PLC-X / PF09279 efhand_like / PF00387 PI-PLC-Y /
Contig6305	CT980058; CT982821; CT983261; CT980348; CT980219; CT981439; CT981091; CT985973; CT981167; CT987042; CT980095; CT986132; CT983743; CT980340; CT980646; CT980411; CT980755; CT984362; CT984969; CT988049;	A5B2U7 Cluster: Hypothetical protein; n=1; Vitis vinif... 150 1e-69 /	jgi|Poptr1_1|550604|eugene3.00013045 148 4e-72 /	AT2G26080.1 | Symbols: | glycine dehydrogenase (decarboxylating... 149 6e-68 /	gb|EAZ13293.1| hypothetical protein OsJ_003118 [Oryza sativa (ja... 146 1e-67 /	emb|CAO43826.1| unnamed protein product [Vitis vinifera] 150 5e-71 /
Contig6306	CT982992; CT982497;	O23157 Cluster: Hypothetical protein C7A10.60; n=1; Ar... 144 4e-33 /	jgi|Poptr1_1|587036|eugene3.02050003 180 8e-46 /	AT4G37300.1 | Symbols: MEE59 | MEE59 (maternal effect embryo arr... 144 4e-35 /	gb|AAV59350.1| unknown protein [Oryza sativa (japonica cultivar-... 100 7e-21 /	emb|CAN63462.1| hypothetical protein [Vitis vinifera] 140 1e-33 /
Contig6307	CT982990; CT980846; CT980935;	Q49KU9 Cluster: Cytochrome c heme attachment protein; ... 312 5e-84 /	jgi|Poptr1_1|269409|gw1.13532.4.1 250 4e-67 /	ATCG01040.1 | Symbols: YCF5 | Identical to Cytochrome c biogenes... 215 1e-56 /	gb|AAS46219.1| cytochrome c biogenesis protein [Oryza sativa (ja... 202 4e-52 /	gb|ABE47584.1| cytochrome c heme attachment protein [Vitis vinif... 266 9e-72 /	GO:0006461 protein complex assembly / GO:0008535 cytochrome c oxidase complex assembly / GO:0009507 chloroplast / GO:0016020 membrane /	PF01578 Cytochrom_C_asm /
Contig6308	CT982987; CT981486;	Q9C9U4-2 Cluster: Isoform 2 of Q9C9U4 ; n=1; Arabidops... 281 2e-74 /	jgi|Poptr1_1|420972|gw1.VIII.2400.1 286 7e-78 /	AT1G73670.1 | Symbols: ATMPK15 | ATMPK15 (Arabidopsis thaliana M... 281 2e-76 /	gb|EAZ38234.1| hypothetical protein OsJ_021717 [Oryza sativa (ja... 281 2e-75 /	emb|CAO42279.1| unnamed protein product [Vitis vinifera] 281 3e-76 /
Contig6309	CT982737; CT983751;	Q65WT0 Cluster: Protein BUD31 homolog 2; n=3; Oryza sa... 233 4e-60 /	jgi|Poptr1_1|293379|gw1.66.52.1 223 5e-59 /	AT4G21110.1 | Symbols: | G10 family protein | chr4:11267684-112... 223 4e-59 /	gb|AAU44283.1| putative G10 protein [Oryza sativa (japonica cult... 233 3e-61 /	emb|CAO70987.1| unnamed protein product [Vitis vinifera] 234 5e-62 /	GO:0005634 nucleus / GO:0008270 zinc ion binding / GO:0046872 metal ion binding /	PF01125 G10 /
Contig6310	CT982906; CT983389;
Contig6311	CT982905; CT987520; CT983106; CT981947;	Q40193 Cluster: Ras-related protein Rab11C; n=1; Lotus... 147 5e-34 /	jgi|Poptr1_1|652304|grail3.0024000401 152 1e-37 /	AT5G59150.1 | Symbols: AtRABA2d | AtRABA2d (Arabidopsis Rab GTPa... 142 1e-34 /	gb|AAO18437.1| Ras-related GTP-binding protein [Oryza sativa (ja... 137 3e-32 /	emb|CAO21567.1| unnamed protein product [Vitis vinifera] 146 2e-35 /	GO:0000166 nucleotide binding / GO:0005525 GTP binding / GO:0007264 small GTPase mediated signal transduction / GO:0015031 protein transport / GO:0016020 membrane /	PF00071 Ras /
Contig6312	CT982734; CT982605;	Q6ESK5 Cluster: Putative peptidyl-prolyl cis-trans iso... 77 7e-13 /	jgi|Poptr1_1|263099|gw1.1023.10.1 74 6e-14 /	AT1G26550.1 | Symbols: | peptidyl-prolyl cis-trans isomerase PP... 72 3e-13 /	dbj|BAD28365.1| putative peptidyl-prolyl cis-trans isomerase NIM... 77 5e-14 /	emb|CAN66666.1| hypothetical protein [Vitis vinifera] 75 5e-14 /	GO:0003755 peptidyl-prolyl cis-trans isomerase activity / GO:0006457 protein folding / GO:0016853 isomerase activity /	PF00639 Rotamase /
Contig6313	CT982733; CT982315; CT983674;
Contig6314	CT982732; CT981757; CT983712;	A2Q4Q8 Cluster: Zinc finger, RING-type; n=1; Medicago ... 296 6e-79 /	jgi|Poptr1_1|647991|grail3.0046020201 288 3e-78 /	AT5G58787.1 | Symbols: | zinc finger (C3HC4-type RING finger) f... 230 8e-61 /	gb|EAY79096.1| hypothetical protein OsI_033055 [Oryza sativa (in... 266 8e-71 /	emb|CAO16912.1| unnamed protein product [Vitis vinifera] 292 3e-79 /	GO:0005515 protein binding / GO:0008270 zinc ion binding /	PF00097 zf-C3HC4 /
Contig6315	CT982986;
Contig6316	CT982814; CT982334; CT986160;	Q8GX94 Cluster: Putative receptor like protein kinase;... 72 6e-21 /	jgi|Poptr1_1|417981|gw1.VI.2354.1 69 2e-22 /	AT5G62710.1 | Symbols: | leucine-rich repeat family protein / p... 72 1e-22 /	gb|EAY84043.1| hypothetical protein OsI_038002 [Oryza sativa (in... 69 1e-18 /	emb|CAO62495.1| unnamed protein product [Vitis vinifera] 72 2e-23 /	GO:0000166 nucleotide binding / GO:0004672 protein kinase activity / GO:0004674 protein serine/threonine kinase activity / GO:0004872 receptor activity / GO:0005524 ATP binding / GO:0006468 protein amino acid phosphorylation / GO:0016020 membrane / GO:0016021 integral to membrane / GO:0016301 kinase activity / GO:0016740 transferase activity /	PF00560 LRR_1 / PF00069 Pkinase / PF08263 LRRNT_2 /
Contig6317	CT982812;	Q4U3E9 Cluster: Putative L24 ribosomal protein; n=1; I... 167 4e-40 /	jgi|Poptr1_1|413758|gw1.III.861.1 165 2e-41 /	AT3G49910.1 | Symbols: | 60S ribosomal protein L26 (RPL26A) | c... 165 1e-41 /	gb|AAX94834.1| ribosomal protein L24, putative [Oryza sativa (ja... 143 4e-34 /	emb|CAO72005.1| unnamed protein product [Vitis vinifera] 164 5e-41 /	GO:0003735 structural constituent of ribosome / GO:0005622 intracellular / GO:0005840 ribosome / GO:0006412 protein biosynthesis / GO:0015934 large ribosomal subunit /	PF00467 KOW /
Contig6318	CT982983; CT984247;	Q94JV2 Cluster: AT3g27050/MOJ10_14; n=1; Arabidopsis t... 208 2e-52 /	jgi|Poptr1_1|641818|grail3.0017005401 241 4e-64 /	AT3G27050.1 | Symbols: | similar to expressed protein [Oryza sa... 209 2e-54 /	gb|ABA93800.1| expressed protein [Oryza sativa (japonica cultiva... 199 1e-50 /	emb|CAO49017.1| unnamed protein product [Vitis vinifera] 252 3e-67 /
Contig6319	CT982982; CT986035; CT980238;
Contig6320	CT982809; CT985542; CT984188; CT986162;
Contig6321	CT982804; DR409901;	A5AZ74 Cluster: Hypothetical protein; n=1; Vitis vinif... 195 8e-49 /	jgi|Poptr1_1|422056|gw1.XII.516.1 189 3e-49 /	AT4G35920.2 | Symbols: MCA1 | similar to unknown protein [Arabid... 177 1e-45 /	gb|ABF94063.1| Protein of unknown function, DUF614 containing pr... 182 3e-46 /	emb|CAO43166.1| unnamed protein product [Vitis vinifera] 195 8e-51 /
Contig6322	CT982977; CT985567; CT981580;	Q99L29 Cluster: CDNA sequence BC003883; n=1; Mus muscu... 225 2e-57 /	jgi|Poptr1_1|676151|grail3.0028027401 232 2e-61 /	AT5G42820.1 | Symbols: ATU2AF35B | ATU2AF35B; RNA binding | chr5... 208 3e-54 /	emb|CAA77132.1| U2 snRNP auxiliary factor, small subunit [Oryza ... 195 2e-49 /	emb|CAO15975.1| unnamed protein product [Vitis vinifera] 230 2e-60 /	GO:0000166 nucleotide binding / GO:0003676 nucleic acid binding / GO:0003723 RNA binding / GO:0005634 nucleus / GO:0008270 zinc ion binding /	PF00076 RRM_1 / PF00642 zf-CCCH /
Contig6323	CT982730; CT980534; CT983123; CT987412; CT987413; CT986928; AJ627858; CT984710; CT985073; CT980487; CT980573; CT985164; CT982316; CT981066; CT987677; CT986483;	A5C9K8 Cluster: Hypothetical protein; n=1; Vitis vinif... 459 e-127 /	jgi|Poptr1_1|411501|gw1.II.2836.1 386 e-107 /	AT4G12980.1 | Symbols: | auxin-responsive protein, putative | c... 367 e-102 /	gb|EAZ09634.1| hypothetical protein OsI_030866 [Oryza sativa (in... 360 6e-99 /	emb|CAO45255.1| unnamed protein product [Vitis vinifera] 461 e-129 /
Contig6324	CT982899; CT980043; CT983137; CT986764;	Q1RV36 Cluster: Ribosomal protein L19e; n=1; Medicago ... 323 1e-86 /	jgi|Poptr1_1|265718|gw1.122.137.1 323 1e-88 /	AT1G02780.1 | Symbols: EMB2386 | EMB2386 (EMBRYO DEFECTIVE 2386)... 311 4e-85 /	gb|ABF95832.1| 60S ribosomal protein L19-1, putative, expressed ... 306 5e-83 /	emb|CAO40052.1| unnamed protein product [Vitis vinifera] 323 2e-88 /	GO:0003735 structural constituent of ribosome / GO:0005622 intracellular / GO:0005840 ribosome / GO:0006412 protein biosynthesis / GO:0030529 ribonucleoprotein complex /	PF01280 Ribosomal_L19e /
Contig6325	CT982895; CT980320; CT984387; CT985716;
Contig6326	CT982893; CT981989; CT987763;	A5BF93 Cluster: Hypothetical protein; n=1; Vitis vinif... 398 e-109 /	jgi|Poptr1_1|730613|estExt_Genewise1_v1.C_LG_XIV0188 400 e-112 /	AT2G20420.1 | Symbols: | succinyl-CoA ligase (GDP-forming) beta... 390 e-109 /	dbj|BAD21546.1| putative succinyl-CoA ligase (GDP-forming) beta-... 393 e-109 /	emb|CAO40597.1| unnamed protein product [Vitis vinifera] 399 e-111 /
Contig6327	CT985571; CT982724; CT983773;	Q9FM74 Cluster: Genomic DNA, chromosome 5, P1 clone:MD... 156 9e-37 /	jgi|Poptr1_1|176152|gw1.I.4752.1 162 2e-40 /	AT5G55640.1 | Symbols: | similar to Os03g0412200 [Oryza sativa ... 156 1e-38 /	gb|AAO38010.1| unknown protein [Oryza sativa (japonica cultivar-... 135 1e-31 /	emb|CAO45118.1| unnamed protein product [Vitis vinifera] 178 4e-45 /
Contig6328	CT982891; CT980868; CT987118;	Q49KU0 Cluster: Putative membrane protein ycf1; n=1; E... 534 e-150 /	jgi|Poptr1_1|580218|eugene3.11990011 261 4e-70 /	ATCG01130.1 | Symbols: YCF1.2 | Identical to Putative membrane p... 186 2e-47 /		gb|ABE47593.1| hypothetical chloroplast RF1 [Vitis vinifera] 288 5e-78 /	GO:0009507 chloroplast / GO:0016020 membrane / GO:0016021 integral to membrane /	PF05758 Ycf1 /
Contig6329	CT983894; CT982295; CT986248; CT980777;	P51425 Cluster: 60S ribosomal protein L39; n=6; Poacea... 110 5e-23 /	jgi|Poptr1_1|737315|estExt_Genewise1_v1.C_LG_XVIII1780 113 1e-25 /	AT4G31985.1 | Symbols: | 60S ribosomal protein L39 (RPL39C) | c... 106 1e-23 /	dbj|BAD19088.1| putative 60S ribosomal protein L39 [Oryza sativa... 113 7e-25 /		GO:0003735 structural constituent of ribosome / GO:0005622 intracellular / GO:0005840 ribosome / GO:0006412 protein biosynthesis / GO:0030529 ribonucleoprotein complex /
Contig6330	CT983892; CT981651; CT981663; CT982436;	Q9LYC9 Cluster: Hypothetical protein T20O10_20; n=1; A... 89 2e-16 /	jgi|Poptr1_1|572736|eugene3.00140781 87 7e-18 /	AT3G62920.1 | Symbols: | similar to Os05g0371500 [Oryza sativa ... 89 3e-18 /	gb|AAV31239.1| unknown protein [Oryza sativa (japonica cultivar-... 70 7e-12 /	emb|CAN74119.1| hypothetical protein [Vitis vinifera] 88 6e-18 /
Contig6331	CT983457; CT983890; CT988039;
Contig6332	CT980088; CT983889; CT986399; CT980532;	A5B3I5 Cluster: Hypothetical protein; n=1; Vitis vinif... 228 2e-58 /	jgi|Poptr1_1|423213|gw1.XII.1673.1 219 1e-57 /	AT1G74380.1 | Symbols: | galactosyl transferase GMA12/MNN10 fam... 209 1e-54 /	gb|EAY86116.1| hypothetical protein OsI_007349 [Oryza sativa (in... 186 7e-47 /	emb|CAO64511.1| unnamed protein product [Vitis vinifera] 228 4e-60 /
Contig6333	CT984069; CT981549; CT980065; CT983651; CT985856;	A5BMI9 Cluster: Hypothetical protein; n=1; Vitis vinif... 70 4e-11 /	jgi|Poptr1_1|247075|gw1.XIV.3818.1 69 2e-12 /	AT2G04450.1 | Symbols: ATNUDT6 | ATNUDT6 (Arabidopsis thaliana N... 69 2e-12 /		emb|CAN77063.1| hypothetical protein [Vitis vinifera] 71 6e-13 /
Contig6334	AJ627705; CT983888;	Q10LA0 Cluster: Adapter-related protein complex 1 beta... 268 2e-70 /	jgi|Poptr1_1|177173|gw1.I.5773.1 310 4e-85 /	AT4G11380.1 | Symbols: | beta-adaptin, putative | chr4:6920603-... 262 1e-70 /	gb|EAZ26947.1| hypothetical protein OsJ_010430 [Oryza sativa (ja... 268 1e-71 /	emb|CAO65935.1| unnamed protein product [Vitis vinifera] 290 1e-78 /	GO:0005488 binding / GO:0006461 protein complex assembly / GO:0006886 intracellular protein transport / GO:0030130 clathrin coat of trans-Golgi network vesicle /	PF01602 Adaptin_N / PF02883 Alpha_adaptinC2 / PF09066 B2-adapt-app_C /
Contig6335	CT986284; DR409944; CT984066; CT984987; CT980561; CT982280; CT982163; CT980958;	Q9M4H8 Cluster: Putative ripening-related protein; n=1... 139 9e-32 /	jgi|Poptr1_1|570588|eugene3.00121241 142 2e-34 /	AT4G25260.1 | Symbols: | invertase/pectin methylesterase inhibi... 131 4e-31 /	ref|NP_001058553.1| Os06g0711800 [Oryza sativa (japonica cultiva... 105 1e-22 /	emb|CAO70315.1| unnamed protein product [Vitis vinifera] 140 1e-33 /	GO:0004857 enzyme inhibitor activity / GO:0030599 pectinesterase activity /	PF04043 PMEI /
Contig6336	CT983884;	Q53PC7 Cluster: Coatomer subunit beta-1; n=2; Oryza sa... 513 e-144 /	jgi|Poptr1_1|583132|eugene3.01470017 518 e-147 /	AT4G31490.1 | Symbols: | coatomer beta subunit, putative / beta... 494 e-140 /	gb|AAX93023.1| Adaptin N terminal region, putative [Oryza sativa... 513 e-145 /	emb|CAO43921.1| unnamed protein product [Vitis vinifera] 509 e-144 /	GO:0005488 binding / GO:0006605 protein targeting / GO:0006810 transport / GO:0015031 protein transport / GO:0030126 COPI vesicle coat /	PF01602 Adaptin_N / PF07718 Coatamer_beta_C /
Contig6337	CT983981; CT986189;
Contig6338	CT983803; CT981077;	A5BAN3 Cluster: Hypothetical protein; n=1; Vitis vinif... 85 2e-15 /	jgi|Poptr1_1|707778|estExt_Genewise1_v1.C_LG_I4955 81 3e-16 /	AT1G53210.1 | Symbols: | sodium/calcium exchanger family protei... 82 1e-16 /	dbj|BAD73036.1| unknown protein [Oryza sativa (japonica cultivar... 81 2e-15 /	emb|CAO39365.1| unnamed protein product [Vitis vinifera] 87 8e-18 /
Contig6339	CT983802;	Q1G0Z1 Cluster: Putative spindle disassembly related p... 176 1e-42 /	jgi|Poptr1_1|552933|eugene3.00002248 178 3e-45 /	AT3G09840.1 | Symbols: ATCDC48, CDC48A, CDC48 | CDC48 (CELL DIVI... 176 2e-44 /	gb|AAP53974.2| Cell division cycle protein 48, putative, express... 176 9e-44 /	emb|CAO18187.1| unnamed protein product [Vitis vinifera] 178 4e-45 /	GO:0000166 nucleotide binding / GO:0005524 ATP binding / GO:0016787 hydrolase activity / GO:0017111 nucleoside-triphosphatase activity /	PF00004 AAA / PF02359 CDC48_N /
Contig6340	CT983978; CT980177; CT983463; CT985603;	Q8VZP7 Cluster: Putative mitochondrial carrier protein... 127 2e-28 /	jgi|Poptr1_1|205083|gw1.V.484.1 129 1e-30 /	AT2G35800.1 | Symbols: | mitochondrial substrate carrier family... 127 3e-30 /	gb|ABA91050.1| mitochondrial substrate carrier family protein, p... 117 3e-26 /	emb|CAO68989.1| unnamed protein product [Vitis vinifera] 131 4e-31 /	GO:0005488 binding / GO:0005509 calcium ion binding / GO:0005743 mitochondrial inner membrane / GO:0006810 transport / GO:0016020 membrane / GO:0016021 integral to membrane /	PF00036 efhand / PF00153 Mito_carr /
Contig6341	CT983800; CT987649;
Contig6342	CT983975;	Q64FU2 Cluster: TUB8; n=1; Quercus petraea|Rep: TUB8 -... 278 e-133 /	jgi|Poptr1_1|294351|gw1.6820.2.1 288 4e-78 /	AT5G23860.1 | Symbols: TUB8 | TUB8 (tubulin beta-8) | chr5:80429... 286 9e-78 /	gb|AAA67322.1| beta-tubulin 264 e-128 /	emb|CAO15467.1| unnamed protein product [Vitis vinifera] 288 5e-78 /	GO:0000166 nucleotide binding / GO:0003924 GTPase activity / GO:0005198 structural molecule activity / GO:0005525 GTP binding / GO:0005874 microtubule / GO:0007017 microtubule-based process / GO:0007018 microtubule-based movement / GO:0043234 protein complex / GO:0051258 protein polymerization /	PF00091 Tubulin / PF03953 Tubulin_C /
Contig6343	CT983972; CT980891; CT983169;
Contig6344	CT983797; CT982791;	A5C9K8 Cluster: Hypothetical protein; n=1; Vitis vinif... 228 2e-58 /	jgi|Poptr1_1|411501|gw1.II.2836.1 239 2e-63 /	AT3G25290.2 | Symbols: | auxin-responsive family protein | chr3... 207 5e-54 /	gb|AAN59773.1| Putative membrane protein [Oryza sativa (japonica... 207 4e-53 /	emb|CAO17998.1| unnamed protein product [Vitis vinifera] 229 2e-60 /
Contig6345	CT984065; CT984297;	A5BY09 Cluster: Hypothetical protein; n=1; Vitis vinif... 182 2e-44 /	jgi|Poptr1_1|710668|estExt_Genewise1_v1.C_LG_II2105 214 4e-56 /	AT2G33590.1 | Symbols: | cinnamoyl-CoA reductase family | chr2:... 181 5e-46 /	dbj|BAD35672.1| putative cinnamoyl-CoA reductase [Oryza sativa (... 167 3e-41 /	emb|CAO66290.1| unnamed protein product [Vitis vinifera] 201 5e-52 /
Contig6346	CT980349; CT983882; CT987746; CT984246; CT980610; CT980042; CT983509; CT980361; CT980983; CT986571; CT984968;	Q7XJI9 Cluster: Katanin; n=1; Gossypium hirsutum|Rep: ... 257 4e-67 /	jgi|Poptr1_1|548648|eugene3.00011089 253 6e-68 /	AT1G80350.1 | Symbols: AAA1, LUE1, FRA2, ATKTN1, KTN1, FRC2, BOT... 243 9e-65 /	dbj|BAD73766.1| katanin-like [Oryza sativa (japonica cultivar-gr... 252 6e-67 /	emb|CAN76004.1| hypothetical protein [Vitis vinifera] 253 2e-67 /	GO:0000166 nucleotide binding / GO:0005524 ATP binding / GO:0016020 membrane / GO:0017111 nucleoside-triphosphatase activity /	PF00004 AAA / PF09336 Vps4_C /
Contig6347	CT983614; CT983880;	Q39540 Cluster: AOBP; n=1; Cucurbita maxima|Rep: AOBP ... 201 5e-50 /	jgi|Poptr1_1|556324|eugene3.00041037 186 2e-47 /	AT3G47500.1 | Symbols: CDF3 | CDF3 (CYCLING DOF FACTOR 3); DNA b... 147 7e-36 /	gb|AAO72549.1| AOBP-like protein [Oryza sativa (japonica cultiva... 102 1e-21 /	emb|CAN79859.1| hypothetical protein [Vitis vinifera] 179 4e-45 /	GO:0003677 DNA binding / GO:0008270 zinc ion binding / GO:0045449 regulation of transcription /	PF02701 zf-Dof /
Contig6348	CT984061;	Q9FKZ4 Cluster: Arabidopsis thaliana genomic DNA, chro... 245 3e-63 /	jgi|Poptr1_1|208476|gw1.V.3877.1 248 4e-66 /	AT5G66860.1 | Symbols: | similar to 50S ribosomal protein-relat... 245 3e-65 /	gb|ABF97599.1| ribosomal 5S rRNA E-loop binding protein Ctc/L25/... 208 2e-53 /	emb|CAO16557.1| unnamed protein product [Vitis vinifera] 262 3e-70 /	GO:0005739 mitochondrion /
Contig6349	CT985845; CT983879; CT986741; CT986458; CT980048; CT985477;	A5BPH7 Cluster: Hypothetical protein; n=1; Vitis vinif... 310 8e-83 /	jgi|Poptr1_1|710678|estExt_Genewise1_v1.C_LG_II2125 313 1e-85 /	AT1G66200.1 | Symbols: ATGSR2 | ATGSR2 (Arabidopsis thaliana glu... 303 1e-82 /	gb|EAY87434.1| hypothetical protein OsI_008667 [Oryza sativa (in... 296 6e-80 /	emb|CAO44738.1| unnamed protein product [Vitis vinifera] 311 5e-85 /
Contig6350	CT983878;	Q2RAK2 Cluster: Pyruvate kinase family protein, expres... 444 e-123 /	jgi|Poptr1_1|589553|eugene3.00280289 446 e-126 /	AT3G52990.1 | Symbols: | pyruvate kinase, putative | chr3:19660... 442 e-124 /	gb|EAY79941.1| hypothetical protein OsI_033900 [Oryza sativa (in... 444 e-124 /	emb|CAO63070.1| unnamed protein product [Vitis vinifera] 359 2e-99 /	GO:0004743 pyruvate kinase activity / GO:0006096 glycolysis / GO:0016301 kinase activity /	PF00224 PK / PF02887 PK_C /
Contig6351	CT984059; CT982005;	Q9M4M9 Cluster: Fructose-bisphosphate aldolase; n=1; P... 428 e-118 /	jgi|Poptr1_1|578574|eugene3.00180798 414 e-116 /	AT3G52930.1 | Symbols: | fructose-bisphosphate aldolase, putati... 408 e-114 /	ref|NP_001055494.1| Os05g0402700 [Oryza sativa (japonica cultiva... 394 e-109 /	emb|CAO15959.1| unnamed protein product [Vitis vinifera] 418 e-117 /	GO:0003824 catalytic activity / GO:0004332 fructose-bisphosphate aldolase activity / GO:0006096 glycolysis / GO:0008152 metabolism / GO:0016829 lyase activity /	PF00274 Glycolytic /
Contig6352	CT983877;
Contig6353	CT983876; CT987934; CT987620; CT987307; CT988003;	Q4ZH67 Cluster: High mobility group protein; n=1; Cucu... 162 2e-38 /	jgi|Poptr1_1|411523|gw1.II.2858.1 155 4e-38 /	AT1G20696.3 | Symbols: NFD3, NFD03, HMGB3 | HMGB3 (HIGH MOBILITY... 138 5e-33 /	emb|CAN08815.1| unnamed protein product [Oryza sativa] 140 1e-32 /	emb|CAO14484.1| unnamed protein product [Vitis vinifera] 150 2e-36 /	GO:0003677 DNA binding / GO:0006355 regulation of transcription, DNA-dependent /	PF00505 HMG_box /
Contig6354	CT986296; CT984055; CT980472;
Contig6355	CT983874; CT981433;	A5BB35 Cluster: Hypothetical protein; n=1; Vitis vinif... 101 2e-20 /	jgi|Poptr1_1|592048|eugene3.00400393 102 2e-22 /	AT4G24230.1 | Symbols: ACBP3 | ACBP3 (ACYL-COA-BINDING DOMAIN 3)... 86 2e-17 /	emb|CAJ86283.1| H0901F07.20 [Oryza sativa (indica cultivar-group)] 78 2e-14 /	emb|CAO71978.1| unnamed protein product [Vitis vinifera] 103 2e-22 /
Contig6356	CT983793; CT981603;	Q3E929 Cluster: Protein At5g26667; n=1; Arabidopsis th... 201 8e-51 /	jgi|Poptr1_1|740227|estExt_Genewise1_v1.C_400378 210 3e-55 /	AT5G26667.3 | Symbols: | uridylate kinase | chr5:9276662-927809... 201 1e-52 /	dbj|BAD19510.1| putative UMP/CMP kinase a [Oryza sativa (japonic... 198 5e-51 /	emb|CAO48121.1| unnamed protein product [Vitis vinifera] 197 4e-51 /	GO:0000166 nucleotide binding / GO:0005524 ATP binding / GO:0006139 nucleobase, nucleoside, nucleotide and nucleic acid metabolism / GO:0016301 kinase activity / GO:0016740 transferase activity / GO:0016776 phosphotransferase activity, phosphate group as acceptor / GO:0019201 nucleotide kinase activity /	PF00406 ADK /
Contig6357	CT983967; CT987636; CT981430; CT984698;	A5C838 Cluster: Hypothetical protein; n=1; Vitis vinif... 120 8e-26 /	jgi|Poptr1_1|416677|gw1.VI.1050.1 125 3e-29 /	AT3G06610.1 | Symbols: | DNA-binding enhancer protein-related |... 110 1e-24 /	gb|AAP46259.1| unknown protein [Oryza sativa (japonica cultivar-... 120 4e-27 /	emb|CAO44918.1| unnamed protein product [Vitis vinifera] 125 5e-29 /
Contig6358	CT983792; CT983832;
Contig6359	CT983963; CT980760;
Contig6360	CT983787; CT980418;
Contig6361	CT983786; CT982123; CT985917; CT983323; CT984427; CT982364; CT982820;	A5C0J4 Cluster: Hypothetical protein; n=1; Vitis vinif... 161 2e-37 /	jgi|Poptr1_1|299179|gw1.9872.1.1 121 2e-27 /		gb|AAK13589.1| rRNA intron-encoded homing endonuclease [Oryza sa... 119 4e-26 /	emb|CAN70790.1| hypothetical protein [Vitis vinifera] 161 3e-39 /
Contig6362	CT983872; CT983597; CT984800; CT981658;
Contig6363	CT983871;
Contig6364	CT984047; CT980258; CT985042; CT986901;
Contig6365	CT984043; CT982232;	A5C5Z7 Cluster: Hypothetical protein; n=1; Vitis vinif... 168 8e-41 /	jgi|Poptr1_1|416331|gw1.VI.704.1 181 2e-46 /	AT4G24000.1 | Symbols: CSLG2, ATCSLG2 | ATCSLG2 (Cellulose synth... 92 7e-20 /	gb|EAZ24459.1| hypothetical protein OsJ_007942 [Oryza sativa (ja... 76 2e-14 /	emb|CAO71324.1| unnamed protein product [Vitis vinifera] 168 1e-42 /
Contig6366	CT984041; CT987243;	Q4F8Q5 Cluster: Ethylene overproducer-like 1; n=1; Sol... 477 e-133 /	jgi|Poptr1_1|715033|estExt_Genewise1_v1.C_LG_V0974 480 e-136 /	AT4G02680.1 | Symbols: EOL1 | EOL1 (ETO1-LIKE 1); binding | chr4... 467 e-132 /	gb|ABA94447.1| ETO1-like protein 1, putative, expressed [Oryza s... 454 e-127 /	emb|CAO22592.1| unnamed protein product [Vitis vinifera] 457 e-129 /	GO:0005488 binding / GO:0005515 protein binding / GO:0005622 intracellular / GO:0007165 signal transduction / GO:0009579 thylakoid / GO:0015979 photosynthesis /	PF00515 TPR_1 /
Contig6367	CT983961;	Q67UF5 Cluster: Hypothetical protein OJ1163_C07.26-2; ... 236 3e-61 /	jgi|Poptr1_1|246818|gw1.XIV.3561.1 246 4e-66 /	AT1G04980.1 | Symbols: ATPDIL2-2 | ATPDIL2-2 (PDI-LIKE 2-2); thi... 224 2e-59 /	dbj|BAD38008.1| putative protein disulfide isomerase-related pro... 236 2e-62 /	emb|CAO24079.1| unnamed protein product [Vitis vinifera] 204 3e-53 /	GO:0005783 endoplasmic reticulum / GO:0009055 electron carrier activity / GO:0015035 protein disulfide oxidoreductase activity / GO:0016853 isomerase activity /	PF00085 Thioredoxin /
Contig6368	CT983782;	A5ATX6 Cluster: Hypothetical protein; n=1; Vitis vinif... 389 e-106 /	jgi|Poptr1_1|298036|gw1.88.158.1 390 e-108 /	AT1G55860.1 | Symbols: UPL1 | UPL1 (UBIQUITIN-PROTEIN LIGASE 1);... 382 e-106 /	gb|EAZ08305.1| hypothetical protein OsI_029537 [Oryza sativa (in... 378 e-104 /	emb|CAN67147.1| hypothetical protein [Vitis vinifera] 389 e-108 /
Contig6369	CT983956; CT984184; CT980318; CT983829; CT986850;
Contig6370	CT983955; CT980986;		jgi|Poptr1_1|651269|grail3.0002000801 65 3e-11 /
Contig6371	CT983953; CT982075; CT982417;
Contig6372	CT983776; CT980328; CT988036; CT981356; CT980455; CT985750;	A4QKX9 Cluster: Hypothetical protein orf133; n=3; Bras... 161 5e-51 /	jgi|Poptr1_1|581424|eugene3.130400001 102 3e-26 /		prf||1603356CL trnI intron ORF 133 69 1e-11 /	emb|CAO63908.1| unnamed protein product [Vitis vinifera] 103 2e-29 /	GO:0009507 chloroplast /
Contig6373	CT983950; CT982048;	A5AJ00 Cluster: Hypothetical protein; n=1; Vitis vinif... 77 3e-13 /	jgi|Poptr1_1|412731|gw1.II.4066.1 81 1e-16 /	AT2G41770.1 | Symbols: | similar to unknown protein [Arabidopsi... 77 2e-15 /	gb|AAV31254.1| unknown protein [Oryza sativa (japonica cultivar-... 71 8e-13 /	emb|CAO23590.1| unnamed protein product [Vitis vinifera] 77 4e-15 /
Contig6374	CT986528; CT983213; CT984040;	Q6K853 Cluster: 40S ribosomal protein S30-like; n=1; O... 105 6e-22 /	jgi|Poptr1_1|418033|gw1.VI.2406.1 106 7e-24 /	AT5G56670.1 | Symbols: | 40S ribosomal protein S30 (RPS30C) | c... 103 5e-23 /	dbj|BAD36047.1| 40S ribosomal protein S30-like [Oryza sativa (ja... 106 3e-23 /	emb|CAO65408.1| unnamed protein product [Vitis vinifera] 104 4e-23 /	GO:0003735 structural constituent of ribosome / GO:0005622 intracellular / GO:0005840 ribosome / GO:0006412 protein biosynthesis /	PF04758 Ribosomal_S30 /
Contig6375	CT981265; CT984039; CT981951; CT982207; CT985512;
Contig6376	CT983862;	A5BB21 Cluster: Hypothetical protein; n=1; Vitis vinif... 189 1e-46 /	jgi|Poptr1_1|713821|estExt_Genewise1_v1.C_LG_IV2634 179 1e-45 /	AT4G18810.1 | Symbols: | transcriptional repressor | chr4:10322... 186 1e-47 /	dbj|BAD27664.1| putative UOS1 [Oryza sativa (japonica cultivar-g... 162 9e-40 /	emb|CAO48021.1| unnamed protein product [Vitis vinifera] 189 2e-48 /
Contig6377	CT983859; CT989084; CT985401; CT981961; CT985012; CT981743;
Contig6378	CT984031;	Q42064 Cluster: 60S ribosomal protein L8-3; n=1; Arabi... 233 4e-60 /	jgi|Poptr1_1|424297|gw1.57.264.1 233 6e-62 /	AT4G36130.1 | Symbols: | 60S ribosomal protein L8 (RPL8C) | chr... 233 5e-62 /	gb|ABA99598.1| 60S ribosomal protein L2, putative, expressed [Or... 229 7e-60 /	emb|CAO24196.1| unnamed protein product [Vitis vinifera] 232 2e-61 /	GO:0003676 nucleic acid binding / GO:0003735 structural constituent of ribosome / GO:0005622 intracellular / GO:0005840 ribosome / GO:0006412 protein biosynthesis / GO:0030529 ribonucleoprotein complex /	PF00181 Ribosomal_L2 / PF03947 Ribosomal_L2_C /
Contig6379	CT982754; CT983854; CT986802; CT980597; CT981548;	Q3E929 Cluster: Protein At5g26667; n=1; Arabidopsis th... 103 3e-21 /	jgi|Poptr1_1|551931|eugene3.00021246 112 9e-26 /	AT5G26667.1 | Symbols: | uridylate kinase / uridine monophospha... 103 7e-23 /	dbj|BAD19510.1| putative UMP/CMP kinase a [Oryza sativa (japonic... 101 1e-21 /	emb|CAO48121.1| unnamed protein product [Vitis vinifera] 112 2e-25 /	GO:0000166 nucleotide binding / GO:0005524 ATP binding / GO:0006139 nucleobase, nucleoside, nucleotide and nucleic acid metabolism / GO:0016301 kinase activity / GO:0016740 transferase activity / GO:0016776 phosphotransferase activity, phosphate group as acceptor / GO:0019201 nucleotide kinase activity /	PF00406 ADK /
Contig6380	CT984030; CT986158; CT980377; CT982844; CT986793;
Contig6381	CT983774; CT980842;	A4PLW7 Cluster: Hypothetical protein; n=1; Medicago tr... 124 4e-27 /	jgi|Poptr1_1|245254|gw1.XIV.1997.1 110 8e-25 /	AT4G01575.1 | Symbols: | serine protease inhibitor, Kazal-type ... 106 1e-23 /	gb|EAY76228.1| hypothetical protein OsI_004075 [Oryza sativa (in... 94 4e-19 /	emb|CAO48551.1| unnamed protein product [Vitis vinifera] 108 8e-24 /
Contig6382	CT983946; CT980869; CT983517; CT980165;	Q9C522 Cluster: ATP citrate lyase, putative; 3734-7120... 231 3e-59 /	jgi|Poptr1_1|656642|grail3.0010034901 229 9e-61 /	AT3G06650.1 | Symbols: ACLB-1 | ACLB-1 (ATP-citrate lyase B-1) |... 231 4e-61 /	dbj|BAB60936.1| putative ATP citrate lyase a-subunit [Oryza sati... 223 5e-58 /	emb|CAO44914.1| unnamed protein product [Vitis vinifera] 233 1e-61 /	GO:0003824 catalytic activity / GO:0008152 metabolism / GO:0016829 lyase activity /	PF00549 Ligase_CoA /
Contig6383	CT983943; CT983110;
Contig6384	CT983765; CT987579; CT980660;
Contig6385	CT985817; CT983940; CT985475; CT986234; CT984170; CT981108; CT981485; CT985774; CT983602; CT988012;	Q49L10 Cluster: ATP synthase A chain; n=1; Eucalyptus ... 298 2e-79 /		ATCG00150.1 | Symbols: ATPI | Encodes a subunit of ATPase comple... 289 1e-78 /	gb|AAS46050.1| ATP synthase CF0 A chain; atpI [Oryza sativa (ind... 289 7e-78 /	gb|ABE47522.1| ATP synthase CF0 subunit IV [Vitis vinifera] 290 7e-79 /	GO:0006810 transport / GO:0006811 ion transport / GO:0009507 chloroplast / GO:0015078 hydrogen ion transporter activity / GO:0015992 proton transport / GO:0016020 membrane / GO:0016021 integral to membrane / GO:0016469 proton-transporting two-sector ATPase complex / GO:0016820 hydrolase activity, acting on acid anhydrides, catalyzing transmembrane movement of substances / GO:0045263 proton-transp…	PF00119 ATP-synt_A /
Contig6386	CT983763;	Q2HIQ2 Cluster: At1g01170; n=1; Arabidopsis thaliana|R... 133 1e-29 /	jgi|Poptr1_1|418055|gw1.VI.2428.1 135 4e-32 /	AT1G01170.2 | Symbols: | ozone-responsive stress-related protei... 133 1e-31 /	dbj|BAD67902.1| ozone-responsive stress-related protein-like [Or... 130 5e-30 /	emb|CAN62759.1| hypothetical protein [Vitis vinifera] 121 1e-27 /		PF06592 DUF1138 /
Contig6387	CT983851; CT987904; CT986018; CT985853;	A5B5H8 Cluster: Hypothetical protein; n=1; Vitis vinif... 97 3e-19 /	jgi|Poptr1_1|202262|gw1.IX.2727.1 95 2e-20 /		dbj|BAD45064.1| putative rust resistance kinase Lr10 [Oryza sati... 69 7e-12 /	emb|CAO41296.1| unnamed protein product [Vitis vinifera] 100 9e-22 /
Contig6388	CT983849; CT983687;	A5BSC3 Cluster: Hypothetical protein; n=1; Vitis vinif... 213 2e-53 /	jgi|Poptr1_1|234608|gw1.XI.2588.1 210 1e-54 /	AT1G29810.1 | Symbols: | dehydratase family | chr1:10435590-104... 190 2e-48 /	dbj|BAD72380.1| PCD/DCoH-like protein 2-like [Oryza sativa (japo... 164 7e-40 /	emb|CAN63785.1| hypothetical protein [Vitis vinifera] 213 3e-55 /
Contig6389	CT984023; CT980256; CT981587; CT987635; CT987655; CT980907; CT986985;	A5AM41 Cluster: Hypothetical protein; n=1; Vitis vinif... 93 5e-18 /	jgi|Poptr1_1|235475|gw1.XI.3455.1 99 5e-22 /	AT1G78710.1 | Symbols: | similar to unknown protein [Arabidopsi... 88 1e-18 /	ref|NP_001057784.1| Os06g0531400 [Oryza sativa (japonica cultiva... 89 3e-18 /	emb|CAN82331.1| hypothetical protein [Vitis vinifera] 93 6e-20 /
Contig6390	CT984022; CT982218;		jgi|Poptr1_1|552878|eugene3.00002193 63 4e-11 /			emb|CAO65031.1| unnamed protein product [Vitis vinifera] 64 4e-11 /
Contig6391	CT983844; CT985080; CT985933;	Q9SR72 Cluster: Germin-like protein subfamily 3 member... 277 6e-73 /	jgi|Poptr1_1|563582|eugene3.00080177 254 4e-68 /	AT3G10080.1 | Symbols: | germin-like protein, putative | chr3:3... 277 7e-75 /	dbj|BAD28420.1| putative germin-like protein [Oryza sativa (japo... 239 1e-62 /	emb|CAO15921.1| unnamed protein product [Vitis vinifera] 298 7e-81 /	GO:0030145 manganese ion binding / GO:0045735 nutrient reservoir activity / GO:0046872 metal ion binding / GO:0048046 apoplast /	PF00190 Cupin_1 /
Contig6392	CT984020;	Q8RWQ2 Cluster: At3g54435; n=1; Arabidopsis thaliana|R... 270 9e-71 /	jgi|Poptr1_1|750656|fgenesh4_pg.C_LG_I000259 289 1e-78 /	AT3G54440.1 | Symbols: | glycoside hydrolase family 2 protein |... 270 1e-72 /	gb|EAY77253.1| hypothetical protein OsI_005100 [Oryza sativa (in... 258 2e-68 /	emb|CAO42829.1| unnamed protein product [Vitis vinifera] 285 3e-77 /	GO:0003824 catalytic activity / GO:0004553 hydrolase activity, hydrolyzing O-glycosyl compounds / GO:0004565 beta-galactosidase activity / GO:0005975 carbohydrate metabolism / GO:0008152 metabolism / GO:0009341 beta-galactosidase complex / GO:0016787 hydrolase activity / GO:0016798 hydrolase activity, acting on glycosyl bonds / GO:0043169 cation binding /	PF02929 Bgal_small_N / PF00703 Glyco_hydro_2 / PF02836 Glyco_hydro_2_C / PF02837 Glyco_hydro_2_N /
Contig6393	CT983840; CT981201;
Contig6394	CT983280; CT983938; CT983582; CT981864; CT981280; CT981594; CT983836; CT984037; CT985843; CT984007; CT980384; CT982492; CT982946; CT984981; CT985552; CT983346; CT987116; CT985535; CT985429; CT985428;	A5C620 Cluster: Hypothetical protein; n=1; Vitis vinif... 495 e-138 /	jgi|Poptr1_1|552351|eugene3.00021666 492 e-139 /	AT4G01850.2 | Symbols: SAM-2, MAT2 | MAT2/SAM-2 (S-adenosylmethi... 479 e-136 /	emb|CAJ45561.1| S-adenosylmethionine synthetase [Oryza officinalis] 483 e-136 /	emb|CAN75334.1| hypothetical protein [Vitis vinifera] 496 e-140 /
Contig6395	CT983937; CT982284;
Contig6396	CT983936; CT981937; CT985613; CT985808; CT981774; CT986245; CT980602;
Contig6397	CT983759; CT983241; CT986906;	Q5MA28 Cluster: Hypothetical protein orf108; n=1; Nico... 129 1e-28 /					GO:0005739 mitochondrion /
Contig6398	CT983935; CT983455;	Q84SE0 Cluster: Putative TPA: Cgi67 serine protease; n... 135 3e-30 /	jgi|Poptr1_1|413943|gw1.III.1046.1 162 3e-40 /	AT1G32190.2 | Symbols: | similar to unknown protein [Arabidopsi... 129 2e-30 /	dbj|BAC57808.2| putative TPA: Cgi67 serine protease precursor [O... 136 7e-32 /	emb|CAO63335.1| unnamed protein product [Vitis vinifera] 179 3e-45 /	GO:0008233 peptidase activity /	PF00561 Abhydrolase_1 /
Contig6399	CT983757; CT987755;
Contig6400	CT980717; CT983770; AJ627865; CT983756; CT984351;	A5BRY2 Cluster: Hypothetical protein; n=1; Vitis vinif... 214 2e-54 /	jgi|Poptr1_1|558891|eugene3.00050506 221 3e-58 /	AT5G67210.1 | Symbols: | nucleic acid binding / pancreatic ribo... 202 2e-52 /	dbj|BAD46059.1| cdc2 protein kinases-like [Oryza sativa (japonic... 141 2e-33 /	emb|CAN74915.1| hypothetical protein [Vitis vinifera] 214 5e-56 /
Contig6401	CT983933; CT983749; CT983771; CT981203;	A5C1Z2 Cluster: Hypothetical protein; n=1; Vitis vinif... 213 7e-54 /	jgi|Poptr1_1|560241|eugene3.00060200 217 6e-57 /	AT4G15000.1 | Symbols: | 60S ribosomal protein L27 (RPL27C) | c... 202 1e-52 /	dbj|BAD21487.1| putative 60S ribosomal protein L27 [Oryza sativa... 194 2e-49 /	emb|CAO23812.1| unnamed protein product [Vitis vinifera] 217 1e-56 /
Contig6402	CT983929; CT980392;	A1IIA8 Cluster: Pectate lyase; n=1; Prunus persica|Rep... 311 3e-83 /	jgi|Poptr1_1|547984|eugene3.00010425 307 8e-84 /	AT1G04680.1 | Symbols: | pectate lyase family protein | chr1:13... 301 4e-82 /	emb|CAE02420.2| OSJNBa0095E20.8 [Oryza sativa (japonica cultivar... 299 1e-80 /	emb|CAN78491.1| hypothetical protein [Vitis vinifera] 308 5e-84 /	GO:0016829 lyase activity /	PF00544 Pec_lyase_C /
Contig6403	CT984014; CT987558; CT987494; CT984943; CT981222;
Contig6404	CT983837; CT980188; CT983334; CT985742;	Q1S451 Cluster: EIF4-gamma/eIF5/eIF2-epsilon; n=1; Med... 221 2e-56 /	jgi|Poptr1_1|295702|gw1.752.6.1 232 2e-61 /	AT5G36230.1 | Symbols: | eIF4-gamma/eIF5/eIF2-epsilon domain-co... 217 4e-57 /	gb|AAX96720.1| expressed protein [Oryza sativa (japonica cultiva... 215 8e-56 /	emb|CAO22958.1| unnamed protein product [Vitis vinifera] 219 2e-57 /	GO:0003743 translation initiation factor activity / GO:0006446 regulation of translational initiation /	PF02020 W2 /
Contig6405	CT984011;	Q8H0S9 Cluster: Putative aminopeptidase; n=2; Arabidop... 381 e-104 /	jgi|Poptr1_1|549386|eugene3.00011827 397 e-111 /	AT1G63770.2 | Symbols: | peptidase M1 family protein | chr1:236... 305 2e-83 /	gb|EAZ43673.1| hypothetical protein OsJ_027156 [Oryza sativa (ja... 380 e-105 /	emb|CAO62845.1| unnamed protein product [Vitis vinifera] 401 e-112 /	GO:0004177 aminopeptidase activity / GO:0004179 membrane alanyl aminopeptidase activity / GO:0006508 proteolysis / GO:0008270 zinc ion binding /	PF01433 Peptidase_M1 /
Contig6406	CT983834; CT981785; CT987890; CT985842; CT982612;	Q2HPL4 Cluster: Expp1 protein precursor; n=1; Solanum ... 263 6e-69 /	jgi|Poptr1_1|561165|eugene3.00061124 272 1e-73 /	AT3G44150.1 | Symbols: | similar to unknown protein [Arabidopsi... 259 8e-70 /	gb|ABF97892.1| expressed protein [Oryza sativa (japonica cultiva... 225 1e-58 /	emb|CAO39919.1| unnamed protein product [Vitis vinifera] 254 6e-68 /
Contig6407	CT981152; CT984009;	A5B2G2 Cluster: Hypothetical protein; n=1; Vitis vinif... 115 3e-24 /	jgi|Poptr1_1|267203|gw1.127.209.1 127 8e-30 /	AT1G12100.1 | Symbols: | protease inhibitor/seed storage/lipid ... 112 2e-25 /	gb|ABF93505.1| retrotransposon protein, putative, Ty1-copia subc... 102 2e-21 /	emb|CAO16498.1| unnamed protein product [Vitis vinifera] 125 4e-29 /
Contig6408	CT984008; CT980292; CT987121; CT987869; CT984753; CT982691;
Contig6409	CT983927; CT987281;
Contig6410	CT983926; CT987280;
Contig6411	CT983925; CT981795;	Q9M4Y2 Cluster: Actin-like protein; n=1; Phalaenopsis ... 263 5e-69 /	jgi|Poptr1_1|414271|gw1.III.1374.1 263 9e-71 /	AT3G53750.1 | Symbols: ACT3 | ACT3 (ACTIN 3); structural constit... 258 2e-69 /	dbj|BAC76319.1| actin [Oryza sativa (japonica cultivar-group)] 258 9e-69 /	emb|CAO21672.1| unnamed protein product [Vitis vinifera] 260 7e-70 /	GO:0000166 nucleotide binding / GO:0005198 structural molecule activity / GO:0005200 structural constituent of cytoskeleton / GO:0005515 protein binding / GO:0005524 ATP binding / GO:0005856 cytoskeleton / GO:0005884 actin filament /	PF00022 Actin /
Contig6413	CT983918; CT986118;
Contig6414	CT983917; CT986117;	A5BEI9 Cluster: Hypothetical protein; n=1; Vitis vinif... 267 1e-70 /	jgi|Poptr1_1|552347|eugene3.00021662 275 1e-74 /	AT3G62150.1 | Symbols: PGP21 | PGP21 (P-GLYCOPROTEIN 21); ATPase... 252 7e-68 /	emb|CAD59590.1| MDR-like ABC transporter [Oryza sativa (japonica... 233 3e-61 /	emb|CAO40233.1| unnamed protein product [Vitis vinifera] 268 3e-72 /
Contig6415	CT984004; AJ627753;	P93205 Cluster: SBT2 protein; n=1; Solanum lycopersicu... 272 1e-71 /	jgi|Poptr1_1|419541|gw1.VIII.969.1 291 3e-79 /	AT5G51750.1 | Symbols: | subtilase family protein | chr5:210374... 255 2e-68 /	emb|CAH66960.1| OSIGBa0147H17.8 [Oryza sativa (indica cultivar-g... 233 8e-61 /	emb|CAO49775.1| unnamed protein product [Vitis vinifera] 288 6e-78 /	GO:0004289 subtilase activity / GO:0006508 proteolysis / GO:0008233 peptidase activity / GO:0042802 identical protein binding / GO:0043086 negative regulation of enzyme activity /	PF00082 Peptidase_S8 / PF05922 Subtilisin_N / PF02225 PA /
Contig6416	CT983824; CT981532; CT981109; CT987288;
Contig6417	CT984001;
Contig6418	CT984000; CT984303;
Contig6419	CT983999;	A5ANU2 Cluster: Hypothetical protein; n=1; Vitis vinif... 107 2e-22 /	jgi|Poptr1_1|420091|gw1.VIII.1519.1 103 6e-23 /	AT3G08710.2 | Symbols: ATH9 | ATH9 (thioredoxin H-type 9) | chr3... 99 1e-21 /	gb|EAZ10692.1| hypothetical protein OsJ_000517 [Oryza sativa (ja... 92 5e-19 /	emb|CAO18319.1| unnamed protein product [Vitis vinifera] 107 5e-24 /
Contig6420	CT983820; CT981454;	Q1SAU4 Cluster: Helicase, C-terminal; n=1; Medicago tr... 144 3e-33 /	jgi|Poptr1_1|418637|gw1.VIII.65.1 149 7e-37 /	AT1G59990.1 | Symbols: | DEAD/DEAH box helicase, putative (RH22... 141 2e-34 /	sp|Q6H601|RH22_ORYSJ DEAD-box ATP-dependent RNA helicase 22 137 2e-32 /	emb|CAO40942.1| unnamed protein product [Vitis vinifera] 145 2e-35 /	GO:0003676 nucleic acid binding / GO:0004386 helicase activity / GO:0005524 ATP binding / GO:0008026 ATP-dependent helicase activity /	PF00270 DEAD / PF00271 Helicase_C /
Contig6421	CT983997; CT981181;	A5B444 Cluster: Hypothetical protein; n=1; Vitis vinif... 251 4e-65 /	jgi|Poptr1_1|726760|estExt_Genewise1_v1.C_LG_X6296 261 3e-70 /	AT2G01770.1 | Symbols: VIT1 | VIT1 (VACUOLAR IRON TRANSPORTER 1)... 246 1e-65 /	emb|CAE76010.1| B1358B12.19 [Oryza sativa (japonica cultivar-gro... 233 6e-61 /	emb|CAO42384.1| unnamed protein product [Vitis vinifera] 253 2e-67 /
Contig6422	CT983995; CT988389; CT986064; CT988047; CT982695;
Contig6423	CT983741; CT985599; CT982866; CT987590; CT982781; CT987647; CT985883; CT984426;	A5B9W9 Cluster: Hypothetical protein; n=1; Vitis vinif... 286 2e-75 /	jgi|Poptr1_1|282023|gw1.28.597.1 285 4e-77 /	AT3G09770.1 | Symbols: | zinc finger (C3HC4-type RING finger) f... 253 1e-67 /	gb|AAL86506.1|AC099040_10 putative hydroxyproline-rich glycoprot... 265 2e-70 /	emb|CAN69886.1| hypothetical protein [Vitis vinifera] 286 3e-77 /
Contig6424	CT983737; CT985679;	Q1STP4 Cluster: Proteinase inhibitor I4, serpin; emp24... 225 7e-58 /	jgi|Poptr1_1|734436|estExt_Genewise1_v1.C_LG_XVI0554 222 7e-59 /	AT5G01010.1 | Symbols: | similar to emp24/gp25L/p24 [Medicago t... 169 5e-43 /	gb|EAY97466.1| hypothetical protein OsI_018699 [Oryza sativa (in... 202 1e-52 /	emb|CAO45344.1| unnamed protein product [Vitis vinifera] 223 4e-59 /	GO:0006810 transport / GO:0016021 integral to membrane /	PF01105 EMP24_GP25L /
Contig6425	CT983736; CT985406; CT982326; CT981556; CT986225; CT982907; CT983290; CT987385; CT980079;	Q4V3D9 Cluster: At3g57030; n=1; Arabidopsis thaliana|R... 249 1e-64 /	jgi|Poptr1_1|552584|eugene3.00021899 273 1e-73 /	AT3G57030.1 | Symbols: | strictosidine synthase family protein ... 249 1e-66 /	gb|EAZ28597.1| hypothetical protein OsJ_012080 [Oryza sativa (ja... 187 3e-47 /	emb|CAO63060.1| unnamed protein product [Vitis vinifera] 262 4e-70 /	GO:0009058 biosynthesis / GO:0016844 strictosidine synthase activity /	PF03088 Str_synth /
Contig6426	CT984374; CT983911; CT984651;	P46484 Cluster: Caffeic acid 3-O-methyltransferase; n=... 378 e-103 /	jgi|Poptr1_1|552013|eugene3.00021328 330 5e-91 /	AT5G54160.1 | Symbols: OMT1, ATOMT1 | ATOMT1 (O-METHYLTRANSFERAS... 312 2e-85 /	dbj|BAC99512.1| putative Caffeic acid 3-O-methyltransferase [Ory... 238 3e-62 /	emb|CAO48564.1| unnamed protein product [Vitis vinifera] 327 1e-89 /	GO:0008168 methyltransferase activity / GO:0008171 O-methyltransferase activity / GO:0009809 lignin biosynthesis / GO:0016740 transferase activity / GO:0047763 caffeate O-methyltransferase activity /	PF08100 Dimerisation / PF00891 Methyltransf_2 /
Contig6427	CT983734; CT981081;	Q7XZK4 Cluster: Calcium-dependent calmodulin-independe... 179 9e-44 /	jgi|Poptr1_1|552604|eugene3.00021919 180 6e-46 /	AT5G19450.2 | Symbols: CPK8, CDPK19 | CDPK19 (CALCIUM-DEPENDENT ... 177 4e-45 /	dbj|BAC83205.1| putative calcium-dependent protein kinase [Oryza... 165 1e-40 /	emb|CAO23565.1| unnamed protein product [Vitis vinifera] 183 1e-46 /	GO:0000166 nucleotide binding / GO:0004672 protein kinase activity / GO:0004674 protein serine/threonine kinase activity / GO:0005509 calcium ion binding / GO:0005524 ATP binding / GO:0006468 protein amino acid phosphorylation / GO:0016301 kinase activity / GO:0016740 transferase activity /	PF00036 efhand / PF00069 Pkinase /
Contig6428	CT983971; CT983908; CT984576;
Contig6429	CT983732; CT986301; CT985957;	Q9FVE6 Cluster: Histone deacetylase HDT1; n=1; Arabido... 99 2e-22 /	jgi|Poptr1_1|649076|grail3.0001016501 107 1e-28 /	AT3G44750.1 | Symbols: ATHD2A, HDA3, HDT1, HD2A | HD2A (HISTONE ... 99 3e-24 /	gb|AAF70196.1|AF255711_1 putative histone deacetylase HD2 [Oryza... 82 9e-19 /	emb|CAO15973.1| unnamed protein product [Vitis vinifera] 107 3e-28 /	GO:0003676 nucleic acid binding / GO:0005622 intracellular / GO:0005634 nucleus / GO:0006350 transcription / GO:0006355 regulation of transcription, DNA-dependent / GO:0007275 development / GO:0008270 zinc ion binding / GO:0016568 chromatin modification / GO:0016787 hydrolase activity / GO:0046872 metal ion binding /
Contig6430	CT983731; CT983550; CT985622; CT982160; CT987418; CT982078; CT985051; CT981714; CT987150; CT982727; CT980139; CT984227;	O24465 Cluster: Thymidine diphospho-glucose 4-6-dehydr... 126 4e-28 /	jgi|Poptr1_1|416950|gw1.VI.1323.1 129 5e-31 /	AT2G28760.3 | Symbols: UXS6 | UXS6 | chr2:12343546-12345719 REVERSE 120 3e-28 /	dbj|BAB84334.1| UDP-glucuronic acid decarboxylase [Oryza sativa ... 121 6e-28 /	emb|CAO21694.1| unnamed protein product [Vitis vinifera] 123 6e-29 /	GO:0003824 catalytic activity / GO:0044237 cellular metabolism / GO:0050662 coenzyme binding /	PF01370 Epimerase /
Contig6431	CT983993; CT986915; CT985032; CT987298;	O49875 Cluster: Adenine nucleotide translocator; n=1; ... 216 3e-55 /	jgi|Poptr1_1|297099|gw1.859.1.1 219 4e-58 /	AT3G08580.2 | Symbols: AAC1 | AAC1 (ADP/ATP CARRIER 1); binding ... 214 1e-56 /	gb|EAY87310.1| hypothetical protein OsI_008543 [Oryza sativa (in... 214 9e-56 /	emb|CAO21929.1| unnamed protein product [Vitis vinifera] 214 2e-56 /	GO:0005215 transporter activity / GO:0005488 binding / GO:0005743 mitochondrial inner membrane / GO:0006810 transport / GO:0016020 membrane / GO:0016021 integral to membrane /	PF00153 Mito_carr /
Contig6432	CT983989; CT982464; CT985789; CT982469;	A5BGE1 Cluster: Hypothetical protein; n=1; Vitis vinif... 199 3e-50 /	jgi|Poptr1_1|233710|gw1.XI.1690.1 196 4e-51 /	AT3G20290.2 | Symbols: | calcium ion binding | chr3:7075063-707... 199 4e-52 /	gb|EAY84551.1| hypothetical protein OsI_005784 [Oryza sativa (in... 198 2e-51 /	emb|CAO23244.1| unnamed protein product [Vitis vinifera] 203 2e-53 /
Contig6433	CT983809;	Q6NQ19 Cluster: At5g25170; n=1; Arabidopsis thaliana|R... 228 3e-58 /	jgi|Poptr1_1|561964|eugene3.00061923 234 6e-62 /	AT5G25170.1 | Symbols: | similar to unknown protein [Arabidopsi... 228 4e-60 /	gb|ABF93473.1| UPF0326 protein CGI-146, putative, expressed [Ory... 178 3e-44 /	emb|CAO44286.1| unnamed protein product [Vitis vinifera] 254 1e-67 /		PF05903 DUF862 /
Contig6434	CT983730; CT985799; CT984814;	Q2LJM0 Cluster: Putative receptor kinase; n=1; Malus x... 511 e-143 /	jgi|Poptr1_1|589556|eugene3.00280292 521 e-148 /	AT2G36570.1 | Symbols: | leucine-rich repeat transmembrane prot... 485 e-137 /	gb|EAY82250.1| hypothetical protein OsI_036209 [Oryza sativa (in... 383 e-106 /	emb|CAO15998.1| unnamed protein product [Vitis vinifera] 511 e-145 /	GO:0004672 protein kinase activity / GO:0004872 receptor activity / GO:0005515 protein binding / GO:0005524 ATP binding / GO:0006468 protein amino acid phosphorylation / GO:0016301 kinase activity / GO:0016740 transferase activity /	PF00560 LRR_1 / PF00069 Pkinase /
Contig6435	CT983904; CT983729;
Contig6436	CT983903; CT987638;	Q9LHD2 Cluster: Glycosyl transferase-like protein; n=1... 242 1e-62 /	jgi|Poptr1_1|418609|gw1.VIII.37.1 231 4e-61 /	AT3G28340.1 | Symbols: GATL10 | GATL10 (Galacturonosyltransferas... 242 2e-64 /	dbj|BAD16045.1| putative Avr9/Cf-9 rapidly elicited protein 231 ... 224 2e-58 /	emb|CAO40973.1| unnamed protein product [Vitis vinifera] 247 6e-66 /	GO:0016051 carbohydrate biosynthesis / GO:0016740 transferase activity / GO:0016758 transferase activity, transferring hexosyl groups /	PF01501 Glyco_transf_8 /
Contig6437	CT984128; CT981823; CT983725; CT984875;
Contig6438	CT983898; AJ627846;
Contig6439	CT983721; CT987654; CT988032;	Q8GWG9 Cluster: Hypothetical protein At4g17150/dl4610w... 114 5e-46 /	jgi|Poptr1_1|269637|gw1.137.102.1 106 2e-23 /	AT4G17150.1 | Symbols: | similar to unknown protein [Arabidopsi... 114 1e-48 /	gb|EAZ01635.1| hypothetical protein OsI_022867 [Oryza sativa (in... 112 2e-47 /	emb|CAO23689.1| unnamed protein product [Vitis vinifera] 157 6e-71 /
Contig6440	CT983392; CT984558; CT983695; CT985348; CT986515;
Contig6441	CT983222; CT980496; CT987568; CT985560;	Q9SX76 Cluster: F16N3.27 protein; n=1; Arabidopsis tha... 89 9e-17 /	jgi|Poptr1_1|644143|grail3.0033014101 109 8e-25 /	AT1G47410.1 | Symbols: | unknown protein | chr1:17397258-173979... 89 2e-18 /
Contig6442	CT983390; CT985003;	Q941B5 Cluster: At2g14260/T1O16.15; n=1; Arabidopsis t... 232 2e-59 /	jgi|Poptr1_1|175641|gw1.I.4241.1 260 7e-70 /	AT2G14260.2 | Symbols: PIP | PIP (proline iminopeptidase); proly... 232 2e-61 /	gb|EAY98680.1| hypothetical protein OsI_019913 [Oryza sativa (in... 221 3e-57 /	emb|CAO49803.1| unnamed protein product [Vitis vinifera] 262 3e-70 /	GO:0004177 aminopeptidase activity / GO:0005737 cytoplasm / GO:0006508 proteolysis / GO:0008233 peptidase activity / GO:0016787 hydrolase activity / GO:0016804 prolyl aminopeptidase activity /	PF00561 Abhydrolase_1 /
Contig6443	CT983219; CT986633; CT981986;	Q49L08 Cluster: DNA-directed RNA polymerase beta'' cha... 129 5e-29 /	jgi|Poptr1_1|590230|eugene3.30290001 105 8e-24 /	ATCG00170.1 | Symbols: RPOC2 | RNA polymerase beta' subunit-2 | ... 95 9e-21 /	prf||1603356R RNA polymerase beta'-2 81 9e-16 /	gb|ABE47524.1| RNA polymerase beta' subunit [Vitis vinifera] 107 3e-24 /	GO:0003677 DNA binding / GO:0003899 DNA-directed RNA polymerase activity / GO:0006350 transcription / GO:0006351 transcription, DNA-dependent / GO:0009507 chloroplast / GO:0016740 transferase activity / GO:0016779 nucleotidyltransferase activity /	PF04998 RNA_pol_Rpb1_5 / PF04983 RNA_pol_Rpb1_3 / PF05000 RNA_pol_Rpb1_4 /
Contig6444	CT983385; CT985589;	A5AG81 Cluster: Hypothetical protein; n=1; Vitis vinif... 249 1e-64 /	jgi|Poptr1_1|172979|gw1.I.1579.1 254 4e-68 /	AT3G63460.1 | Symbols: EMB2221 | EMB2221 (EMBRYO DEFECTIVE 2221)... 244 4e-65 /	gb|EAZ04994.1| hypothetical protein OsI_026226 [Oryza sativa (in... 207 4e-53 /	emb|CAO40745.1| unnamed protein product [Vitis vinifera] 290 1e-78 /
Contig6445	CT983217; CT982942;
Contig6446	CT983384; CT983358; CT986686; CT985417; CT981118; CT983345; CT982566;
Contig6447	CT983216; CT981882;	Q8RWQ4 Cluster: AT5g19390/F7K24_140; n=1; Arabidopsis ... 167 6e-40 /	jgi|Poptr1_1|557695|eugene3.00090955 196 1e-50 /	AT5G19390.2 | Symbols: | pleckstrin homology (PH) domain-contai... 168 4e-42 /	gb|ABF96033.1| pleckstriny domain-containing protein, putative, ... 110 4e-24 /	emb|CAO16863.1| unnamed protein product [Vitis vinifera] 187 1e-47 /	GO:0005096 GTPase activator activity / GO:0005622 intracellular / GO:0007165 signal transduction /	PF00620 RhoGAP / PF00169 PH /
Contig6448	CT983381; CT982862; CT987260; CT984847;	Q9SZP6 Cluster: Hypothetical protein F20M13.250; n=1; ... 235 2e-60 /	jgi|Poptr1_1|649253|grail3.0001031401 254 4e-68 /	AT4G38690.1 | Symbols: | 1-phosphatidylinositol phosphodiestera... 235 2e-62 /	dbj|BAD34220.1| unknown protein [Oryza sativa (japonica cultivar... 229 6e-60 /	emb|CAO47352.1| unnamed protein product [Vitis vinifera] 250 1e-66 /	GO:0004629 phospholipase C activity / GO:0007165 signal transduction / GO:0007242 intracellular signaling cascade /
Contig6449	CT988902; CT984135; CT983305; AJ627823; DR409904; CT983761;	A4PQM9 Cluster: Hypothetical protein; n=1; Medicago tr... 132 2e-29 /	jgi|Poptr1_1|722780|estExt_Genewise1_v1.C_LG_IX3288 139 2e-33 /	AT3G08490.1 | Symbols: | similar to unknown protein [Arabidopsi... 110 1e-24 /	gb|ABF94647.1| expressed protein [Oryza sativa (japonica cultiva... 103 6e-22 /	emb|CAO40849.1| unnamed protein product [Vitis vinifera] 154 1e-37 /
Contig6450	CT983138; CT983433; CT983480;
Contig6451	CT983130; CT986555;	A5B405 Cluster: Hypothetical protein; n=1; Vitis vinif... 114 9e-24 /	jgi|Poptr1_1|577348|eugene3.00170090 111 7e-25 /	AT5G64330.1 | Symbols: JK218, RPT3, NPH3 | NPH3 (NON-PHOTOTROPIC... 108 3e-24 /	dbj|BAD17773.1| putative non-phototropic hypocotyl 3 (NPH3) [Ory... 101 3e-21 /	emb|CAO64758.1| unnamed protein product [Vitis vinifera] 114 2e-25 /
Contig6452	CT983380; CT983684; CT986478; CT980856; CT986648;	A4PF88 Cluster: Repressor of silencing 1; n=1; Nicotia... 132 8e-30 /	jgi|Poptr1_1|282457|gw1.28.1031.1 126 7e-30 /	AT5G04560.2 | Symbols: DME1, DME | DME (DEMETER) | chr5:1309787-... 117 4e-27 /	gb|EAZ34487.1| hypothetical protein OsJ_017970 [Oryza sativa (ja... 108 1e-23 /	emb|CAO15969.1| unnamed protein product [Vitis vinifera] 129 1e-30 /	GO:0004519 endonuclease activity / GO:0006284 base-excision repair / GO:0051539 4 iron, 4 sulfur cluster binding /
Contig6453	CT983212; CT984105; CT985640;		jgi|Poptr1_1|413807|gw1.III.910.1 64 2e-11 /	AT5G23120.1 | Symbols: HCF136 | HCF136 (High chlorophyll fluores... 61 1e-10 /
Contig6454	CT983377; CT987481; CT987645;	A5BY93 Cluster: Hypothetical protein; n=1; Vitis vinif... 62 2e-20 /	jgi|Poptr1_1|267155|gw1.127.161.1 64 7e-23 /	AT1G58400.1 | Symbols: | disease resistance protein (CC-NBS-LRR... 49 1e-13 /	dbj|BAD28289.1| putative MLA1 [Oryza sativa (japonica cultivar-g... 48 1e-13 /	emb|CAN75122.1| hypothetical protein [Vitis vinifera] 62 1e-22 /
Contig6455	CT983209; CT985221; CT986226; CT985972; CT980267; CT981831; CT984773; CT986359; CT982830; CT983934;	Q5M9R1 Cluster: Hypothetical protein orf138c; n=1; Nic... 161 1e-38 /		ATMG00030.1 | Symbols: ORF107A | Identical to Hypothetical mitoc... 122 1e-28 /		emb|CAO46825.1| unnamed protein product [Vitis vinifera] 154 4e-38 /	GO:0005739 mitochondrion /
Contig6456	CT983207; CT987874;	A2WNI6 Cluster: Hypothetical protein; n=1; Oryza sativ... 183 5e-45 /	jgi|Poptr1_1|578384|eugene3.00180608 179 2e-45 /	AT4G31480.1 | Symbols: | coatomer beta subunit, putative / beta... 177 6e-45 /	dbj|BAB17749.1| putative coatmer beta subunit (beta-coat protein... 183 4e-46 /	emb|CAO43921.1| unnamed protein product [Vitis vinifera] 175 3e-44 /		PF01602 Adaptin_N / PF07718 Coatamer_beta_C /
Contig6457	CT983299; CT980460;	Q6ZFX5 Cluster: Pentatricopeptide (PPR) repeat-contain... 104 2e-21 /	jgi|Poptr1_1|552984|eugene3.00002299 107 5e-24 /		dbj|BAD07498.1| pentatricopeptide (PPR) repeat-containing protei... 105 6e-23 /	emb|CAO17117.1| unnamed protein product [Vitis vinifera] 133 1e-31 /		PF01535 PPR /
Contig6458	CT983296; CT981740; CT983382;	Q4F8I9 Cluster: Endo-1,4-beta-glucanase; n=1; Eucalypt... 460 e-128 /	jgi|Poptr1_1|675657|grail3.0263001401 437 e-123 /	AT5G49720.1 | Symbols: DEC, KOR, RSW2, OR16PEP, IRX2, KOR1 | KOR... 403 e-113 /	gb|ABF95745.1| membrane-anchored endo-1,4-beta-glucanase, putati... 382 e-106 /	emb|CAO22253.1| unnamed protein product [Vitis vinifera] 437 e-123 /	GO:0003824 catalytic activity / GO:0004553 hydrolase activity, hydrolyzing O-glycosyl compounds / GO:0005975 carbohydrate metabolism /	PF00759 Glyco_hydro_9 /
Contig6459	CT983293; CT986457;	Q9ZRU5 Cluster: Protein phosphatase; n=1; Cicer arieti... 511 e-143 /	jgi|Poptr1_1|255002|gw1.XVI.941.1 521 e-148 /	AT3G25800.1 | Symbols: PR 65, PR65, PDF1 | PDF1 (65 KDA REGULATO... 511 e-145 /	dbj|BAD22212.1| phosphatase 2A regulatory A subunit [Oryza sativ... 499 e-141 /	emb|CAO68041.1| unnamed protein product [Vitis vinifera] 520 e-148 /	GO:0005488 binding /	PF02985 HEAT /
Contig6460	CT983125; CT980959;
Contig6461	CT983292; CT986575;	Q06H37 Cluster: Syringolide-induced protein 19-1-5; n=... 239 3e-62 /	jgi|Poptr1_1|570685|eugene3.00130049 239 3e-64 /	AT4G25810.1 | Symbols: XTR6 | XTR6 (XYLOGLUCAN ENDOTRANSGLYCOSYL... 218 5e-58 /	dbj|BAD53910.1| putative xyloglucan endotransglycosylase [Oryza ... 202 1e-52 /	emb|CAO43276.1| unnamed protein product [Vitis vinifera] 232 4e-62 /	GO:0004553 hydrolase activity, hydrolyzing O-glycosyl compounds / GO:0005975 carbohydrate metabolism /	PF00722 Glyco_hydro_16 /
Contig6462	CT983291; CT982138;	A5ASV7 Cluster: Hypothetical protein; n=1; Vitis vinif... 133 5e-30 /	jgi|Poptr1_1|651656|grail3.0002033201 122 1e-28 /	AT4G09670.1 | Symbols: | oxidoreductase family protein | chr4:6... 115 2e-26 /	gb|AAM74281.1|AC083943_21 Putative oxidoreductase [Oryza sativa ... 65 1e-10 /	emb|CAO67563.1| unnamed protein product [Vitis vinifera] 135 3e-32 /
Contig6463	CT983124; CT982837; CT986606;	Q2V409 Cluster: Protein At2g42210; n=2; Arabidopsis th... 94 3e-18 /	jgi|Poptr1_1|423635|gw1.29.147.1 105 2e-23 /	AT2G42210.4 | Symbols: ATOEP16-3 | ATOEP16-3; protein translocas... 98 3e-21 /	gb|EAZ24397.1| hypothetical protein OsJ_007880 [Oryza sativa (ja... 86 1e-16 /	emb|CAO23372.1| unnamed protein product [Vitis vinifera] 96 2e-20 /	GO:0005743 mitochondrial inner membrane / GO:0008565 protein transporter activity / GO:0015031 protein transport /	PF02466 Tim17 /
Contig6464	CT983289; CT986246;	Q96539 Cluster: 10 kDa chaperonin; n=2; core eudicotyl... 114 2e-24 /	jgi|Poptr1_1|548126|eugene3.00010567 114 9e-27 /	AT1G14980.1 | Symbols: CPN10 | CPN10 (CHAPERONIN 10) | chr1:5165... 112 4e-26 /	gb|ABF96126.1| 10 kDa chaperonin, putative, expressed [Oryza sat... 95 4e-20 /	emb|CAO67277.1| unnamed protein product [Vitis vinifera] 109 5e-25 /	GO:0005524 ATP binding / GO:0006457 protein folding /	PF00166 Cpn10 /
Contig6465	CT983202; CT984869;	Q6ZA05 Cluster: Hypothetical protein P0434E03.26; n=1;... 124 6e-27 /	jgi|Poptr1_1|242103|gw1.XIII.2352.1 142 4e-34 /	AT5G19540.1 | Symbols: | similar to Os08g0387500 [Oryza sativa ... 120 1e-27 /	dbj|BAD05438.1| unknown protein [Oryza sativa (japonica cultivar... 124 4e-28 /	emb|CAO65525.1| unnamed protein product [Vitis vinifera] 142 7e-34 /
Contig6466	CT983195; CT984721; CT985310; CT988025; CT983049; CT987851; CT982511; CT982571;	Q10M57 Cluster: 14 kDa zinc-binding protein, putative,... 213 2e-53 /	jgi|Poptr1_1|255039|gw1.XVI.978.1 216 2e-56 /	AT3G56490.1 | Symbols: | zinc-binding protein, putative / prote... 216 2e-56 /	gb|ABF95679.1| 14 kDa zinc-binding protein, putative, expressed ... 213 1e-54 /	emb|CAO45395.1| unnamed protein product [Vitis vinifera] 211 9e-55 /		PF01230 HIT /
Contig6467	CT983288; CT983631; CT984896; CT987950;
Contig6468	CT983287; CT987606; CT987266;
Contig6469	CT983119; CT981542; CT983930; CT984903;	Q1RUG3 Cluster: Polynucleotidyl transferase, Ribonucle... 255 9e-67 /	jgi|Poptr1_1|639926|grail3.0008000501 254 2e-68 /	AT2G32070.1 | Symbols: | CCR4-NOT transcription complex protein... 244 2e-65 /	dbj|BAD19081.1| putative CCR4-NOT transcription complex subunit ... 230 2e-60 /	emb|CAO66682.1| unnamed protein product [Vitis vinifera] 253 6e-68 /	GO:0005634 nucleus / GO:0016481 negative regulation of transcription / GO:0016564 transcriptional repressor activity / GO:0016740 transferase activity /	PF04857 CAF1 /
Contig6470	CT983283;	Q8RWK0 Cluster: Hypothetical protein At5g18900; n=1; A... 209 5e-53 /	jgi|Poptr1_1|418724|gw1.VIII.152.1 205 1e-53 /	AT5G18900.1 | Symbols: | oxidoreductase, 2OG-Fe(II) oxygenase f... 209 7e-55 /	gb|AAT77286.1| putative prolyl 4-hydroxylase alpha subunit [Oryz... 187 2e-47 /	emb|CAO71052.1| unnamed protein product [Vitis vinifera] 209 1e-54 /	GO:0016706 oxidoreductase activity, acting on paired donors, with incorporation or reduction of molecular oxygen, 2-oxoglutarate as one donor, and incorporation of one atom each of oxygen into both donors / GO:0019538 protein metabolism /	PF03171 2OG-FeII_Oxy / PF01549 ShK /
Contig6471	CT983116; CT986072; CT986926;	Q9LFG9 Cluster: Hypothetical protein F4P12_190; n=1; A... 218 4e-55 /	jgi|Poptr1_1|419854|gw1.VIII.1282.1 267 5e-72 /	AT3G53490.1 | Symbols: | similar to unknown protein [Arabidopsi... 218 4e-57 /	gb|AAN64501.1| hypothetical protein [Oryza sativa (japonica cult... 195 1e-49 /	emb|CAO18073.1| unnamed protein product [Vitis vinifera] 136 2e-32 /
Contig6472	CT983115; CT987290; CT985978;
Contig6473	CT983113; CT983627;	Q42939 Cluster: Cytokinin binding protein CBP57; n=1; ... 180 1e-43 /	jgi|Poptr1_1|597072|eugene3.00880022 174 1e-43 /	AT4G13940.1 | Symbols: EMB1395, MEE58, SAHH, SAHH1, HOG1 | HOG1 ... 177 1e-44 /	gb|EAZ18267.1| hypothetical protein OsJ_032476 [Oryza sativa (ja... 176 2e-43 /	emb|CAN64242.1| hypothetical protein [Vitis vinifera] 182 8e-46 /	GO:0004013 adenosylhomocysteinase activity / GO:0006730 one-carbon compound metabolism / GO:0016787 hydrolase activity /	PF05221 AdoHcyase / PF00670 AdoHcyase_NAD /
Contig6474	CT983112; CT981794;
Contig6475	CT983359; CT981294; CT982209; CT987729;	A5AW37 Cluster: Hypothetical protein; n=1; Vitis vinif... 330 8e-89 /	jgi|Poptr1_1|295594|gw1.739.9.1 325 2e-89 /	AT5G36290.2 | Symbols: | similar to unknown protein [Arabidopsi... 315 3e-86 /	gb|EAZ07738.1| hypothetical protein OsI_028970 [Oryza sativa (in... 314 3e-85 /	emb|CAO22988.1| unnamed protein product [Vitis vinifera] 333 1e-91 /
Contig6476	CT985181; CT982704; CT983194; CT983417; CT981161; CT986388; CT984730; CT986657;	Q0IN13 Cluster: Os12g0514600 protein; n=1; Oryza sativ... 240 7e-62 /	jgi|Poptr1_1|419127|gw1.VIII.555.1 235 3e-62 /	AT3G07760.2 | Symbols: | similar to Os12g0514600 [Oryza sativa ... 230 8e-61 /	gb|ABG22031.1| expressed protein [Oryza sativa (japonica cultiva... 240 4e-63 /	emb|CAO41197.1| unnamed protein product [Vitis vinifera] 237 1e-62 /		PF07647 SAM_2 /
Contig6477	CT983357;	A5BYE7 Cluster: Hypothetical protein; n=1; Vitis vinif... 360 8e-98 /	jgi|Poptr1_1|663729|grail3.0126006201 357 6e-99 /	AT1G10200.1 | Symbols: | transcription factor LIM, putative | c... 343 1e-94 /	gb|ABA99040.1| Pollen-specific protein SF3, putative, expressed ... 316 8e-86 /	emb|CAO61480.1| unnamed protein product [Vitis vinifera] 360 1e-99 /
Contig6478	CT983191; CT985835; CT987016;
Contig6479	CT983356; CT982107;	A5AW05 Cluster: Hypothetical protein; n=1; Vitis vinif... 74 8e-12 /	jgi|Poptr1_1|674035|grail3.0180001102 79 2e-15 /	AT3G54310.1 | Symbols: | similar to unknown protein [Arabidopsi... 66 2e-11 /	ref|NP_001046910.1| Os02g0504100 [Oryza sativa (japonica cultiva... 67 4e-11 /	emb|CAO70793.1| unnamed protein product [Vitis vinifera] 74 1e-13 /
Contig6480	CT983350; CT983976; CT982115; CT983643;	Q8L9X5 Cluster: Hypothetical protein; n=1; Arabidopsis... 96 1e-18 /	jgi|Poptr1_1|416357|gw1.VI.730.1 94 8e-20 /	AT4G14615.1 | Symbols: | similar to unknown protein [Arabidopsi... 95 3e-20 /	ref|NP_001059047.1| Os07g0181800 [Oryza sativa (japonica cultiva... 78 2e-14 /	emb|CAO71274.1| unnamed protein product [Vitis vinifera] 74 1e-13 /
Contig6481	CT983187; CT984015;					emb|CAO47185.1| unnamed protein product [Vitis vinifera] 86 4e-17 /
Contig6482	CT983186; CT982288; CT981416; CT983637; CT982459; CT986148; CT986786; CT981419; CT986201;	A0A380 Cluster: NAD(P)H-quinone oxidoreductase chain 2... 317 2e-85 /	jgi|Poptr1_1|265277|gw1.12017.3.1 259 8e-70 /	ATCG01250.1 | Symbols: NDHB.2 | NADH dehydrogenase ND2 | chrC:14... 260 4e-70 /	dbj|BAC84683.1| NADH dehydrogenase ND2, chloroplast [Oryza sativ... 251 1e-66 /	emb|CAN66877.1| hypothetical protein [Vitis vinifera] 171 4e-79 /	GO:0006118 electron transport / GO:0008137 NADH dehydrogenase (ubiquinone) activity / GO:0009507 chloroplast / GO:0009523 photosystem II / GO:0009579 thylakoid / GO:0016020 membrane / GO:0016021 integral to membrane / GO:0016491 oxidoreductase activity / GO:0016655 oxidoreductase activity, acting on NADH or NADPH, quinone or similar compound as acceptor / GO:0019684 photosynthesis, light reaction…
Contig6483	CT983277; CT983603; CT982943; CT984045;	A4PUM0 Cluster: Protease-associated PA; Proteinase inh... 102 4e-20 /	jgi|Poptr1_1|245880|gw1.XIV.2623.1 121 6e-28 /	AT5G67090.1 | Symbols: | subtilase family protein | chr5:267913... 85 8e-17 /	dbj|BAD82002.1| putative subtilase [Oryza sativa (japonica culti... 72 3e-12 /	emb|CAO61364.1| unnamed protein product [Vitis vinifera] 125 9e-29 /	GO:0004289 subtilase activity / GO:0006508 proteolysis / GO:0008233 peptidase activity / GO:0042802 identical protein binding / GO:0043086 negative regulation of enzyme activity /
Contig6484	CT983111; CT983708; CT981367;	Q8LEJ6 Cluster: Fasciclin-like arabinogalactan protein... 180 7e-44 /	jgi|Poptr1_1|576678|eugene3.00160813 170 7e-43 /	AT5G03170.1 | Symbols: FLA11 | FLA11 (fasciclin-like arabinogala... 182 2e-46 /	gb|EAY72628.1| hypothetical protein OsI_000475 [Oryza sativa (in... 154 3e-37 /	emb|CAN60933.1| hypothetical protein [Vitis vinifera] 169 2e-42 /	GO:0007155 cell adhesion / GO:0016020 membrane / GO:0048503 GPI anchor binding /	PF02469 Fasciclin /
Contig6485	CT983276; CT986739;
Contig6486	CT983275; CT983583; CT985869;	Q2I015 Cluster: Sterol glucosyltransferase; n=1; Witha... 165 6e-40 /	jgi|Poptr1_1|548562|eugene3.00011003 161 7e-41 /	AT1G43620.3 | Symbols: | UDP-glucose:sterol glucosyltransferase... 150 1e-37 /	emb|CAE02393.2| OSJNBb0080H08.21 [Oryza sativa (japonica cultiva... 141 4e-34 /	emb|CAO43623.1| unnamed protein product [Vitis vinifera] 164 2e-41 /	GO:0005975 carbohydrate metabolism / GO:0008152 metabolism / GO:0016740 transferase activity / GO:0016758 transferase activity, transferring hexosyl groups / GO:0030259 lipid glycosylation /	PF03033 Glyco_transf_28 /
Contig6487	CT980117; CT983268; CT980118; CT986486; CT984819; CT981343; CT980119; CT984818; CT981342; CT983267; CT986485; CT985079;	Q49L15 Cluster: Photosystem II reaction center protein... 125 2e-27 /	jgi|Poptr1_1|290157|gw1.4751.7.1 107 6e-24 /	ATCG00070.1 | Symbols: PSBK | PSII K protein | chrC:7017-7202 FO... 103 1e-22 /	gb|AAS46169.1| photosystem II protein K; gpsbK [Oryza sativa (ja... 114 3e-25 /	gb|ABE47517.1| photosystem II protein K [Vitis vinifera] 114 1e-25 /	GO:0009507 chloroplast / GO:0009523 photosystem II / GO:0009538 photosystem I reaction center / GO:0015979 photosynthesis / GO:0016020 membrane /
Contig6488	CT983266; CT987747; CT981662;
Contig6489	CT983103; CT984197; CT980102;
Contig6490	CT983344; CT980972; CT982494; CT984293; CT982141; CT983558; CT980049; CT986319; CT981827; CT980993;	Q8H9B7 Cluster: Putative lipid transfer protein; n=1; ... 87 4e-16 /	jgi|Poptr1_1|422105|gw1.XII.565.1 100 1e-21 /	AT3G18280.1 | Symbols: | protease inhibitor/seed storage/lipid ... 85 2e-17 /	gb|AAT39264.1| putative lipid transfer protein [Oryza sativa (ja... 79 9e-15 /	emb|CAO68103.1| unnamed protein product [Vitis vinifera] 89 3e-18 /	GO:0006869 lipid transport /	PF00234 Tryp_alpha_amyl /
Contig6491	CT983179; CT986451;
Contig6492	CT983177; CT986361; CT981388;					emb|CAO64412.1| unnamed protein product [Vitis vinifera] 66 3e-11 /
Contig6493	CT983340; CT986790;	A5BBD0 Cluster: Hypothetical protein; n=1; Vitis vinif... 94 1e-17 /	jgi|Poptr1_1|669482|grail3.0020019502 94 1e-19 /	AT5G57690.1 | Symbols: | diacylglycerol kinase | chr5:23389289-... 89 3e-18 /	gb|EAZ06209.1| hypothetical protein OsI_027441 [Oryza sativa (in... 86 1e-16 /	emb|CAO43329.1| unnamed protein product [Vitis vinifera] 94 2e-19 /
Contig6494	CT983337; CT981705; CT986425;
Contig6495	CT983258;	Q2HU33 Cluster: Kinesin, motor region; n=2; Medicago t... 112 7e-24 /	jgi|Poptr1_1|752212|fgenesh4_pg.C_LG_I001815 120 4e-28 /	AT3G45850.1 | Symbols: | kinesin motor protein-related | chr3:1... 83 7e-17 /	gb|EAY96319.1| hypothetical protein OsI_017552 [Oryza sativa (in... 85 1e-16 /	emb|CAO21748.1| unnamed protein product [Vitis vinifera] 116 1e-26 /	GO:0000166 nucleotide binding / GO:0003774 motor activity / GO:0003777 microtubule motor activity / GO:0005524 ATP binding / GO:0005874 microtubule / GO:0005875 microtubule associated complex / GO:0007018 microtubule-based movement /	PF00225 Kinesin /
Contig6496	CT983256; CT986799;	A5BZ38 Cluster: Hypothetical protein; n=1; Vitis vinif... 273 8e-72 /	jgi|Poptr1_1|419969|gw1.VIII.1397.1 259 1e-69 /	AT2G40320.1 | Symbols: | similar to steroid hormone receptor/ t... 258 2e-69 /	gb|AAO60022.1| unknown protein [Oryza sativa (japonica cultivar-... 234 3e-61 /	emb|CAO41435.1| unnamed protein product [Vitis vinifera] 274 7e-74 /
[truncated: 2,808 more rows]
