# Supplementary material for: A new genomic resource dedicated to wood formation in Eucalyptus
Source: BMC Plant Biol. 2009 Mar 27;9:36. doi: 10.1186/1471-2229-9-36 (PMC2670833; doi:10.1186/1471-2229-9-36)
Supplement: Additional file 2 — EUCAWOOD unigenes matching poplar and/or grapevine but not Arabidopsis or rice sequences. Lists of EUCAWOOD unigenes matching poplar, grapevine or both, but not Arabidopsis or rice sequences. [file 1471-2229-9-36-S2.xls]

## Sheet: poplar_only
Unigenes	PoplarProteins1.1
AJ627648	jgi|Poptr1_1|201535|gw1.IX.2000.1
AJ627769	jgi|Poptr1_1|284921|gw1.337.169.1
AJ627825	jgi|Poptr1_1|199682|gw1.IX.147.1
Contig6095	jgi|Poptr1_1|278544|gw1.208.78.1
Contig6226	jgi|Poptr1_1|669299|grail3.0020003901
Contig6268	jgi|Poptr1_1|578461|eugene3.00180685
Contig6280	jgi|Poptr1_1|420126|gw1.VIII.1554.1
Contig6287	jgi|Poptr1_1|561537|eugene3.00061496
Contig6289	jgi|Poptr1_1|202490|gw1.IX.2955.1
Contig6370	jgi|Poptr1_1|651269|grail3.0002000801
Contig6657	jgi|Poptr1_1|290938|gw1.5506.3.1
Contig6658	jgi|Poptr1_1|583120|eugene3.01470005
Contig6727	jgi|Poptr1_1|423213|gw1.XII.1673.1
Contig6763	jgi|Poptr1_1|569346|eugene3.00111360
Contig6782	jgi|Poptr1_1|559406|eugene3.00051021
Contig6933	jgi|Poptr1_1|278409|gw1.2063.1.1
Contig6997	jgi|Poptr1_1|642306|grail3.0032009701
Contig7048	jgi|Poptr1_1|562170|eugene3.00070108
Contig7092	jgi|Poptr1_1|559391|eugene3.00051006
Contig7145	jgi|Poptr1_1|548061|eugene3.00010502
Contig7257	jgi|Poptr1_1|592568|eugene3.04380004
Contig7348	jgi|Poptr1_1|571289|eugene3.00130653
Contig7492	jgi|Poptr1_1|677113|grail3.3274000101
Contig7575	jgi|Poptr1_1|171753|gw1.I.353.1
Contig7599	jgi|Poptr1_1|740944|estExt_Genewise1_v1.C_440243
Contig7615	jgi|Poptr1_1|576915|eugene3.00161050
Contig7634	jgi|Poptr1_1|264888|gw1.119.11.1
Contig7715	jgi|Poptr1_1|560778|eugene3.00060737
Contig7782	jgi|Poptr1_1|295482|gw1.7267.9.1
Contig7785	jgi|Poptr1_1|592261|eugene3.00410104
Contig7787	jgi|Poptr1_1|592261|eugene3.00410104
Contig9	jgi|Poptr1_1|589823|eugene3.00290006
CT980416	jgi|Poptr1_1|570464|eugene3.00121117
CT980636	jgi|Poptr1_1|295482|gw1.7267.9.1
CT980665	jgi|Poptr1_1|732547|estExt_Genewise1_v1.C_LG_XIV3927
CT980893	jgi|Poptr1_1|547899|eugene3.00010340
CT981895	jgi|Poptr1_1|267610|gw1.12909.14.1
CT982441	jgi|Poptr1_1|553051|eugene3.00002366
CT983939	jgi|Poptr1_1|552553|eugene3.00021868
CT983986	jgi|Poptr1_1|728828|estExt_Genewise1_v1.C_LG_XII1016
CT984070	jgi|Poptr1_1|560778|eugene3.00060737
CT984520	jgi|Poptr1_1|752212|fgenesh4_pg.C_LG_I001815
CT985305	jgi|Poptr1_1|298030|gw1.88.152.1
CT986295	jgi|Poptr1_1|671015|grail3.0124005901
CT986511	jgi|Poptr1_1|227037|gw1.X.1734.1
CT986721	jgi|Poptr1_1|640605|grail3.0084000301
CT986981	jgi|Poptr1_1|270612|gw1.142.135.1
CT987159	jgi|Poptr1_1|295482|gw1.7267.9.1
CT987556	jgi|Poptr1_1|179098|gw1.I.7698.1
DR409907	jgi|Poptr1_1|644599|grail3.0039018201
DR409985	jgi|Poptr1_1|215831|gw1.VII.136.1
DR410001	jgi|Poptr1_1|415496|gw1.III.2599.1

## Sheet: grape only
Unigenes	NCBIVitis
AJ627808	emb|CAO47783.1|	unnamed protein product [Vitis vinifera]
Contig13	emb|CAO43085.1|	unnamed protein product [Vitis vinifera]
Contig4801	emb|CAO14908.1|	unnamed protein product [Vitis vinifera]
Contig5252	emb|CAO63260.1|	unnamed protein product [Vitis vinifera]
Contig5424	emb|CAN74927.1|	hypothetical protein [Vitis vinifera]
Contig6058	emb|CAO67418.1|	unnamed protein product [Vitis vinifera]
Contig6101	emb|CAO46823.1|	unnamed protein product [Vitis vinifera]
Contig6120	emb|CAN77881.1|	hypothetical protein [Vitis vinifera]
Contig6227	emb|CAO71556.1|	unnamed protein product [Vitis vinifera]
Contig6271	emb|CAO43901.1|	unnamed protein product [Vitis vinifera]
Contig6481	emb|CAO47185.1|	unnamed protein product [Vitis vinifera]
Contig6492	emb|CAO64412.1|	unnamed protein product [Vitis vinifera]
Contig6525	emb|CAO49743.1|	unnamed protein product [Vitis vinifera]
Contig6553	emb|CAN79780.1|	hypothetical protein [Vitis vinifera]
Contig6690	emb|CAO41250.1|	unnamed protein product [Vitis vinifera]
Contig7029	emb|CAO64339.1|	unnamed protein product [Vitis vinifera]
Contig7173	emb|CAO65913.1|	unnamed protein product [Vitis vinifera]
Contig7232	emb|CAN69016.1|	hypothetical protein [Vitis vinifera]
Contig7250	emb|CAO63868.1|	unnamed protein product [Vitis vinifera]
Contig7483	emb|CAO63771.1|	unnamed protein product [Vitis vinifera]
Contig7493	emb|CAO15122.1|	unnamed protein product [Vitis vinifera]
Contig7512	emb|CAN76389.1|	hypothetical protein [Vitis vinifera]
Contig7520	emb|CAN66875.1|	hypothetical protein [Vitis vinifera]
Contig7728	emb|CAO40849.1|	unnamed protein product [Vitis vinifera]
Contig7881	emb|CAO15955.1|	unnamed protein product [Vitis vinifera]
CT980326	emb|CAO41502.1|	unnamed protein product [Vitis vinifera]
CT980666	emb|CAO41502.1|	unnamed protein product [Vitis vinifera]
CT980819	gb|AAK69513.1|AF281656_1	putative transcription factor [Vitis vi...
CT981710	emb|CAO65232.1|	unnamed protein product [Vitis vinifera]
CT981903	emb|CAO24088.1|	unnamed protein product [Vitis vinifera]
CT982581	emb|CAN62678.1|	hypothetical protein [Vitis vinifera]
CT982591	emb|CAN71465.1|	hypothetical protein [Vitis vinifera]
CT983159	emb|CAN62678.1|	hypothetical protein [Vitis vinifera]
CT983752	emb|CAO65388.1|	unnamed protein product [Vitis vinifera]
CT984127	emb|CAN65986.1|	hypothetical protein [Vitis vinifera]
CT985153	emb|CAO64264.1|	unnamed protein product [Vitis vinifera]
CT985424	emb|CAN78205.1|	hypothetical protein [Vitis vinifera]
CT985768	emb|CAO69527.1|	unnamed protein product [Vitis vinifera]
CT985926	emb|CAO48568.1|	unnamed protein product [Vitis vinifera]
CT987103	emb|CAO67418.1|	unnamed protein product [Vitis vinifera]
CT987153	emb|CAO48620.1|	unnamed protein product [Vitis vinifera]
CT987938	emb|CAN83117.1|	hypothetical protein [Vitis vinifera]
DR409948	emb|CAO63333.1|	unnamed protein product [Vitis vinifera]
DR410020	emb|CAO23932.1|	unnamed protein product [Vitis vinifera]

## Sheet: grape + poplar only
Unigenes	PoplarProteins1.1	NCBIVitis
AJ627666	jgi|Poptr1_1|286007|gw1.3894.4.1	emb|CAO71911.1|	unnamed protein product [Vitis vinifera]
AJ627735	jgi|Poptr1_1|417121|gw1.VI.1494.1	emb|CAO21512.1|	unnamed protein product [Vitis vinifera]
AJ627736	jgi|Poptr1_1|247695|gw1.XIX.95.1	emb|CAN81841.1|	hypothetical protein [Vitis vinifera]
AJ627773	jgi|Poptr1_1|729466|estExt_Genewise1_v1.C_LG_XIII0676	emb|CAN74504.1|	hypothetical protein [Vitis vinifera]
AJ627801	jgi|Poptr1_1|245163|gw1.XIV.1906.1	emb|CAO16002.1|	unnamed protein product [Vitis vinifera]
AJ627855	jgi|Poptr1_1|658735|grail3.0006019901	emb|CAO42332.1|	unnamed protein product [Vitis vinifera]
AJ627861	jgi|Poptr1_1|594983|eugene3.00660177	emb|CAO48752.1|	unnamed protein product [Vitis vinifera]
CT980944	jgi|Poptr1_1|558218|eugene3.00091478	emb|CAO67470.1|	unnamed protein product [Vitis vinifera]
CT981846	jgi|Poptr1_1|572137|eugene3.00140182	emb|CAO24408.1|	unnamed protein product [Vitis vinifera]
CT981964	jgi|Poptr1_1|418033|gw1.VI.2406.1	emb|CAO65408.1|	unnamed protein product [Vitis vinifera]
CT982354	jgi|Poptr1_1|575259|eugene3.00150654	emb|CAO23679.1|	unnamed protein product [Vitis vinifera]
CT983560	jgi|Poptr1_1|561614|eugene3.00061573	emb|CAO43861.1|	unnamed protein product [Vitis vinifera]
CT983591	jgi|Poptr1_1|574629|eugene3.00150024	emb|CAN72415.1|	hypothetical protein [Vitis vinifera]
CT983666	jgi|Poptr1_1|421846|gw1.XII.306.1	emb|CAO49550.1|	unnamed protein product [Vitis vinifera]
CT984957	jgi|Poptr1_1|547681|eugene3.00010122	emb|CAO49303.1|	unnamed protein product [Vitis vinifera]
CT985097	jgi|Poptr1_1|560507|eugene3.00060466	emb|CAO23592.1|	unnamed protein product [Vitis vinifera]
CT985292	jgi|Poptr1_1|197868|gw1.IV.2957.1	emb|CAO66388.1|	unnamed protein product [Vitis vinifera]
CT986584	jgi|Poptr1_1|671917|grail3.0135004201	emb|CAO41767.1|	unnamed protein product [Vitis vinifera]
CT986637	jgi|Poptr1_1|276782|gw1.187.17.1	emb|CAO66388.1|	unnamed protein product [Vitis vinifera]
CT987088	jgi|Poptr1_1|420819|gw1.VIII.2247.1	emb|CAO69271.1|	unnamed protein product [Vitis vinifera]
CT987455	jgi|Poptr1_1|177741|gw1.I.6341.1	emb|CAO22131.1|	unnamed protein product [Vitis vinifera]
CT987694	jgi|Poptr1_1|659588|grail3.0022018001	emb|CAO69040.1|	unnamed protein product [Vitis vinifera]
CT987750	jgi|Poptr1_1|575028|eugene3.00150423	emb|CAO68223.1|	unnamed protein product [Vitis vinifera]
DR410053	jgi|Poptr1_1|207942|gw1.V.3343.1	emb|CAO41020.1|	unnamed protein product [Vitis vinifera]
ES897412	jgi|Poptr1_1|572607|eugene3.00140652	emb|CAO40120.1|	unnamed protein product [Vitis vinifera]
ES897413	jgi|Poptr1_1|572607|eugene3.00140652	emb|CAO40120.1|	unnamed protein product [Vitis vinifera]
Contig3662	jgi|Poptr1_1|745217|estExt_Genewise1_v1.C_1450195	emb|CAO65623.1|	unnamed protein product [Vitis vinifera]
Contig4991	jgi|Poptr1_1|570027|eugene3.00120680	emb|CAO64416.1|	unnamed protein product [Vitis vinifera]
Contig5019	jgi|Poptr1_1|566565|eugene3.00101123	emb|CAO42202.1|	unnamed protein product [Vitis vinifera]
Contig55	jgi|Poptr1_1|195470|gw1.IV.559.1	emb|CAO71816.1|	unnamed protein product [Vitis vinifera]
Contig5835	jgi|Poptr1_1|269864|gw1.1385.1.1	emb|CAO16002.1|	unnamed protein product [Vitis vinifera]
Contig6026	jgi|Poptr1_1|242007|gw1.XIII.2256.1	emb|CAN77506.1|	hypothetical protein [Vitis vinifera]
Contig6118	jgi|Poptr1_1|551388|eugene3.00020703	emb|CAO61950.1|	unnamed protein product [Vitis vinifera]
Contig6126	jgi|Poptr1_1|557372|eugene3.00090632	emb|CAO47791.1|	unnamed protein product [Vitis vinifera]
Contig6150	jgi|Poptr1_1|295482|gw1.7267.9.1	emb|CAN61120.1|	hypothetical protein [Vitis vinifera]
Contig6250	jgi|Poptr1_1|278860|gw1.212.4.1	emb|CAN72990.1|	hypothetical protein [Vitis vinifera]
Contig6272	jgi|Poptr1_1|550906|eugene3.00020221	emb|CAN60525.1|	hypothetical protein [Vitis vinifera]
Contig6279	jgi|Poptr1_1|233387|gw1.XI.1367.1	emb|CAN71465.1|	hypothetical protein [Vitis vinifera]
Contig6390	jgi|Poptr1_1|552878|eugene3.00002193	emb|CAO65031.1|	unnamed protein product [Vitis vinifera]
Contig6664	jgi|Poptr1_1|286179|gw1.3975.2.1	emb|CAO66181.1|	unnamed protein product [Vitis vinifera]
Contig6734	jgi|Poptr1_1|233994|gw1.XI.1974.1	emb|CAO23958.1|	unnamed protein product [Vitis vinifera]
Contig6754	jgi|Poptr1_1|417182|gw1.VI.1555.1	emb|CAN79599.1|	hypothetical protein [Vitis vinifera]
Contig6806	jgi|Poptr1_1|670892|grail3.0123007201	emb|CAN66027.1|	hypothetical protein [Vitis vinifera]
Contig6834	jgi|Poptr1_1|411998|gw1.II.3333.1	emb|CAO61141.1|	unnamed protein product [Vitis vinifera]
Contig6927	jgi|Poptr1_1|555758|eugene3.00040471	emb|CAO66403.1|	unnamed protein product [Vitis vinifera]
Contig6988	jgi|Poptr1_1|270612|gw1.142.135.1	emb|CAN62678.1|	hypothetical protein [Vitis vinifera]
Contig7001	jgi|Poptr1_1|411989|gw1.II.3324.1	emb|CAO40611.1|	unnamed protein product [Vitis vinifera]
Contig7007	jgi|Poptr1_1|555305|eugene3.00040018	emb|CAN76497.1|	hypothetical protein [Vitis vinifera]
Contig7024	jgi|Poptr1_1|589401|eugene3.00280137	emb|CAO18115.1|	unnamed protein product [Vitis vinifera]
Contig7083	jgi|Poptr1_1|581424|eugene3.130400001	emb|CAO68248.1|	unnamed protein product [Vitis vinifera]
Contig7104	jgi|Poptr1_1|419346|gw1.VIII.774.1	emb|CAO68238.1|	unnamed protein product [Vitis vinifera]
Contig7120	jgi|Poptr1_1|646081|grail3.0096005801	emb|CAN76902.1|	hypothetical protein [Vitis vinifera]
Contig7147	jgi|Poptr1_1|417676|gw1.VI.2049.1	emb|CAO62847.1|	unnamed protein product [Vitis vinifera]
Contig7261	jgi|Poptr1_1|412325|gw1.II.3660.1	emb|CAO17726.1|	unnamed protein product [Vitis vinifera]
Contig7284	jgi|Poptr1_1|558796|eugene3.00050411	emb|CAO71706.1|	unnamed protein product [Vitis vinifera]
Contig7293	jgi|Poptr1_1|278181|gw1.204.41.1	emb|CAN79606.1|	hypothetical protein [Vitis vinifera]
Contig7327	jgi|Poptr1_1|418859|gw1.VIII.287.1	emb|CAO42503.1|	unnamed protein product [Vitis vinifera]
Contig7392	jgi|Poptr1_1|549557|eugene3.00011998	emb|CAO23539.1|	unnamed protein product [Vitis vinifera]
Contig7402	jgi|Poptr1_1|735524|estExt_Genewise1_v1.C_LG_XVI2944	emb|CAO18201.1|	unnamed protein product [Vitis vinifera]
Contig7410	jgi|Poptr1_1|574589|eugene3.00191063	emb|CAO41250.1|	unnamed protein product [Vitis vinifera]
Contig7481	jgi|Poptr1_1|271718|gw1.1476.1.1	emb|CAN82657.1|	hypothetical protein [Vitis vinifera]
Contig7526	jgi|Poptr1_1|665371|grail3.0099000801	emb|CAO62148.1|	unnamed protein product [Vitis vinifera]
Contig7534	jgi|Poptr1_1|752412|fgenesh4_pg.C_LG_I002015	emb|CAO16845.1|	unnamed protein product [Vitis vinifera]
Contig7556	jgi|Poptr1_1|572919|eugene3.00140964	emb|CAO43515.1|	unnamed protein product [Vitis vinifera]
Contig7679	jgi|Poptr1_1|592679|eugene3.00440014	emb|CAN69081.1|	hypothetical protein [Vitis vinifera]
Contig7705	jgi|Poptr1_1|645825|grail3.0037002401	emb|CAO45606.1|	unnamed protein product [Vitis vinifera]
Contig7740	jgi|Poptr1_1|589516|eugene3.00280252	emb|CAN83583.1|	hypothetical protein [Vitis vinifera]
Contig7749	jgi|Poptr1_1|572607|eugene3.00140652	emb|CAO40120.1|	unnamed protein product [Vitis vinifera]
Contig7778	jgi|Poptr1_1|741280|estExt_Genewise1_v1.C_570289	emb|CAO48249.1|	unnamed protein product [Vitis vinifera]
Contig7798	jgi|Poptr1_1|655117|grail3.0019003502	emb|CAO71895.1|	unnamed protein product [Vitis vinifera]
Contig7816	jgi|Poptr1_1|741280|estExt_Genewise1_v1.C_570289	emb|CAO48249.1|	unnamed protein product [Vitis vinifera]
Contig7841	jgi|Poptr1_1|265924|gw1.12235.6.1	emb|CAN71769.1|	hypothetical protein [Vitis vinifera]
Contig7886	jgi|Poptr1_1|659379|grail3.0022001501	emb|CAO64962.1|	unnamed protein product [Vitis vinifera]
Contig7894	jgi|Poptr1_1|751987|fgenesh4_pg.C_LG_I001590	emb|CAO67399.1|	unnamed protein product [Vitis vinifera]
