# Supplementary material for: A new genomic resource dedicated to wood formation in Eucalyptus
Source: BMC Plant Biol. 2009 Mar 27;9:36. doi: 10.1186/1471-2229-9-36 (PMC2670833; doi:10.1186/1471-2229-9-36)
Supplement: Additional file 3 — GO terms and ID assignments to EUCAWOOD unigenes. GO terms and PFAM ID assignments to EUCAWOOD unigenes. [file 1471-2229-9-36-S3.xls]

## Sheet: Roots
Molecular Function	1138
Biological Process	1018
Cellular Component	694

## Sheet: Roots -1
GO:0003674 MF			1138
GO	Name	unigenes in this categorie only	unigenes in the entire categorie
GO:0003824	catalytic activity	87	668
GO:0005488	binding	46	665
GO:0005198	structural molecule activity	18	134
GO:0005215	transporter activity	32	117
GO:0030528	transcription regulator activity	14	40
GO:0045182	translation regulator activity	0	24
GO:0060089	molecular transducer activity	0	23
GO:0030234	enzyme regulator activity	0	14
GO:0016209	antioxidant activity	0	7
GO:0003774	motor activity	6	6
GO:0045735	nutrient reservoir activity	2	2
GO:0008150 BP			1018
GO	Name	unigenes in this categorie only	unigenes in the entire categorie
GO:0008152	metabolic process	83	819
GO:0009987	cellular process	0	767
GO:0051179	localization	0	195
GO:0051234	establishment of localization	0	195
GO:0065007	biological regulation	0	93
GO:0050896	response to stimulus	0	48
GO:0032502	developmental process	0	13
GO:0022610	biological adhesion	0	5
GO:0000003	reproduction	0	3
GO:0032501	multicellular organismal process	0	3
GO:0051704	multi-organism process	0	3
GO:0022414	reproductive process	0	2
GO:0016032	viral reproduction	0	1
GO:0005575 CC			694
GO	Name	unigenes in this categorie only	unigenes in the entire categorie
GO:0005623	cell	0	684
GO:0044464	cell part	0	684
GO:0043226	organelle	0	406
GO:0032991	macromolecular complex	0	232
GO:0044422	organelle part	0	127
GO:0031975	envelope	0	30
GO:0005576	extracellular region	3	18
GO:0031974	membrane-enclosed lumen	0	5
GO:0019012	virion	0	4
GO:0044423	virion part	0	4

## Sheet: Roots -2
GO:0003674 MF
GO:0003824 catalytic activity
GO	Name	unigenes in this categorie only	unigenes in the entire categorie
GO:0004386	helicase activity	3	3
GO:0004803	transposase activity	4	4
GO:0008639	small protein conjugating enzyme activity	0	18
GO:0008686	3,4-dihydroxy-2-butanone-4-phosphate synthase activity	1	1
GO:0009975	cyclase activity	0	2
GO:0016491	oxidoreductase activity	109	156
GO:0016740	transferase activity	150	230
GO:0016787	hydrolase activity	85	197
GO:0016829	lyase activity	23	35
GO:0016853	isomerase activity	22	23
GO:0016874	ligase activity	21	34
GO:0005488 binding
GO	Name	unigenes in this categorie only	unigenes in the entire categorie
GO:0000166	nucleotide binding	155	219
GO:0001871	pattern binding	0	3
GO:0003676	nucleic acid binding	41	161
GO:0005496	steroid binding	2	2
GO:0005515	protein binding	77	119
GO:0008289	lipid binding	6	13
GO:0008430	selenium binding	1	1
GO:0019842	vitamin binding	0	11
GO:0030246	carbohydrate binding	0	7
GO:0031406	carboxylic acid binding	0	1
GO:0043167	ion binding	0	208
GO:0043176	amine binding	0	3
GO:0046906	tetrapyrrole binding	0	12
GO:0048037	cofactor binding	3	59
GO:0051540	metal cluster binding	0	12
GO:0005198 structural molecule activity
GO	Name	unigenes in this categorie only	unigenes in the entire categorie
GO:0003735	structural constituent of ribosome	116	116
GO:0005200	structural constituent of cytoskeleton	6	6
GO:0005215 transporter activity
GO	Name	unigenes in this categorie only	unigenes in the entire categorie
GO:0015238	drug transporter activity	0	1							GO:0003700	transcription factor activity	16	16
GO:0022857	transmembrane transporter activity	0	83							GO:0003702	RNA polymerase II transcription factor activity	2	3
GO:0022892	substrate-specific transporter activity	0	81							GO:0016564	transcription repressor activity	8	8
GO:0042910	xenobiotic transporter activity	0	1
GO:0051184	cofactor transporter activity	0	2
GO:0030528 transcription regulator activity
GO	Name	unigenes in this categorie only	unigenes in the entire categorie
GO:0003700	transcription factor activity	16	16
GO:0003702	RNA polymerase II transcription factor activity	2	3
GO:0016564	transcription repressor activity	8	8
GO:0008150 BP
GO:0008152 metabolism
GO	Name	unigenes in this categorie only	unigenes in the entire categorie
GO:0000051	urea cycle intermediate metabolic process	0	1
GO:0006091	generation of precursor metabolites and energy	0	85
GO:0006807	nitrogen compound metabolic process	3	44
GO:0009056	catabolic process	0	56
GO:0009058	biosynthetic process	11	244
GO:0015979	photosynthesis	11	15
GO:0019222	regulation of metabolic process	0	69
GO:0019748	secondary metabolic process	0	12
GO:0043170	macromolecule metabolic process	0	529
GO:0044237	cellular metabolic process	16	661
GO:0044238	primary metabolic process	0	649
GO:0009987 cellular process
GO	Name	unigenes in this categorie only	unigenes in the entire categorie
GO:0000280	nuclear division	1	1
GO:0006914	autophagy	2	2
GO:0007049	cell cycle	6	9
GO:0007059	chromosome segregation	1	1
GO:0007154	cell communication	1	58
GO:0007155	cell adhesion	5	5
GO:0016043	cellular component organization and biogenesis	1	87
GO:0019725	cellular homeostasis	0	9
GO:0022402	cell cycle process	0	5
GO:0032196	transposition	0	4
GO:0044237	cellular metabolic process	16	661
GO:0048468	cell development	0	10
GO:0048869	cellular developmental process	0	11
GO:0050794	regulation of cellular process	0	64
GO:0051301	cell division	8	8
GO:0051179 localization
GO	Name	unigenes in this categorie only	unigenes in the entire categorie
GO:0033036	macromolecule localization	0	64
GO:0051234	establishment of localization	0	195
GO:0051641	cellular localization	0	52

## Sheet: Recap for Graphs
Molecular Function (GO:0003674)	1138
others	76
RNA polymerase II transcription factor activity (GO:0003702)	3
transcription repressor activity (GO:0016564)	8
transcription factor activity (GO:0003700)	16
transcription regulator activity (GO:0030528)	40
substrate-specific transporter activity (GO:0022892)	81
transmembrane transporter activity (GO:0022857)	83
transporter activity (GO:0005215)	117
structural constituent of ribosome (GO:0003735)	116
structural molecule activity (GO:0005198)	134
others	65
cofactor binding (GO:0048037)	59
protein binding (GO:0005515)	119
nucleic acid binding (GO:0003676)	161
ion binding (GO:0043167)	208
nucleotide binding (GO:0000166)	219
binding (GO:0005488)	665
others	28
isomerase activity (GO:0016853)	23
ligase activity (GO:0016874)	34
lyase activity (GO:0016829)	35
oxidoreductase activity (GO:0016491)	156
hydrolase activity (GO:0016787)	197
transferase activity (GO:0016740)	230
catalytic activity (GO:0003824)	668
Biological Process (GO:0008150)	1018
others	171
localization (GO:0051179)	195
establishment of localization (GO:0051234)	195
others	65
cell communication (GO:0007154)	58
regulation of cellular process (GO:0050794)	64
cellular component organization and biogenesis (GO:0016043)	87
cellular metabolic process (GO:0044237)	661
cellular process (GO:0009987)	767
others	72
catabolic process (GO:0009056)	56
regulation of metabolic process (GO:0019222)	69
generation of precursor metabolites and energy (GO:0006091)	85
biosynthetic process (GO:0009058)	244
macromolecule metabolic process (GO:0043170)	529
primary metabolic process (GO:0044238)	649
cellular metabolic process (GO:0044237)	661
metabolic process (GO:0008152)	819
Cellular Component (GO:0005575)	694
cell (GO:0005623)	684
cell part (GO:0044464)	684
organelle (GO:0043226)	406
macromolecular complex (GO:0032991)	232
others	188
