# Supplementary material for: A new genomic resource dedicated to wood formation in Eucalyptus
Source: BMC Plant Biol. 2009 Mar 27;9:36. doi: 10.1186/1471-2229-9-36 (PMC2670833; doi:10.1186/1471-2229-9-36)
Supplement: Additional file 4 — PFAM assignments for EUCAWOOD unigenes. Comparison of Jm and Mj libraries. PFAM assignments for EUCAWOOD unigenes. Comparison of Jm and Mj libraries. [file 1471-2229-9-36-S4.xls]

## Sheet: Feuil1
PFAM	Mj	Jm
PF03171 2OG-FeII_Oxy	2	2
PF00847 AP2	2	1
PF02773 S-AdoMet_synt_C	2	1
PF02772 S-AdoMet_synt_M	2	1
PF00438 S-AdoMet_synt_N	2	1
PF00327 Ribosomal_L30	2	1
PF08079 Ribosomal_L30_N	2	1
PF00022 Actin	2	0
PF00225 Kinesin	2	0
PF01549 ShK	2	0
PF03947 Ribosomal_L2_C	2	0
PF04570 DUF581	2	0
PF00361 Oxidored_q1	1	6
PF00662 Oxidored_q1_N	1	6
PF01010 Oxidored_q1_C	1	6
PF00033 Cytochrom_B_N	1	5
PF00032 Cytochrom_B_C	1	5
PF00561 Abhydrolase_1	1	1
PF08240 ADH_N	1	1
PF00107 ADH_zinc_N	1	1
PF00646 F-box	1	1
PF00031 Cystatin	1	1
PF00719 Pyrophosphatase	1	1
PF04517 Microvir_lysis	1	1
PF03061 4HBT	1	0
PF00023 Ank	1	0
PF00069 Pkinase	1	0
PF00270 DEAD	1	0
PF00271 Helicase_C	1	0
PF01676 Metalloenzyme	1	0
PF06415 iPGM_N	1	0
PF00612 IQ	1	0
PF05903 DUF862	1	0
PF02142 MGS	1	0
PF03822 NAF	1	0
PF00481 PP2C	1	0
PF00120 Gln-synt_C	1	0
PF03951 Gln-synt_N	1	0
PF01808 AICARFT_IMPCHas	1	0
PF01167 Tub	1	0
PF05441 Micro_A_star	1	0
PF05442 Microvirus_A	1	0
PF03283 PAE	1	0
PF07887 Calmodulin_bind	1	0
PF07011 DUF1313	1	0
PF00063 Myosin_head	1	0
PF01576 Myosin_tail_1	1	0
PF02736 Myosin_N	1	0
PF00112 Peptidase_C1	0	4
PF00012 HSP70	0	4
PF00011 HSP20	0	3
PF08246 Inhibitor_I29	0	3
PF01370 Epimerase	0	3
PF00155 Aminotran_1_2	0	2
PF01699 Na_Ca_ex	0	2
PF02800 Gp_dh_C	0	2
PF00044 Gp_dh_N	0	2
PF02861 Clp_N	0	1
PF00046 Homeobox	0	1
PF00173 Cyt-b5	0	1
PF00082 Peptidase_S8	0	1
PF05922 Subtilisin_N	0	1
PF00004 AAA	0	1
PF05691 Raffinose_syn	0	1
PF09229 Aha1_N	0	1
PF08327 AHSA1	0	1
PF01529 zf-DHHC	0	1
PF07724 AAA_2	0	1
PF08241 Methyltransf_11	0	1
PF07496 zf-CW	0	1
PF02225 PA	0	1
PF00230 MIP	0	1
PF02183 HALZ	0	1
PF05368 NmrA	0	1
PF01429 MBD	0	1
PF05739 SNARE	0	1
PF00332 Glyco_hydro_17	0	1
PF03311 Cornichon	0	1
PF04733 Coatomer_E	0	1
PF04969 CS	0	1
PF01536 SAM_decarbox	0	1
PF00043 GST_C	0	1
PF05577 Peptidase_S28	0	1
PF03959 FSH1	0	1
PF01008 IF-2B	0	1
PF07722 Peptidase_C26	0	1
PF01609 Transposase_11	0	1
PF01625 PMSR	0	1
PF00507 Oxidored_q4	0	1
PF00410 Ribosomal_S8	0	1
PF02305 Phage_F	0	1
PF01925 DUF81	0	1
PF05623 DUF789	0	1
