# Supplementary material for: A new genomic resource dedicated to wood formation in Eucalyptus
Source: BMC Plant Biol. 2009 Mar 27;9:36. doi: 10.1186/1471-2229-9-36 (PMC2670833; doi:10.1186/1471-2229-9-36)
Supplement: Additional file 5 — EUCAWOOD 'No Hits'. Unigenes are shown that have no matches in the Uniref100, poplar, grapevine, Arabidopsis or rice protein databases. [file 1471-2229-9-36-S5.xls]

## Sheet: Sheet1
Unigene	EST
Contig1	AJ627657; CT984724;
Contig11	AJ627799; CT985383;
Contig12	AJ627800;
Contig15	AJ627828;
Contig16	AJ627850;
Contig1971	AJ627701;
Contig2575	CT985693;
Contig2943	CT985232; CT986795;
Contig3	AJ627698;
Contig3089	CT983909; CT980763;
Contig3090	DR409930;
Contig3119	CT984986;
Contig3241	CT982903; CT982373; CT987135; CT986579;
Contig33	CT982133;
Contig3332	CT986942;
Contig3453	CT983547;
Contig3920	CT983378; CT980244; CT987790; CT985637;
Contig4041	CT985283;
Contig4136	CT983071; CT980875; CT981966;
Contig4147	CT980203; CT985605;
Contig4208	CT982729; CT984123; CT983423; CT980758; CT987303;
Contig4236	CT986759;
Contig4313	CT983867;
Contig4319	CT983036; CT986333;
Contig4330	CT982908; CT984326; CT980761;
Contig4340	CT984612; CT982013; CT981555; CT986522;
Contig4348	CT983062;
Contig4391	AJ627743;
Contig4481	CT984413; CT983573; CT980920; CT981600; CT986403; CT988532; CT988222; CT988158;
Contig4482	CT985150;
Contig4506	CT980432; CT980412; CT981317; CT987216; CT986360;
Contig4561	CT984638; CT985818; CT987003; CT986371;
Contig4616	CT988809;
Contig4689	CT981935;
Contig4704	CT984723;
Contig4778	CT981849;
Contig4830	CT984961; CT987036; CT985688; CT982435;
Contig4837	CT985899; CT987068;
Contig4938	CT985307; CT981208; CT986713;
Contig5	AJ627752; AJ627851;
Contig5035	CT989031;
Contig5075	DR409933;
Contig5115	CT983504;
Contig5150	DR410084;
Contig5324	CT985925;
Contig5506	CT985334;
Contig5521	CT983045;
Contig5587	CT986344;
Contig5617	AJ627654;
Contig5623	DR410151;
Contig5624	CT984103;
Contig5638	DR410085;
Contig5652	AJ627724;
Contig5683	CT985194; CT982850;
Contig5696	AJ627715;
Contig5762	CT983784; DR409923;
Contig5793	CT988958;
Contig5801	AJ627787;
Contig5803	CT982766; DR410147;
Contig5824	AJ627703;
Contig5841	CT981534;
Contig5864	AJ627830; CT984504; CT980353;
Contig5887	DR410104;
Contig5892	DR410090;
Contig5901	CT988875; CT988948; CT989175; CT989021; CT989101; CT989010; CT989091; CT988998; CT989078; CT988696; CT988769; CT988383; CT988321; CT988101; CT988090;
Contig5910	DR410120;
Contig5917	DR410130;
Contig5941	CT988909;
Contig5943	CT988556; CT988438;
Contig5956	CT989166; CT989234; CT989073; CT988617; CT988491; CT988149; CT988137;
Contig5959	AJ627760;
Contig5967	AJ627819;
Contig5972	DR410140;
Contig5994	CT987775;
Contig6	AJ627754; CT989119; CT989188;
Contig6005	CT989180; CT988384; CT988322; CT988219; CT988156; DR410070;
Contig6012	CT984841; DR409972;
Contig6030	CT984480; CT985226; CT987451; CT987306;
Contig6031	CT984479; CT984989;
Contig6033	CT984636; CT983645; CT980038; CT982412;
Contig6034	CT984474;
Contig6035	CT984473; CT982057;
Contig6036	CT984719; CT981069; CT980098; CT980068;
Contig6039	CT984632; CT986683;
Contig6040	CT984471; CT980493;
Contig6041	CT984628;
Contig6042	CT984626; CT987565; CT987913;
Contig6043	CT984625; CT987564; CT987912;
Contig6044	CT984624; CT980855; CT986314;
Contig6047	CT984622; CT985057; CT980030;
Contig6050	CT984544; CT982851; CT984886;
Contig6054	CT984705; CT987427; CT982420; CT982409;
Contig6059	CT984464; CT986470;
Contig6064	CT984457; CT983176; CT986705;
Contig6065	CT984456; CT984652; CT983341;
Contig6067	CT984530; CT982303;
Contig6075	CT984445; CT985255;
Contig6082	CT984513; CT982963;
Contig6086	CT984436; CT984435; CT981754; CT981753; CT981834; CT981833; CT981563; CT987295;
Contig6092	CT984507; CT984977;
Contig6094	CT984505; CT984975;
Contig6097	CT984589;
Contig6100	CT984586; CT984422; CT984489;
Contig6102	CT984501; CT983333; CT986009; DR410128;
Contig6107	CT984660; CT982616;
Contig6110	CT984495; CT985088;
Contig6111	CT984494; CT987282;
Contig6114	CT984579; CT988065; CT987308;
Contig6116	CT984575; CT984815;
Contig6117	CT984408; CT983624; CT980957;
Contig6122	CT984485; CT985427;
Contig6123	CT984647; CT984898;
Contig6124	CT984646; CT984897;
Contig6127	CT984404; CT985718; CT987094;
Contig6133	CT984564; CT980525;
Contig6136	CT985220; CT985541;
Contig6142	CT985138; CT985133; CT984874; CT982294; CT986210;
Contig6145	CT985134; CT987877; CT988011;
Contig6146	CT985390; CT981511; CT985566; CT985723;
Contig6148	CT985389; CT981581; CT982451; CT982433;
Contig6149	CT985388; CT983694; CT983528; CT987557; CT980237; CT986987;
Contig6151	CT985210; CT982221;
Contig6153	CT985131; CT983200; CT984136; CT984252; CT982289; CT980727; CT981994; CT987231; CT986221; CT982485;
Contig6155	CT985128; CT983639; CT980397; CT981741; CT987190;
Contig6156	CT985299; CT983813; CT983263; CT983596;
Contig6159	CT985294; CT986290;
Contig6162	CT985378; CT982928; CT982912; CT980905; CT980473;
Contig6163	CT985377; CT986903;
Contig6166	CT985373; CT984054; CT982000; CT981220;
Contig6169	CT985197; CT987482;
Contig6174	CT985115; CT980066; CT986651;
Contig6177	CT985110; CT982762; CT983221; CT984774; CT981013; CT987374; CT986114;
Contig6180	CT985190; CT985756;
Contig6185	CT985359; CT983865;
Contig6186	CT984401; CT985182; CT983815; CT984088; CT981243; CT987101; CT986714;
Contig6187	CT985180; CT982703;
Contig6188	CT985179; CT984343; CT987614; CT981780;
Contig6190	CT985350; CT983899; CT985800; CT985773; CT982434;
Contig6192	CT985273; CT983032; CT984809; CT985017; CT983530; CT983587; CT981065; CT981466; CT987933; CT985870; CT986992; CT987414; CT986260;
Contig6199	CT985091; CT983833; CT982088;
Contig6200	CT985171; CT983163; CT983468; CT983527; CT983673; CT983502; CT987555; CT980085; CT987212; CT986364; CT986341;
Contig6201	CT985343; CT983438;
Contig6205	CT985256; CT980400; CT987898; CT987946;
Contig6211	CT985325; CT986955;
Contig6213	CT985248; CT984190;
Contig6215	CT985245; CT984056; CT981337;
Contig6219	CT985074; CT985058; CT985960; CT987097;
Contig6221	CT985148; CT980154; CT987038; CT986532; CT986096;
Contig6228	CT985229; CT983029;
Contig6230	CT985063; CT982848; CT982222;
Contig6231	CT985227; CT984813; CT987631; CT980413;
Contig6232	CT984548; CT985061; CT982897; CT982137; CT980909; CT980430;
Contig6233	CT982889; CT982801; CT981702; CT980175; CT985903; CT987071; CT982589;
Contig6235	CT983059; CT981883;
Contig6236	CT982887; CT980248;
Contig6237	CT983057; CT983886; CT982306;
Contig6239	CT982884; CT980301;
Contig6243	CT982793; CT983467; CT981998; CT987024;
Contig6244	CT982966; CT983838;
Contig6246	CT982877; CT984019; CT980847; CT980870;
Contig6248	CT983044; CT983272; CT983088; CT983401; CT982224; CT982350; CT985858;
Contig6249	CT982872; CT983475; CT986852;
Contig6252	CT982954; CT983914; CT987902;
Contig6253	CT982870; CT981211;
Contig6254	CT982869; CT983948;
Contig6255	CT983034; CT981047;
Contig6261	CT982947; CT983395; CT980793; CT987676;
Contig6263	CT982772; CT980193; CT986519;
Contig6264	CT982944; CT987829;
Contig6275	CT982939; CT987784;
Contig6278	CT983018; CT983206; CT980746; CT980356; CT981410;
Contig6283	CT982838; CT987630; CT980378; CT985775;
Contig6284	CT983010; CT985911; CT985593; CT987326;
Contig6285	CT982757; CT981773; CT986404;
Contig6286	CT982756; CT986163;
Contig6288	CT984511; CT982926; CT980427;
Contig6291	CT983007; CT983301; CT982297;
Contig6294	CT984618; CT982919; CT982339; CT986527;
Contig6295	CT982742; CT986423;
Contig6298	CT982914; CT980669; CT985447; CT987352; CT987346; CT986702;
Contig6299	CT982998; CT982300; CT980541; CT986895;
Contig6300	CT982826; CT987657;
Contig6301	CT982997; CT980529; CT981298; CT982632;
Contig6310	CT982906; CT983389;
Contig6313	CT982733; CT983674; CT982315;
Contig6315	CT982986;
Contig6319	CT982982; CT980238; CT986035;
Contig6320	CT982809; CT984188; CT985542; CT986162;
Contig6325	CT982895; CT984387; CT980320; CT985716;
Contig6331	CT983890; CT983457; CT988039;
Contig6337	CT983981; CT986189;
Contig6341	CT983800; CT987649;
Contig6343	CT983972; CT983169; CT980891;
Contig6352	CT983877;
Contig6354	CT984055; CT980472; CT986296;
Contig6358	CT983792; CT983832;
Contig6359	CT983963; CT980760;
Contig6360	CT983787; CT980418;
Contig6362	CT983872; CT984800; CT983597; CT981658;
Contig6363	CT983871;
Contig6364	CT984047; CT985042; CT980258; CT986901;
Contig6369	CT983956; CT983829; CT984184; CT980318; CT986850;
Contig6371	CT983953; CT982075; CT982417;
Contig6375	CT984039; CT982207; CT981951; CT981265; CT985512;
Contig6377	CT983859; CT985012; CT981961; CT981743; CT985401; CT989084;
Contig6380	CT982844; CT984030; CT980377; CT986793; CT986158;
Contig6383	CT983943; CT983110;
Contig6384	CT983765; CT987579; CT980660;
Contig6393	CT983840; CT981201;
Contig6395	CT983937; CT982284;
Contig6396	CT983936; CT980602; CT981774; CT981937; CT985808; CT985613; CT986245;
Contig6399	CT983757; CT987755;
Contig6403	CT984014; CT984943; CT987494; CT987558; CT981222;
Contig6408	CT984008; CT984753; CT980292; CT987869; CT987121; CT982691;
Contig6409	CT983927; CT987281;
Contig6410	CT983926; CT987280;
Contig6413	CT983918; CT986118;
Contig6416	CT983824; CT981109; CT981532; CT987288;
Contig6417	CT984001;
Contig6418	CT984000; CT984303;
Contig6422	CT983995; CT988047; CT986064; CT982695; CT988389;
Contig6428	CT984576; CT983971; CT983908;
Contig6435	CT983904; CT983729;
Contig6437	CT983725; CT984875; CT984128; CT981823;
Contig6438	AJ627846; CT983898;
Contig6440	CT984558; CT985348; CT983392; CT983695; CT986515;
Contig6445	CT982942; CT983217;
Contig6446	CT983384; CT983358; CT983345; CT981118; CT985417; CT986686; CT982566;
Contig6450	CT983138; CT983433; CT983480;
Contig6460	CT983125; CT980959;
Contig6467	CT983288; CT984896; CT983631; CT987950;
Contig6468	CT983287; CT987606; CT987266;
Contig6472	CT983115; CT985978; CT987290;
Contig6474	CT983112; CT981794;
Contig6478	CT983191; CT985835; CT987016;
Contig6485	CT983276; CT986739;
Contig6488	CT983266; CT987747; CT981662;
Contig6489	CT983103; CT984197; CT980102;
Contig6491	CT983179; CT986451;
Contig6494	CT983337; CT981705; CT986425;
Contig6500	CT983091; CT984253;
Contig6501	CT983090;
Contig6502	CT983247; CT984330; CT986144;
Contig6505	CT983244; CT984244; CT987668;
Contig6506	CT983325; CT980885;
Contig6508	CT983324; CT986231;
Contig6513	CT983316; CT984291;
Contig6521	CT983081; CT987373;
Contig6526	CT983149; CT981912;
Contig6527	CT983145; CT985904; CT987072;
Contig6529	CT983848; CT983307; CT980345; CT988070; CT987390;
Contig6530	CT983141; CT982679;
Contig6531	CT983069; CT988072;
Contig6534	CT984894; CT982629;
Contig6536	CT985059;
Contig6537	CT985055; CT980246;
Contig6543	CT984881; CT982231; CT981644; CT981478; CT985488; CT986146;
Contig6544	CT984879; CT984234; CT985938;
Contig6550	CT984872; CT982012;
Contig6551	CT985039;
Contig6559	CT984954; CT982174; CT981113;
Contig6566	CT985026; CT984122; CT982007;
Contig6569	CT984949; CT981185; CT981459; CT987277;
Contig6576	CT984934; CT984766;
Contig6580	CT984927; CT984304;
Contig6581	CT985114; CT984757;
Contig6584	CT984833; CT987337;
Contig6588	CT984750; CT981508;
Contig6591	CT984743; CT980785; CT987719; CT987689;
Contig6592	CT983858; CT984904;
Contig6594	CT984737;
Contig6596	CT984735; CT986151;
Contig6601	CT984516; CT982785; CT983133; CT984901; CT984386; CT980974; CT981289; CT981190; CT988031; CT988027; CT985921; CT986891; CT986781;
Contig6603	CT984152; CT980296;
Contig6604	CT984310; CT983599;
Contig6607	CT985036; CT984145;
Contig6612	CT985260; CT984218; CT980546; CT981214; CT980337; CT987244; CT982533;
Contig6613	CT984378; CT985733; CT982551;
Contig6618	CT984140; CT986145;
Contig6623	CT984210; CT985794; CT986029; CT985941; CT986801;
Contig6625	CT984208; CT981215;
Contig6629	CT984133; CT983435; CT987591;
Contig6631	CT984132; CT984117;
Contig6632	CT984131; CT984116;
Contig6638	CT984359; CT983519; CT980765; CT982537;
Contig6646	CT984276; CT983443; CT980184; CT985442;
Contig6649	CT984192; CT984349; CT987080;
Contig6651	CT984186; CT987171;
Contig6652	CT984185; CT987170;
Contig6659	CT984179; CT981305; CT981467;
Contig6660	CT984178;
Contig6666	CT984099; CT980798;
Contig6667	CT984262; CT983513; CT980820; CT980588;
Contig6669	CT984328; CT987546; CT986904; CT987236; CT987138; CT986332;
Contig6675	CT984158; CT980979; CT980366; CT986864; CT987015;
Contig6679	CT983122; CT984154; CT980689; CT980287; CT987757;
Contig6680	CT984153; CT980523; CT981623; CT985455; CT982600;
Contig6682	CT983758; CT984255; CT984242; CT987756;
Contig6685	CT984238; CT986217;
Contig6689	CT983548; CT982128; CT982278; CT980120; CT985914; CT986980; CT986773; CT982659;
Contig6691	CT983711; CT986232;
Contig6696	CT983461; CT982145; CT980954; CT987335;
Contig6698	CT983540; CT987193; CT986762;
Contig6699	CT983704; CT985690; CT982488;
Contig6700	CT983701; CT982569;
Contig6702	CT982960; CT983699;
Contig6714	CT983447; CT980845;
Contig6716	CT983521; CT981847;
Contig6722	CT983675; CT980796;
Contig6723	CT983671; CT980719; CT980409; CT985879; CT986340;
Contig6724	CT983431;
Contig6731	CT983499; CT986878;
Contig6732	CT983498; CT981701;
Contig6736	CT983416;
Contig6740	CT983489; CT983565; CT981850;
Contig6741	CT983650;
Contig6742	CT983717; CT983485; CT980145;
Contig6744	CT983646; CT986687;
Contig6752	CT983198; CT983477; CT982247; CT982029;
Contig6753	CT983402; CT986365;
Contig6755	CT982375; CT987274;
Contig6758	CT982369;
Contig6761	CT982301; CT982635;
Contig6764	CT982146; CT986026; CT982543;
Contig6766	CT982214; CT985711;
Contig6767	CT982362; CT986688;
Contig6772	CT982135; CT987769; CT986846; CT986417;
Contig6773	CT982356; CT980642;
Contig6775	CT982202; CT987239;
Contig6779	CT982286; CT980313;
Contig6780	CT982285; CT985861; CT986014; CT986140; CT986311; CT982498;
Contig6781	CT982132; CT980751; CT987487; CT982032; CT981777; CT981686; CT987838;
Contig6783	CT982281; CT987408;
Contig6791	CT982273; CT982036; CT981588;
Contig6796	CT982184; CT981503; CT986147;
Contig6801	CT982108; CT985827;
Contig6802	CT982180; CT987761; CT982596;
Contig6804	CT982255; CT985444; CT982461;
Contig6809	CT982095; CT981771; CT981826; CT981914; CT981264;
Contig6811	CT982243;
Contig6812	CT982092; CT981213;
Contig6813	CT984871; CT982240;
Contig6816	CT982154; CT981977;
Contig6819	CT982296; CT982084;
Contig6829	CT980949; CT985416; CT985414;
Contig6831	CT980773;
Contig6833	CT982265; CT980851; CT988007; CT986325;
Contig6836	CT980936; CT981730;
Contig6838	CT980933; CT987669;
Contig6839	CT980841; CT980365;
Contig6840	CT981021;
Contig6842	CT980839; CT987139;
Contig6844	CT984848; CT981016;
Contig6846	CT984826; CT980834;
Contig6850	CT981011; CT986133;
Contig6857	CT984384; CT980745; CT987479; CT986717;
Contig6864	CT984013; CT980815; CT986258;
Contig6865	CT980994; CT987090;
Contig6866	CT980734; CT980987; CT987700;
Contig6867	CT980732; CT981339;
Contig6869	CT980903;
Contig6870	CT980728; CT980568;
Contig6871	CT980809; CT981336;
Contig6873	CT980733; CT980988; CT987701;
Contig6875	CT980805; CT981092;
Contig6876	CT980804; CT987659;
Contig6877	CT983581; CT980803;
Contig6878	CT980978;
Contig6884	CT980718; CT985543;
Contig6887	CT980797;
Contig6892	CT980710; CT987975;
Contig6893	CT982367; CT982210; CT980879; CT981537;
Contig6900	CT980783; CT986533;
Contig6901	CT980704;
Contig6907	CT987749; CT980264;
Contig6910	CT987658;
Contig6916	CT987737; CT981906; CT982065; CT986214;
Contig6918	CT987734; CT981952;
Contig6919	CT987567;
Contig6920	CT987732; CT987688; CT987522;
Contig6922	CT987653; CT987127;
Contig6924	CT987646; CT986813;
Contig6930	CT987549; CT986406;
Contig6931	CT987715; CT980415; CT980276;
Contig6932	CT984216; CT987548; CT985494; CT985655;
Contig6935	CT987470; CT985592;
Contig6936	CT987469; CT985591;
Contig6939	CT987708; CT980504;
Contig6948	CT987531; CT988056; CT985604;
Contig6950	CT987529; CT986984; CT987257; CT986554;
Contig6953	CT987611; CT982030; CT981862;
Contig6954	CT987608; CT985778;
Contig6955	CT987607; CT985777;
Contig6956	CT980759; CT987443;
Contig6960	CT987685; CT980379; CT985822; CT982415;
Contig6961	CT987682; CT980078;
Contig6969	CT987600; CT987599;
Contig6970	CT987596; CT987428;
Contig6974	CT987670; CT987186;
Contig6983	CT980692;
Contig6991	CT984738; CT983397; CT980926; CT980516; CT985954; CT987201; CT986257; CT989105; CT988795; CT988922; CT988763; CT988181; DR410138;
Contig6996	CT980429; CT987168;
Contig6999	CT980596; CT980507;
Contig7000	CT980595; CT980506;
Contig7002	CT980673; CT981750;
Contig7005	CT980589; CT986607;
Contig7009	CT980585; CT987919;
Contig7011	CT984083; CT983437; CT980664; CT980658; CT982004; CT981242; CT981304; CT988006; CT987389; CT982471;
Contig7013	CT982101; CT980494;
Contig7018	CT980648;
Contig7019	CT984596; CT980479; CT986805; CT982425;
Contig7030	CT980464;
Contig7031	CT980633; CT985821; CT987006;
Contig7037	CT980626; CT986525;
Contig7038	CT980624; CT987106; CT986487;
Contig7049	CT984683; CT981904;
Contig7051	CT982073; CT985561; CT986418; CT982642;
Contig7052	CT982738; CT982072; CT981841; CT981536; CT987410; CT986375;
Contig7053	CT981992;
Contig7055	CT981990; CT986455;
Contig7056	CT985278; CT980884; CT981818; CT981256; CT987965;
Contig7060	CT981893; CT985875;
Contig7066	CT981809; CT981885; CT981798; CT980054; CT986083;
Contig7068	CT981805;
Contig7072	CT983060; CT981884;
Contig7074	CT982053;
Contig7075	CT985165; CT984341; CT981879;
Contig7078	CT984941; CT981872; CT981625; CT986272;
Contig7080	CT982039; CT981869;
Contig7090	CT984454; CT987639; CT981776; CT987942;
Contig7095	CT982020;
Contig7099	CT981933; CT981174; CT981330; CT986562;
Contig7101	CT984760; CT981845; CT981507;
Contig7102	CT981844;
Contig7109	CT981758;
Contig7112	CT981746; CT987932;
Contig7113	CT981999; CT980262; CT985551; CT985611;
Contig7115	CT985347; CT981919; CT987773;
Contig7116	CT981739; CT982708;
Contig7117	CT983148; CT981911;
Contig7121	CT984416; CT984415; CT982798; CT982797; CT981931; CT981303; CT981729; CT981712; CT981711;
Contig7122	CT984895; CT981130; CT981520;
Contig7123	CT981301; CT985898;
Contig7124	CT984283; CT981300; CT980035; CT986020; CT982487; CT982641;
Contig7125	CT981126; CT981196;
Contig7131	CT981199; CT981657; CT986876;
Contig7135	CT981112; CT986161;
Contig7138	CT981281; CT987347;
Contig7140	CT980683; CT980543; CT981187;
Contig7144	CT981273; CT986632; CT982570;
Contig7152	CT981083; CT981568;
Contig7154	CT981254; CT985624;
Contig7157	CT981332; CT987979;
Contig7159	CT981932; CT981173; CT981329; CT986561;
Contig7166	CT981315; CT987811; CT986015; CT986812;
Contig7169	CT981835; CT981231;
Contig7170	CT984771; CT983688; CT981837; CT981057; CT981448; CT987855; CT985998; CT986950; CT985660;
Contig7177	CT984434; CT981752; CT981832; CT981562; CT987294;
Contig7178	CT981561; CT985419;
Contig7180	CT981559;
Contig7181	CT981731; CT986690;
Contig7183	CT981727; CT981496;
Contig7186	CT981551; CT986565; CT986560;
Contig7191	CT981713;
Contig7195	CT984577; CT984776; CT981461; CT980170; CT980225;
Contig7200	CT981026; CT987594; CT980481; CT981453;
Contig7201	CT983960; CT981450; CT986287;
Contig7202	CT981618; CT981395; CT980073;
Contig7205	CT981528; CT985437;
Contig7206	CT981697; CT986116;
Contig7209	CT982967; CT981695; CT980168; CT987896; CT987255;
Contig7210	CT981525; CT986178;
Contig7213	CT981888; CT981611; CT982520;
Contig7215	AJ627726; CT984357; CT981689; DR410080;
Contig7219	CT981682; CT988041;
Contig7220	CT985282; CT980441; CT981512;
Contig7223	CT984834; CT980662; CT981604;
Contig7225	CT984995; CT981599;
Contig7229	AJ627818; CT981671;
Contig7233	CT981420;
Contig7238	CT983554; CT981789; CT981585; CT985659;
Contig7239	CT981944; CT981582;
Contig7240	CT982913; CT980668; CT981576; CT985446; CT987351; CT987345; CT986701;
Contig7241	CT982825; CT981481;
Contig7246	CT984617; CT984653; CT982099; CT981255; CT981136; CT981400; CT980213; CT987815; CT986914; CT986075; CT982671;
Contig7248	CT981240; CT980354; CT986736;
Contig7254	CT980173;
Contig7263	CT980251; CT986036;
Contig7268	CT980241;
Contig7269	CT984251; CT983434; CT987643; CT980070; CT980278; CT987843; CT986356;
Contig7274	CT980140; CT986934;
Contig7276	CT980222;
Contig7277	CT982728; CT980221;
Contig7278	CT980057;
Contig7280	CT980299; CT982408;
Contig7285	CT985320; CT984172; CT980906; CT980052; CT986224;
Contig7287	CT980211;
Contig7288	CT987512; CT980293;
Contig7289	CT980291; CT986617; CT986236;
Contig7301	CT982819; CT981183; CT980190; CT985940;
Contig7302	CT988075; CT986463;
Contig7310	CT985166; CT980816; CT981351; CT987982; CT985714; CT986649;
Contig7316	CT985203; CT984971; CT981010; CT988059; CT986535; DR409922;
Contig7318	CT987817; CT986853;
Contig7320	CT987973; CT985462; CT985625;
Contig7321	CT987810; CT986104;
Contig7324	CT985053; CT987882; CT982439;
Contig7325	CT987879; CT987768;
Contig7326	CT983114; CT980877; CT987963;
Contig7331	CT988044;
Contig7335	CT984574; CT987797;
Contig7338	CT988034; CT987868;
Contig7343	CT987788;
Contig7354	CT987922; CT986174;
Contig7355	CT982979; CT984191; CT987486; CT980467; CT987921; CT986824;
Contig7356	CT987998; CT987317; CT987271; CT986448;
Contig7358	CT982892; CT987834; CT987398; CT986588;
Contig7361	CT987762; CT986010; CT985712;
Contig7365	CT984746; CT984205; CT980743; CT985908;
Contig7369	CT985900; CT985968;
Contig7371	CT985985;
Contig7372	CT983922; CT985814;
Contig7379	CT984631; CT984470; CT980750; CT986056;
Contig7382	CT985976; CT987305;
Contig7386	CT982784; CT985886;
Contig7394	CT985872; CT987343;
Contig7395	CT986030; CT985555;
Contig7404	CT983912; CT987553; CT985946;
Contig7405	CT982225; CT985945;
Contig7406	CT980737; CT985766;
Contig7411	CT983852; CT985754; CT986935;
Contig7412	CT983656; CT980316; CT985751;
Contig7419	CT985749;
Contig7420	CT985929;
Contig7429	CT985737; CT986937;
Contig7432	CT983230; CT985915;
Contig7433	CT985731; CT986930;
Contig7435	CT983043; CT984915; CT980433; CT981670; CT987894; CT987075; CT985553; CT987145;
Contig7442	CT982136; CT986838;
Contig7444	CT981335; CT986833;
Contig7447	CT982792; CT983526; CT981633; CT986905; CT982458;
Contig7449	CT984459; CT988052; CT986039; CT986898; CT987028;
Contig7452	CT986821; CT986666;
Contig7455	CT986814; CT985649; CT985540; CT985434; CT986349;
Contig7459	CT981279; CT986808;
Contig7466	CT984286; CT986870;
Contig7471	CT983201; CT986774; CT985545;
Contig7472	CT984729; CT983250; CT980587; CT986772;
Contig7477	CT985648; CT986202;
Contig7480	CT985145; CT983524; CT983557; CT981942; CT985720; CT985502;
Contig7485	CT985548; CT985408;
Contig7498	CT987671; CT981271; CT985682;
Contig7499	CT984147; CT984219; CT987984; CT985528;
Contig7504	CT983372; CT985426;
Contig7511	CT985663; CT987379;
Contig7517	CT981868; CT985497;
Contig7524	CT980428; CT987167;
Contig7525	CT984176; CT985486; CT987166;
Contig7527	CT987328; CT987256;
Contig7529	CT983107; CT981292; CT987805; CT987162;
Contig7552	CT987356; CT986408; CT986334;
Contig7565	CT984684; CT986594;
Contig7571	CT986589; CT986500;
Contig7578	CT985643; CT985598; CT986577;
Contig7581	CT987441; CT986493;
Contig7585	CT985159; CT983281; CT987460; CT987791; CT987160; CT986735; CT982516;
Contig7589	CT981247; CT986558;
Contig7598	CT986456; CT986636; CT986103;
Contig7602	CT986534;
Contig7617	CT986316; CT986401; CT986315; CT989173; CT989242;
Contig7623	CT986204;
Contig7627	CT980895; CT986119;
Contig7628	CT986288;
Contig7631	CT981063; CT986187;
Contig7637	CT986343;
Contig7645	CT983992; CT980382; CT986082; CT982584;
Contig7647	CT986080;
Contig7652	CT981744; CT982555;
Contig7653	CT983158; CT980570; CT987148; CT986392; CT982548; CT982457;
Contig7655	CT984930; CT987968; CT982546;
Contig7656	CT987783; CT982639;
Contig7657	CT982638; CT982636;
Contig7659	CT984699; CT985107; CT983790; CT980243; CT986376; CT982637;
Contig7662	CT985234; CT988009; CT987032; CT982711;
Contig7676	CT986233; CT982607;
Contig7678	CT986665; CT982427;
Contig7680	CT982424;
Contig7681	CT983140; CT982678;
Contig7685	CT982411;
Contig7690	CT982156; CT987323; CT982400;
Contig7691	CT984063; CT987324; CT982658; CT982574;
Contig7692	CT987391; CT982657;
Contig7697	CT985050; CT982397;
Contig7703	CT982470;
Contig7710	CT983028; CT984959; CT981608; CT985834; CT986436; CT982376;
Contig7711	CT989250;
Contig7713	CT988873; CT988946; CT988856; CT989008; CT989089;
Contig7719	CT988872; CT988945; CT988721; CT988796;
Contig7722	CT988868; CT988941; CT988718; CT988792; CT988859; CT988932; CT988987; CT989067; CT989139; CT989208; CT988249; CT988553; CT988435;
Contig7725	CT989022; CT989212;
Contig7733	CT988860; CT988933; CT988986; CT989066; CT988376; CT988314;
Contig7734	CT989168; CT989237; CT989236; CT988843; CT988917; CT988692; CT988691; CT988766; CT988765;
Contig7738	CT989015; CT989096; DR410032;
Contig7739	CT988939; CT988714; CT988789; CT988981; CT989061; CT989125; CT989194; CT988817; CT988891; CT988562; CT988443; CT988254; CT988185;
Contig7742	CT989032; CT989113; CT989176; CT988855; CT988929; CT988711; CT988786; CT989161; CT989229; CT988840; CT988914; CT988911; CT988989; CT989068;
Contig7744	CT988708; CT988783; CT989160; CT989228; CT989216;
Contig7745	CT988707; CT988782;
Contig7747	CT989109; CT988780; CT988762;
Contig7750	CT989024; CT989104; CT989238; CT988851; CT988925; CT988847;
Contig7751	CT988725; CT988800; CT988850; CT988924;
Contig7753	CT981547; CT985816; CT985458; CT982602; CT988729; CT988804; CT989181; CT989247; CT988869; CT988942; CT989157; CT989225; CT988567; CT988448;
Contig7757	CT989001; CT989081; CT988380; CT988318;
Contig7758	AJ627764; CT989028; CT989108; CT988702; CT988776; CT988203;
Contig7759	CT988999; CT989079;
Contig7761	CT988996; CT989076; CT989144;
Contig7762	CT988695; CT988770;
Contig7763	CT988849; CT988923; CT988842; CT988916;
Contig7764	CT989074; CT989145; CT989213; CT988563; CT988444;
Contig7766	CT989177; CT988993; CT989072;
Contig7767	CT988984; CT989064; DR410145;
Contig7769	CT989140; CT989209;
Contig7772	CT988839; CT988913; CT988829; CT988901; CT988372; CT988310; CT988616; CT988490; CT988369; CT988308; CT988614; CT988488; CT988368; CT988307; CT988613; CT988487; CT988612; CT988486; CT988611; CT988485; CT988306; CT988552; CT988434; CT988551; CT988433; CT988247; CT988178; CT988550; CT988432; CT988246; CT988177; CT988549; CT988431; CT988245; CT988176; CT988548; CT988430; CT988546; CT988428; CT988241;…
Contig7774	CT989135; CT989203;
Contig7781	CT988678; CT988592; CT988471; CT988132;
Contig7783	CT988973; CT989054; CT988589; CT988584; CT988399; CT988335; CT988151; CT988104; CT988110; CT988122;
Contig7791	CT988673; CT988747;
Contig7793	CT988969; CT988093; CT988083;
Contig7799	CT988965; CT989046; CT988668; CT988743;
Contig7800	CT988964; CT989044;
Contig7801	CT988666; CT988740;
Contig7805	CT988815; CT988889;
Contig7807	CT989112; CT988844; CT988918; CT988704; CT988778; CT988885; CT988535;
Contig7818	CT988658; CT988732;
Contig7821	CT988412; CT988350; CT988411; CT988349; CT988225; CT988161;
Contig7823	CT988653; CT988524; CT988284; CT988215; CT988102;
Contig7824	CT988408; CT988346;
Contig7827	CT988593; CT988472; CT988287; CT988217; CT988280;
Contig7831	CT988282; CT988211; CT988233; CT988231;
Contig7834	CT988647; CT988518; CT988404; CT988341; CT988646; CT988517; CT988645; CT988230;
Contig7837	CT985642; CT988580;
Contig7840	CT988582; CT988278; CT988578; CT988148;
Contig7843	CT988635; CT988511;
Contig7849	CT983994; CT988046; CT986063; CT982694; CT988327;
Contig7853	CT989026; CT989106; CT988706; CT988781; CT989152; CT989220; CT988385; CT988323; CT988626; CT988502; CT988259; CT988192;
Contig7858	CT989183; CT989249; CT989013; CT989094; CT988967; CT989047; CT988561; CT988442; CT988607; CT988483;
Contig7860	CT988555; CT988437;
Contig7861	CT989171; CT989240; CT989149; CT989217; CT988622; CT988498; CT988250; CT988180; CT988554; CT988436;
Contig7863	CT989158; CT989226; CT988373; CT988311;
Contig7865	CT988547; CT988429; DR410131;
Contig7868	CT988835; CT988907; CT988609; DR410157;
Contig7871	CT988538; CT988422; CT988229; CT988537;
Contig7879	CT988285; CT988220;
Contig7882	CT988154; CT988141;
Contig7883	CT988153; CT988142;
Contig7884	CT988164; CT988419; CT988140;
Contig7885	CT988146; CT988135; CT988096; CT988124; CT988116;
Contig7887	CT988099; CT988088;
Contig7890	DR410027;
Contig7892	DR409899;
Contig7893	DR410066;
Contig7903	AJ627859; DR41018;
Contig7909	DR410118;
Contig7911	DR410094; DR410006;
Contig7917	DR409965;
Contig7920	DR410158;
Contig7921	DR409940;
AJ627645	AJ627645
AJ627646	AJ627646
AJ627649	AJ627649
AJ627650	AJ627650
AJ627653	AJ627653
AJ627655	AJ627655
AJ627658	AJ627658
AJ627659	AJ627659
AJ627661	AJ627661
AJ627664	AJ627664
AJ627668	AJ627668
AJ627670	AJ627670
AJ627675	AJ627675
AJ627676	AJ627676
AJ627677	AJ627677
AJ627679	AJ627679
AJ627681	AJ627681
AJ627683	AJ627683
AJ627684	AJ627684
AJ627685	AJ627685
AJ627688	AJ627688
AJ627691	AJ627691
AJ627697	AJ627697
AJ627706	AJ627706
AJ627707	AJ627707
AJ627708	AJ627708
AJ627709	AJ627709
AJ627711	AJ627711
AJ627712	AJ627712
AJ627717	AJ627717
AJ627719	AJ627719
AJ627720	AJ627720
AJ627721	AJ627721
AJ627722	AJ627722
AJ627728	AJ627728
AJ627729	AJ627729
AJ627737	AJ627737
AJ627738	AJ627738
AJ627741	AJ627741
AJ627742	AJ627742
AJ627744	AJ627744
AJ627748	AJ627748
AJ627749	AJ627749
AJ627751	AJ627751
AJ627757	AJ627757
AJ627761	AJ627761
AJ627763	AJ627763
AJ627765	AJ627765
AJ627766	AJ627766
AJ627768	AJ627768
AJ627779	AJ627779
AJ627782	AJ627782
AJ627791	AJ627791
AJ627793	AJ627793
AJ627796	AJ627796
AJ627804	AJ627804
AJ627807	AJ627807
AJ627809	AJ627809
AJ627815	AJ627815
AJ627816	AJ627816
AJ627821	AJ627821
AJ627822	AJ627822
AJ627824	AJ627824
AJ627826	AJ627826
AJ627832	AJ627832
AJ627833	AJ627833
AJ627836	AJ627836
AJ627838	AJ627838
AJ627839	AJ627839
AJ627840	AJ627840
AJ627841	AJ627841
AJ627844	AJ627844
AJ627845	AJ627845
AJ627848	AJ627848
AJ627849	AJ627849
AJ627852	AJ627852
AJ627853	AJ627853
AJ627856	AJ627856
AJ627857	AJ627857
AJ627864	AJ627864
AJ627864	AJ627864
DR409898	DR409898
DR409900	DR409900
DR409902	DR409902
DR409908	DR409908
DR409909	DR409909
DR409921	DR409921
DR409924	DR409924
DR409925	DR409925
DR409932	DR409932
DR409939	DR409939
DR409941	DR409941
DR409950	DR409950
DR409973	DR409973
DR409977	DR409977
DR409991	DR409991
DR409994	DR409994
DR410063	DR410063
DR410076	DR410076
DR410078	DR410078
DR410079	DR410079
DR410081	DR410081
DR410087	DR410087
DR410088	DR410088
DR410089	DR410089
DR410091	DR410091
DR410092	DR410092
DR410093	DR410093
DR410099	DR410099
DR410100	DR410100
DR410101	DR410101
DR410102	DR410102
DR410106	DR410106
DR410110	DR410110
DR410111	DR410111
DR410112	DR410112
DR410115	DR410115
DR410116	DR410116
DR410117	DR410117
DR410119	DR410119
DR410121	DR410121
DR410122	DR410122
DR410124	DR410124
DR410125	DR410125
DR410125	DR410125
DR410126	DR410126
DR410129	DR410129
DR410132	DR410132
DR410133	DR410133
DR410134	DR410134
DR410137	DR410137
DR410139	DR410139
DR410141	DR410141
DR410142	DR410142
DR410144	DR410144
DR410146	DR410146
DR410148	DR410148
DR410149	DR410149
DR410152	DR410152
DR410153	DR410153
DR410154	DR410154
DR410156	DR410156
CT988085	CT988085
CT988114	CT988114
CT988125	CT988125
CT988166	CT988166
CT988216	CT988216
CT988273	CT988273
CT988390	CT988390
CT988416	CT988416
CT988464	CT988464
CT988466	CT988466
CT988560	CT988560
CT988689	CT988689
CT988736	CT988736
CT988837	CT988837
CT988866	CT988866
CT988899	CT988899
CT989025	CT989025
CT989126	CT989126
CT989169	CT989169
CT989244	CT989244
ES897409	ES897409
CT980034	CT980034
CT980055	CT980055
CT980063	CT980063
CT980071	CT980071
CT980082	CT980082
CT980107	CT980107
CT980108	CT980108
CT980137	CT980137
CT980161	CT980161
CT980196	CT980196
CT980220	CT980220
CT980252	CT980252
CT980266	CT980266
CT980277	CT980277
CT980298	CT980298
CT980302	CT980302
CT980358	CT980358
CT980359	CT980359
CT980367	CT980367
CT980369	CT980369
CT980404	CT980404
CT980408	CT980408
CT980422	CT980422
CT980423	CT980423
CT980450	CT980450
CT980454	CT980454
CT980458	CT980458
CT980459	CT980459
CT980470	CT980470
CT980475	CT980475
CT980508	CT980508
CT980517	CT980517
CT980530	CT980530
CT980531	CT980531
CT980537	CT980537
CT980613	CT980613
CT980640	CT980640
CT980641	CT980641
CT980645	CT980645
CT980649	CT980649
CT980651	CT980651
CT980655	CT980655
CT980671	CT980671
CT980684	CT980684
CT980703	CT980703
CT980711	CT980711
CT980735	CT980735
CT980736	CT980736
CT980748	CT980748
CT980823	CT980823
CT980844	CT980844
CT980850	CT980850
CT980861	CT980861
CT980902	CT980902
CT980911	CT980911
CT980939	CT980939
CT980964	CT980964
CT980981	CT980981
CT980991	CT980991
CT981015	CT981015
CT981031	CT981031
CT981037	CT981037
CT981067	CT981067
CT981071	CT981071
CT981098	CT981098
CT981122	CT981122
CT981153	CT981153
CT981156	CT981156
CT981169	CT981169
CT981195	CT981195
CT981260	CT981260
CT981277	CT981277
CT981313	CT981313
CT981338	CT981338
CT981352	CT981352
CT981359	CT981359
CT981382	CT981382
CT981383	CT981383
CT981385	CT981385
CT981401	CT981401
CT981423	CT981423
CT981463	CT981463
CT981491	CT981491
CT981515	CT981515
CT981538	CT981538
CT981553	CT981553
CT981558	CT981558
CT981564	CT981564
CT981578	CT981578
CT981579	CT981579
CT981589	CT981589
CT981590	CT981590
CT981617	CT981617
CT981648	CT981648
CT981675	CT981675
CT981676	CT981676
CT981716	CT981716
CT981725	CT981725
CT981733	CT981733
CT981736	CT981736
CT981742	CT981742
CT981759	CT981759
CT981775	CT981775
CT981782	CT981782
CT981804	CT981804
CT981808	CT981808
CT981865	CT981865
CT981892	CT981892
CT981898	CT981898
CT981899	CT981899
CT981920	CT981920
CT981921	CT981921
CT981928	CT981928
CT981938	CT981938
CT981954	CT981954
CT981981	CT981981
CT981988	CT981988
CT982001	CT982001
CT982014	CT982014
CT982017	CT982017
CT982018	CT982018
CT982042	CT982042
CT982054	CT982054
CT982056	CT982056
CT982071	CT982071
CT982103	CT982103
CT982117	CT982117
CT982119	CT982119
CT982302	CT982302
CT982318	CT982318
CT982355	CT982355
CT982361	CT982361
CT982386	CT982386
CT982388	CT982388
CT982392	CT982392
CT982404	CT982404
CT982413	CT982413
CT982446	CT982446
CT982503	CT982503
CT982527	CT982527
CT982536	CT982536
CT982550	CT982550
CT982557	CT982557
CT982583	CT982583
CT982609	CT982609
CT982625	CT982625
CT982650	CT982650
CT982664	CT982664
CT982669	CT982669
CT982672	CT982672
CT982673	CT982673
CT982693	CT982693
CT982706	CT982706
CT982713	CT982713
CT982720	CT982720
CT982726	CT982726
CT982760	CT982760
CT982767	CT982767
CT982771	CT982771
CT982789	CT982789
CT982810	CT982810
CT982811	CT982811
CT982815	CT982815
CT982829	CT982829
CT982863	CT982863
CT982902	CT982902
CT982957	CT982957
CT982965	CT982965
CT982971	CT982971
CT982978	CT982978
CT982984	CT982984
CT983020	CT983020
CT983047	CT983047
CT983095	CT983095
CT983131	CT983131
CT983134	CT983134
CT983136	CT983136
CT983139	CT983139
CT983143	CT983143
CT983157	CT983157
CT983165	CT983165
CT983204	CT983204
CT983208	CT983208
CT983227	CT983227
CT983253	CT983253
CT983294	CT983294
CT983295	CT983295
CT983303	CT983303
CT983330	CT983330
CT983354	CT983354
CT983355	CT983355
CT983374	CT983374
CT983404	CT983404
CT983419	CT983419
CT983432	CT983432
CT983464	CT983464
CT983472	CT983472
CT983503	CT983503
CT983539	CT983539
CT983542	CT983542
CT983556	CT983556
CT983580	CT983580
CT983610	CT983610
CT983612	CT983612
CT983635	CT983635
CT983647	CT983647
CT983652	CT983652
CT983659	CT983659
CT983681	CT983681
CT983692	CT983692
CT983693	CT983693
CT983697	CT983697
CT983702	CT983702
CT983723	CT983723
CT983775	CT983775
CT983830	CT983830
CT983835	CT983835
CT983881	CT983881
CT983885	CT983885
CT983919	CT983919
CT983932	CT983932
CT983942	CT983942
CT983958	CT983958
CT983959	CT983959
CT983966	CT983966
CT984025	CT984025
CT984051	CT984051
CT984077	CT984077
CT984078	CT984078
CT984080	CT984080
CT984081	CT984081
CT984090	CT984090
CT984091	CT984091
CT984095	CT984095
CT984098	CT984098
CT984138	CT984138
CT984146	CT984146
CT984177	CT984177
CT984195	CT984195
CT984213	CT984213
CT984237	CT984237
CT984258	CT984258
CT984264	CT984264
CT984265	CT984265
CT984301	CT984301
CT984329	CT984329
CT984332	CT984332
CT984361	CT984361
CT984367	CT984367
CT984370	CT984370
CT984371	CT984371
CT984379	CT984379
CT984380	CT984380
CT984396	CT984396
CT984398	CT984398
CT984405	CT984405
CT984421	CT984421
CT984462	CT984462
CT984475	CT984475
CT984517	CT984517
CT984554	CT984554
CT984556	CT984556
CT984584	CT984584
CT984585	CT984585
CT984598	CT984598
CT984605	CT984605
CT984649	CT984649
CT984665	CT984665
CT984669	CT984669
CT984696	CT984696
CT984751	CT984751
CT984754	CT984754
CT984756	CT984756
CT984779	CT984779
CT984782	CT984782
CT984825	CT984825
CT984858	CT984858
CT984873	CT984873
CT984876	CT984876
CT984900	CT984900
CT984924	CT984924
CT984936	CT984936
CT984942	CT984942
CT984950	CT984950
CT984960	CT984960
CT984984	CT984984
CT984985	CT984985
CT984990	CT984990
CT984991	CT984991
CT984993	CT984993
CT984994	CT984994
CT985004	CT985004
CT985046	CT985046
CT985113	CT985113
CT985149	CT985149
CT985158	CT985158
CT985206	CT985206
CT985212	CT985212
CT985217	CT985217
CT985228	CT985228
CT985241	CT985241
CT985243	CT985243
CT985269	CT985269
CT985303	CT985303
CT985314	CT985314
CT985318	CT985318
CT985319	CT985319
CT985328	CT985328
CT985345	CT985345
CT985422	CT985422
CT985443	CT985443
CT985450	CT985450
CT985452	CT985452
CT985474	CT985474
CT985499	CT985499
CT985516	CT985516
CT985522	CT985522
CT985562	CT985562
CT985617	CT985617
CT985641	CT985641
CT985680	CT985680
CT985727	CT985727
CT985739	CT985739
CT985757	CT985757
CT985763	CT985763
CT985859	CT985859
CT985884	CT985884
CT985901	CT985901
CT985936	CT985936
CT985975	CT985975
CT986023	CT986023
CT986028	CT986028
CT986052	CT986052
CT986087	CT986087
CT986136	CT986136
CT986170	CT986170
CT986181	CT986181
CT986182	CT986182
CT986186	CT986186
CT986213	CT986213
CT986216	CT986216
CT986291	CT986291
CT986300	CT986300
CT986308	CT986308
CT986324	CT986324
CT986327	CT986327
CT986350	CT986350
CT986353	CT986353
CT986366	CT986366
CT986367	CT986367
CT986389	CT986389
CT986414	CT986414
CT986430	CT986430
CT986431	CT986431
CT986446	CT986446
CT986453	CT986453
CT986472	CT986472
CT986484	CT986484
CT986518	CT986518
CT986546	CT986546
CT986549	CT986549
CT986612	CT986612
CT986629	CT986629
CT986635	CT986635
CT986660	CT986660
CT986682	CT986682
CT986700	CT986700
CT986732	CT986732
CT986747	CT986747
CT986752	CT986752
CT986753	CT986753
CT986778	CT986778
CT986832	CT986832
CT986848	CT986848
CT986893	CT986893
CT986947	CT986947
CT986952	CT986952
CT986966	CT986966
CT986991	CT986991
CT986994	CT986994
CT987034	CT987034
CT987126	CT987126
CT987137	CT987137
CT987147	CT987147
CT987178	CT987178
CT987195	CT987195
CT987204	CT987204
CT987206	CT987206
CT987262	CT987262
CT987275	CT987275
CT987291	CT987291
CT987309	CT987309
CT987338	CT987338
CT987354	CT987354
CT987355	CT987355
CT987362	CT987362
CT987366	CT987366
CT987375	CT987375
CT987377	CT987377
CT987421	CT987421
CT987430	CT987430
CT987447	CT987447
CT987493	CT987493
CT987496	CT987496
CT987503	CT987503
CT987551	CT987551
CT987583	CT987583
CT987609	CT987609
CT987723	CT987723
CT987743	CT987743
CT987766	CT987766
CT987767	CT987767
CT987827	CT987827
CT987847	CT987847
CT987848	CT987848
CT987852	CT987852
CT987926	CT987926
CT987928	CT987928
CT987959	CT987959
CT987964	CT987964
CT987971	CT987971
CT987972	CT987972
CT987988	CT987988
CT988001	CT988001
CT988022	CT988022
CT988028	CT988028
CT988029	CT988029
CT988043	CT988043
CT988045	CT988045
CT988051	CT988051
CT988073	CT988073
CT988077	CT988077
