# Supplementary material for: A new genomic resource dedicated to wood formation in Eucalyptus
Source: BMC Plant Biol. 2009 Mar 27;9:36. doi: 10.1186/1471-2229-9-36 (PMC2670833; doi:10.1186/1471-2229-9-36)
Supplement: Additional file 6 — Identification of cell wall related genes in EUCAWOOD. EUCAWOOD unigenes presenting BLASTX hits against the Cell Wall Navigator [38,39] and/or MAIZEWALL [40]databases are shown with the best hit in either database (E value ≤ e-10). [file 1471-2229-9-36-S6.xls]

## Sheet: maizewall_cwdb_with_annot
Unigenes	CWdb	CWdb annotation	Maizewall	Maizewall annotation
Contig3459	Q9XGX6	Cellulose synthase catalytic subunit.	3713013.2.1	Cellulose synthesis / Cellulose synthase
Contig3367	Q9SWX8	Receptor-like kinase CHRK1.	2763196.2.1	Signaling / Wall-associated kinase
Contig6958	Q9SWX8	Receptor-like kinase CHRK1.	2763196.2.1	Signaling / Wall-associated kinase
Contig7443	Q9SWX8	Receptor-like kinase CHRK1.	2647917.2.1	Signaling / Wall-associated kinase
CT986347	Q9SWX8	Receptor-like kinase CHRK1.
CT987384	Q9SSU7	Endo-1,4-beta-glucanase.	2591248.2.1	Cellulose synthesis / Endo-1,3-1,4-beta-D-glucanase
Contig3181	Q9MBB9	Polygalacturonase.	2623104.2.4	Polysaccharide modifying enzymes / Polygalacturonase
Contig7141	Q9M5M3	Putative esterase D (Fragment).
Contig6921	Q9LLC2	Xyloglucan endotransglycosylase XET2 (EC 2.4.1.207).	2405117.2.2	Polysaccharide modifying enzymes / Xyloglucan endotransglycosylase/hydrolase (XTH)
Contig2800	Q9AXK0	Cellulose synthase CesA-1.	2306434.2.3	Cellulose synthesis / Cellulose synthase
Contig7091	Q9AT33	Endoxyloglucan transferase.	8010573.2.1	Polysaccharide modifying enzymes / Xyloglucan endotransglycosylase/hydrolase (XTH)
Contig6265	Q96558	UDP-glucose 6-dehydrogenase (EC 1.1.1.22) (UDP-Glc dehydr...	2405245.2.3	Nucleotide sugar synthesis, conversion and transport / UDP-glucose 6-dehydrogenase
Contig6402	Q94FT5	Pectate lyase (Fragment).	2440806.2.1	Polysaccharide modifying enzymes / Pectate lyase
Contig7462	Q94B17	Putative beta-galactosidase BG1.
CT980873	Q8VWN8	Reversibly glycosylated polypeptide.	QAD10d05.sg.3.3	Miscellaneous / Plasmodesmal associated protein SE-WAP41
Contig3328	Q8S902	Syringolide-induced protein 19-1-5.	8010573.2.1	Polysaccharide modifying enzymes / Xyloglucan endotransglycosylase/hydrolase (XTH)
Contig6533	Q8S902	Syringolide-induced protein 19-1-5.	8010573.2.1	Polysaccharide modifying enzymes / Xyloglucan endotransglycosylase/hydrolase (XTH)
Contig7014	Q8S902	Syringolide-induced protein 19-1-5.	8010573.2.1	Polysaccharide modifying enzymes / Xyloglucan endotransglycosylase/hydrolase (XTH)
Contig6461	Q8S902	Syringolide-induced protein 19-1-5.	2750463.2.1	Polysaccharide modifying enzymes / Xyloglucan endotransglycosylase/hydrolase (XTH)
Contig3322	Q8S902	Syringolide-induced protein 19-1-5.	2405117.2.2	Polysaccharide modifying enzymes / Xyloglucan endotransglycosylase/hydrolase (XTH)
CT980643	Q8S902	Syringolide-induced protein 19-1-5.	2405117.2.2	Polysaccharide modifying enzymes / Xyloglucan endotransglycosylase/hydrolase (XTH)
Contig6171	Q8GZD5	Xyloglucan endotransglycosylase precursor (EC 2.4.1.207).	2591297.2.1	Polysaccharide modifying enzymes / Xyloglucan endotransglycosylase/hydrolase (XTH)
Contig6768	Q8GSW2	Cellulose synthase.	3713013.2.1	Cellulose synthesis / Cellulose synthase
Contig6794	Q8GSQ4	Pectin-glucuronyltransferase.
Contig6519	Q84N00	Putative class 5 chitinase.
Contig7105	Q84JX3	Putative xyloglucan endotransglycosylase.	8010573.2.1	Polysaccharide modifying enzymes / Xyloglucan endotransglycosylase/hydrolase (XTH)
Contig3325	Q84JB9	Putative xyloglucan endotransglycosylase.	8010573.2.1	Polysaccharide modifying enzymes / Xyloglucan endotransglycosylase/hydrolase (XTH)
Contig7531	Q7Y250	Arabinogalactan protein.	8635788.2.1	Cell wall proteins / Arabinogalactan protein (AGP)
CT986630	Q7Y250	Arabinogalactan protein.	8635788.2.1	Cell wall proteins / Arabinogalactan protein (AGP)
Contig7570	Q72L37	Galactokinase (EC 2.7.1.6).
Contig3460	Q6YBV2	Cellulose synthase.	2430946.2.3	Cellulose synthesis / Cellulose synthase
DR409945	Q6U7H9	Pectate lyase.	2440806.2.2	Polysaccharide modifying enzymes / Pectate lyase
Contig7709	Q6T7C9	Fiber dTDP-glucose 4-6-dehydratase (Fragment).	1738959.2.2	Nucleotide sugar synthesis, conversion and transport / UDP-glucuronic acid decarboxylase
AJ627651	Q6RHY1	Xyloglucan endotransglucosylase-hydrolase XTH5.	8010573.2.1	Polysaccharide modifying enzymes / Xyloglucan endotransglycosylase/hydrolase (XTH)
Contig7646	Q6R5L6	Sadtomato protein (Fragment).	8010573.2.1	Polysaccharide modifying enzymes / Xyloglucan endotransglycosylase/hydrolase (XTH)
Contig6458	Q6QLN2	Endo-1,4-beta-glucanase (EC 3.2.1.4).	2161200.2.2	Cellulose synthesis / Endo-1,3-1,4-beta-D-glucanase
Contig2790	Q6J8X2	Cellulose synthase.	2437779.2.1	Cellulose synthesis / Cellulose synthase
Contig3352	Q6J191	Fasciclin-like AGP 13.	8635788.2.1	Cell wall proteins / Arabinogalactan protein (AGP)
Contig7041	Q6J191	Fasciclin-like AGP 13.	8635788.2.1	Cell wall proteins / Arabinogalactan protein (AGP)
Contig6721	Q6IVK4	Putative UDP-glucuronate decarboxylase 2 (EC 4.1.1.35).	1738959.2.2	Nucleotide sugar synthesis, conversion and transport / UDP-glucuronic acid decarboxylase
CT989130	Q6IVK4	Putative UDP-glucuronate decarboxylase 2 (EC 4.1.1.35).	1738959.2.2	Nucleotide sugar synthesis, conversion and transport / UDP-glucuronic acid decarboxylase
Contig3465	Q6DMM4	Cel9A (EC 3.2.1.-).	2161200.2.2	Cellulose synthesis / Endo-1,3-1,4-beta-D-glucanase
Contig6332	Q5TIM8	Putative glycosyltransferase.	2276425.2.1	Non cellulosic polysaccharide biosynthesis / Xylosyltransferase
Contig3321	Q5MD55	Xyloglucan endotransglycosylase/hydrolase.	8010573.2.1	Polysaccharide modifying enzymes / Xyloglucan endotransglycosylase/hydrolase (XTH)
Contig3326	Q5MD55	Xyloglucan endotransglycosylase/hydrolase.	8010573.2.1	Polysaccharide modifying enzymes / Xyloglucan endotransglycosylase/hydrolase (XTH)
Contig7319	Q41695	Pectinacetylesterase precursor.
Contig7451	Q41695	Pectinacetylesterase precursor.
Contig7483	Q41695	Pectinacetylesterase precursor.
Contig7569	P93156	Cellulose synthase (Fragment).	2306434.2.3	Cellulose synthesis / Cellulose synthase
Contig3457	P93155	Cellulose synthase.	2437779.2.1	Cellulose synthesis / Cellulose synthase
Contig7629	P83948	Pectinesterase 3 precursor (EC 3.1.1.11) (Pectin methyles...
Contig6130	P40801	GAL10 bifunctional protein [Includes: UDP-glucose 4-epime...
Contig3327	P35694	Brassinosteroid-regulated protein BRU1 precursor.	8010573.2.1	Polysaccharide modifying enzymes / Xyloglucan endotransglycosylase/hydrolase (XTH)
Contig3280	P19595	UTP--glucose-1-phosphate uridylyltransferase (EC 2.7.7.9)...
CT987562	O65780	UDP-glucose 4-epimerase GEPI42 (EC 5.1.3.2) (Galactowalde...	2306429.2.1	Nucleotide sugar synthesis, conversion and transport / UDP-D-glucose 4-epimerase
AJ627682	O24554	Pectate lyase precursor (EC 4.2.2.2) (ZePel).	2440806.2.1	Polysaccharide modifying enzymes / Pectate lyase
Contig6277	O24465	Thymidine diphospho-glucose 4-6-dehydratase homolog (Frag...	1738959.2.3	Nucleotide sugar synthesis, conversion and transport / UDP-glucuronic acid decarboxylase
Contig6430	O24465	Thymidine diphospho-glucose 4-6-dehydratase homolog (Frag...	1738959.2.3	Nucleotide sugar synthesis, conversion and transport / UDP-glucuronic acid decarboxylase
Contig3913	LOC_Os12g21800.1	Ribosomal S3Ae family, putative	131537.2.645	Protein synthesis / 40S Ribosomal proteins
Contig5090	LOC_Os12g21800.1	Ribosomal S3Ae family, putative	131537.2.149	Protein synthesis / 40S Ribosomal proteins
Contig7407	LOC_Os11g03940.1	retrotransposon protein, putative, Ty1-copia su...
CT985081	LOC_Os11g03940.1	retrotransposon protein, putative, Ty1-copia su...
CT987741	LOC_Os11g03940.1	retrotransposon protein, putative, Ty1-copia su...
CT980515	LOC_Os11g03940.1	retrotransposon protein, putative, Ty1-copia su...
CT988107	LOC_Os10g28200.1	hypothetical protein
Contig3356	LOC_Os09g36180.1	68 kDa protein	QAF30a10.yg.2.1	Signaling / Wall-associated kinase
Contig3372	LOC_Os09g36180.1	68 kDa protein	QAF30a10.yg.2.1	Signaling / Wall-associated kinase
Contig6523	LOC_Os09g36180.1	68 kDa protein	QAF30a10.yg.2.1	Signaling / Wall-associated kinase
Contig7111	LOC_Os09g36180.1	68 kDa protein	QAF30a10.yg.2.1	Signaling / Wall-associated kinase
Contig3354	LOC_Os09g36180.1	68 kDa protein	3230358.2.1	Signaling / Wall-associated kinase
Contig3368	LOC_Os09g36180.1	68 kDa protein	3230358.2.1	Signaling / Wall-associated kinase
Contig3371	LOC_Os09g36180.1	68 kDa protein	3230358.2.1	Signaling / Wall-associated kinase
CT981006	LOC_Os09g36180.1	68 kDa protein	3230358.2.1	Signaling / Wall-associated kinase
CT983196	LOC_Os09g36180.1	68 kDa protein	2763196.2.1	Signaling / Wall-associated kinase
Contig3385	LOC_Os09g36180.1	68 kDa protein	2647917.2.1	Signaling / Wall-associated kinase
Contig3701	LOC_Os09g36180.1	68 kDa protein	2440568.2.1	Signaling / Wall-associated kinase
CT987444	LOC_Os09g36180.1	68 kDa protein	2440568.2.1	Signaling / Wall-associated kinase
CT980208	LOC_Os09g36180.1	68 kDa protein	2440568.2.1	Signaling / Wall-associated kinase
CT985764	LOC_Os09g36180.1	68 kDa protein	2440568.2.1	Signaling / Wall-associated kinase
Contig6220	LOC_Os09g36180.1	68 kDa protein	2437714.2.1	Signaling / Wall-associated kinase
Contig6256	LOC_Os09g36180.1	68 kDa protein	2437714.2.1	Signaling / Wall-associated kinase
Contig7636	LOC_Os09g36180.1	68 kDa protein	2437714.2.1	Signaling / Wall-associated kinase
CT986631	LOC_Os09g36180.1	68 kDa protein	2437714.2.1	Signaling / Wall-associated kinase
Contig3355	LOC_Os09g36180.1	68 kDa protein	2405341.2.2	Signaling / Wall-associated kinase
Contig3389	LOC_Os09g36180.1	68 kDa protein	2405341.2.2	Signaling / Wall-associated kinase
Contig3395	LOC_Os09g36180.1	68 kDa protein	2405341.2.2	Signaling / Wall-associated kinase
Contig3408	LOC_Os09g36180.1	68 kDa protein	2405341.2.2	Signaling / Wall-associated kinase
Contig6203	LOC_Os09g36180.1	68 kDa protein	2405341.2.2	Signaling / Wall-associated kinase
Contig6434	LOC_Os09g36180.1	68 kDa protein	2405341.2.2	Signaling / Wall-associated kinase
Contig6733	LOC_Os09g36180.1	68 kDa protein	2405341.2.2	Signaling / Wall-associated kinase
CT982719	LOC_Os09g36180.1	68 kDa protein	2405341.2.2	Signaling / Wall-associated kinase
Contig7259	LOC_Os09g36180.1	68 kDa protein
CT982740	LOC_Os08g44020.1	Plant protein family, putative
CT980380	LOC_Os08g44020.1	Plant protein family, putative
CT980635	LOC_Os08g44020.1	Plant protein family, putative
Contig4053	LOC_Os08g10610.1	ribosomal protein S17, putative
Contig6335	LOC_Os07g47830.1	Pectinesterase, putative
CT986150	LOC_Os07g31390.1	hypothetical protein	1716368.2.1	Cell wall proteins / Expansin
Contig6678	LOC_Os07g07680.1	expressed protein
CT987179	LOC_Os05g29990.1	NAD dependent epimerase/dehydratase family, put...	2161295.2.1	Nucleotide sugar synthesis, conversion and transport / UDP-glucuronic acid decarboxylase
Contig6776	LOC_Os04g52730.1	UDP-glucose 4-epimerase, putative
CT983561	LOC_Os01g55040.1	1,3-beta-glucan synthase component, putative	3148257.2.1	Non cellulosic polysaccharide biosynthesis / Callose synthase
Contig7505	At5g54690.1	glycosyl transferase family 8 protein	5704661.2.1	Non cellulosic polysaccharide biosynthesis / Putative glycosyltransferase (quasimodo)
CT988113	At5g28840.1	NAD-dependent epimerase/dehydratase family protein
Contig50	At5g26670.1	pectinacetylesterase, putative
Contig3458	At5g17420.1	cellulose synthase, catalytic subunit (IRX3)	2161272.2.28	Cellulose synthesis / Cellulose synthase
Contig7554	At5g16890.1	exostosin family protein
Contig6484	At5g03170.1	fasciclin-like arabinogalactan-protein (FLA11)	8635788.2.1	Cell wall proteins / Arabinogalactan protein (AGP)
Contig7156	At4g34150.1	C2 domain-containing protein
AJ627746	At4g33820.1	glycosyl hydrolase family 10 protein	3276201.2.1	Polysaccharide modifying enzymes / Xylanase
Contig3380	At4g29240.1	leucine-rich repeat family protein / extensin family...	3230358.2.1	Signaling / Wall-associated kinase
CT981044	At4g28380.1	leucine-rich repeat family protein	2943843.2.1	Signaling / Wall-associated kinase
Contig6365	At4g24000.1	cellulose synthase family protein	2430946.2.2	Cellulose synthesis / Cellulose synthase
CT982323	At4g23820.1	glycoside hydrolase family 28 protein / polygalactur...	2647492.2.1	Polysaccharide modifying enzymes / Polygalacturonase
AJ627810	At4g17030.1	expansin-related
Contig51	At3g62060.1	pectinacetylesterase family protein
CT983490	At3g61490.2	glycoside hydrolase family 28 protein / polygalactur...
CT982393	At3g53190.1	pectate lyase family protein	2440806.2.2	Polysaccharide modifying enzymes / Pectate lyase
Contig6436	At3g28340.1	galactinol synthase, putative	5704661.2.1	Non cellulosic polysaccharide biosynthesis / Putative glycosyltransferase (quasimodo)
Contig5572	At3g25140.1	glycosyl transferase family 8 protein	2253513.2.1	Non cellulosic polysaccharide biosynthesis / Putative glycosyltransferase (quasimodo)
CT987547	At3g23730.1	xyloglucan:xyloglucosyl transferase, putative / xylo...	1366945.2.1	Polysaccharide modifying enzymes / Xyloglucan endotransglycosylase/hydrolase (XTH)
AJ627834	At3g14790.1	NAD-dependent epimerase/dehydratase family protein
Contig6210	At3g09410.1	pectinacetylesterase family protein
CT982628	At3g07330.1	glycosyl transferase family 2 protein
Contig7262	At2g47650.1	NAD-dependent epimerase/dehydratase family protein	2161295.2.1	Nucleotide sugar synthesis, conversion and transport / UDP-glucuronic acid decarboxylase
Contig7303	At2g47650.1	NAD-dependent epimerase/dehydratase family protein	2161295.2.1	Nucleotide sugar synthesis, conversion and transport / UDP-glucuronic acid decarboxylase
Contig7852	At2g46930.1	pectinacetylesterase, putative
DR409990	At2g45310.1	NAD-dependent epimerase/dehydratase family protein
Contig6229	At2g39770.1	GDP-mannose pyrophosphorylase (GMP1)	2521865.2.1	Nucleotide sugar synthesis, conversion and transport / GDP mannose pyrophosphorylase
Contig3464	At2g32990.1	glycosyl hydrolase family 9 protein	3802264.2.1	Cellulose synthesis / Endo-1,3-1,4-beta-D-glucanase
Contig7160	At2g27860.1	expressed protein	2405010.2.1	Nucleotide sugar synthesis, conversion and transport / UDP-glucuronic acid decarboxylase
Contig7795	At2g26600.2	glycosyl hydrolase family 17 protein	3570920.2.1	Cellulose synthesis / Endo-1,3-1,4-beta-D-glucanase
CT984352	At2g26100.1	galactosyltransferase family protein	3665525.2.1	Non cellulosic polysaccharide biosynthesis / Galactosyltransferase
Contig6160	At2g14620.1	xyloglucan:xyloglucosyl transferase, putative / xylo...	2405117.2.2	Polysaccharide modifying enzymes / Xyloglucan endotransglycosylase/hydrolase (XTH)
Contig6037	At1g78570.1	NAD-dependent epimerase/dehydratase family protein
Contig6113	At1g78570.1	NAD-dependent epimerase/dehydratase family protein
CT983483	At1g78570.1	NAD-dependent epimerase/dehydratase family protein
CT981656	At1g49750.1	leucine-rich repeat family protein	QCT19a08.yg.2.1	Cell wall proteins / Extensin
DR410002	At1g45130.1	beta-galactosidase, putative / lactase, putative
Contig7597	At1g30620.1	UDP-D-xylose 4-epimerase, putative (MUR4)	3070703.2.1	Nucleotide sugar synthesis, conversion and transport / UDP-D-galactose 4-epimerase (mur4)
Contig6787	At1g23480.1	glycosyl transferase family 2 protein
Contig7665	At1g19170.1	glycoside hydrolase family 28 protein / polygalactur...	2647492.2.1	Polysaccharide modifying enzymes / Polygalacturonase
Contig7076	At1g10550.1	xyloglucan:xyloglucosyl transferase, putative / xylo...	2455862.2.1	Polysaccharide modifying enzymes / Xyloglucan endotransglycosylase/hydrolase (XTH)
Contig6088			Y13733	Lignin/lignan / Cinnamyl alcohol dehydrogenase 2 (CAD2)
Contig71			QCN1e04.yg.2.1	Hormone-related / Plasma membrane protein (pin1)
CT983408			QCK13d03.yg.3.1	Polysaccharide modifying enzymes / Exoglucanase
CT986312			QCK13d03.yg.3.1	Polysaccharide modifying enzymes / Exoglucanase
Contig3291			QBH4g04.xg.3.1	Nucleotide sugar synthesis, conversion and transport / Putative fructokinase II
CT987812			QBH4g04.xg.3.1	Nucleotide sugar synthesis, conversion and transport / Putative fructokinase II
CT981003			QAR2a06.yg.3.1	Miscellaneous / Sesquiterpene cyclase I
CT982796			QAJ4a11.xg.3.2	Polysaccharide modifying enzymes / Mannosyl-oligosaccharide mannosidase
CT985152			QAF31c07.yg.2.3	Cellulose synthesis / Plasma membrane protein (kobito1-2)
Contig6497			QAE36e08.yg.2.1	General phenylpropanoid / Laccase
Contig6207			QAD15f02.sg.3.2	Putative transporters and trafficking / SEC14-like protein
Contig7036			QAD15f02.sg.3.2	Putative transporters and trafficking / SEC14-like protein
Contig7165			QAD15f02.sg.3.2	Putative transporters and trafficking / SEC14-like protein
Contig7235			QAD15f02.sg.3.2	Putative transporters and trafficking / SEC14-like protein
CT981269			QAD15f02.sg.3.2	Putative transporters and trafficking / SEC14-like protein
CT985629			QAD15f02.sg.3.2	Putative transporters and trafficking / SEC14-like protein
Contig6770			QAD12g05.sg.3.2	Miscellaneous / 3-beta-hydroxysteroid-delta(8), delta(7)-isomerase
Contig6926			F5H2	/
Contig7339			C4H2	General phenylpropanoid / Trans-cinnamate 4-hydroxylase (C4H)
Contig7688			AF019146.2.1	Protein processing / Cysteine proteinase
Contig3277			8636641.2.1	General phenylpropanoid / Peroxidase
AJ627723			8636621.2.1	Putative transporters and trafficking / MtN21 nodulin-like protein
CT986412			8636621.2.1	Putative transporters and trafficking / MtN21 nodulin-like protein
Contig2806			8616263.2.1	General phenylpropanoid / Laccase
Contig3269			8616263.2.1	General phenylpropanoid / Laccase
Contig6751			8616263.2.1	General phenylpropanoid / Laccase
AJ627835			8616263.2.1	General phenylpropanoid / Laccase
CT986100			8616263.2.1	General phenylpropanoid / Laccase
Contig5738			7297817.2.1	Unknown genes / Unknown gene (close to DV017588)
Contig5694			7297169.2.1	Protein processing / Cucumisin
Contig7639			7297169.2.1	Protein processing / Cucumisin
Contig7675			7297169.2.1	Protein processing / Cucumisin
CT981129			5704580.2.1	Unknown genes / Unknown gene (close to DV017580)
Contig3467			4CL2	/
Contig7547			4CL2	/
Contig7606			4580138.2.1	Nucleotide sugar synthesis, conversion and transport / GDP mannose transporter
Contig5695			44956.2.1	Lignin/lignan / Secoisolariciresinol dehydrogenase
Contig3341			4424526.2.1	Lignin/lignan / Pinoresinol reductase
Contig6639			4424526.2.1	Lignin/lignan / Pinoresinol reductase
Contig7322			4424526.2.1	Lignin/lignan / Pinoresinol reductase
Contig7592			4424526.2.1	Lignin/lignan / Pinoresinol reductase
Contig7802			4424526.2.1	Lignin/lignan / Pinoresinol reductase
CT984440			4424526.2.1	Lignin/lignan / Pinoresinol reductase
Contig7828			4424417.2.1	Lignin/lignan / Cinnamyl alcohol dehydrogenase 2 (CAD2)
Contig7224			3995289.2.1	Putative transporters and trafficking / MtN21 nodulin-like protein
Contig3079			3829517.2.1	Flavonoids / Glutathion S-transferase (Bronze-2)
Contig4411			3829517.2.1	Flavonoids / Glutathion S-transferase (Bronze-2)
Contig6023			3829517.2.1	Flavonoids / Glutathion S-transferase (Bronze-2)
Contig4161			3829501.2.1	Polysaccharide modifying enzymes / Chitinase like
AJ627783			3829406.2.1	Unknown genes / Unknown gene (close to DV017507)
Contig6515			3802544.2.1	Lignin/lignan / Pinoresinol reductase
Contig6549			3802544.2.1	Lignin/lignan / Pinoresinol reductase
Contig7427			3802485.2.1	Unknown genes / Unknown gene (close to DV017148)
Contig5767			3665490.2.1	General phenylpropanoid / Peroxidase
Contig6701			3665490.2.1	General phenylpropanoid / Peroxidase
Contig7720			3665414.2.1	Hormone-related / Serine/Threonine kinase (pinoid)
CT984400			3665414.2.1	Hormone-related / Serine/Threonine kinase (pinoid)
Contig4212			3510875.2.1	Cell wall proteins / Dirigent protein
Contig6750			3510875.2.1	Cell wall proteins / Dirigent protein
Contig3369			3230358.2.1	Signaling / Wall-associated kinase
Contig7574			3230358.2.1	Signaling / Wall-associated kinase
DR410058			3204486.2.1	Putative transporters and trafficking / Oligopeptide transporter
CT988068			3199064.2.1	Cellulose synthesis / Sucrose synthase
Contig4926			3184927.2.1	Flavonoids / Dihydroflavonol reductase (DFR)
Contig2792			3183567.2.1	Polysaccharide modifying enzymes / Chitinase like
Contig7003			3183567.2.1	Polysaccharide modifying enzymes / Chitinase like
Contig3255			3115208.2.1	Polysaccharide modifying enzymes / Pectinesterase
Contig7605			3115208.2.1	Polysaccharide modifying enzymes / Pectinesterase
Contig7308			3115139.2.1	Flavonoids / Dihydroflavonol reductase (DFR)
AJ627745			3071483.2.1	Unknown genes / Unknown gene (close to DV017507)
Contig5607			3067043.2.1	Shikimate pathway / Chorismate mutase
CT980817			3062418.2.1	Polysaccharide modifying enzymes / Glucosidase
Contig7389			2950292.2.1	Unknown genes / Unknown gene (close to DV017393)
Contig7591			2950089.2.2	Hormone-related / Abscissic acid-induced protein
Contig6650			2949674.2.1	Hormone-related / Gibberellin-regulated protein GAST1/GASA like
Contig6661			2949674.2.1	Hormone-related / Gibberellin-regulated protein GAST1/GASA like
Contig2894			2943819.2.1	Transcription factors / MYB transcription factor
Contig7776			2922023.2.1	Protein processing / Cysteine proteinase
Contig7817			2922023.2.1	Protein processing / Cysteine proteinase
Contig7822			2922023.2.1	Protein processing / Cysteine proteinase
CT989040			2922023.2.1	Protein processing / Cysteine proteinase
Contig4901			2921719.2.1	Miscellaneous / Putative cyclin-dependent kinase regulatory subunit
CT981626			2750698.2.1	General phenylpropanoid / Aldehyde deshydrogenase/Reduced epidermal fluorescence1 (REF1)/Restore fertility (RF2)
Contig6115			2750422.2.1	Miscellaneous / Protein phosphatase 2C
CT988005			2647917.2.1	Signaling / Wall-associated kinase
CT986440			2643622.2.1	General phenylpropanoid / p-Coumarate 3-hydroxylase (C3H)
Contig4960			2619548.2.1	Protein synthesis / 60S Ribosomal proteins
Contig7294			2619423.2.1	General phenylpropanoid / Hydroxycinnamoyl-CoA transferase (HCT)
CT982341			2619423.2.1	General phenylpropanoid / Hydroxycinnamoyl-CoA transferase (HCT)
CT980614			2619423.2.1	General phenylpropanoid / Hydroxycinnamoyl-CoA transferase (HCT)
Contig7702			2594342.2.1	Polysaccharide modifying enzymes / Alpha-L-arabinofuranosidase
CT981143			2594342.2.1	Polysaccharide modifying enzymes / Alpha-L-arabinofuranosidase
CT988352			2591368.2.1	Hormone-related / 1-Aminocyclopropane-1-carboxylate synthase
CT988290			2591368.2.1	Hormone-related / 1-Aminocyclopropane-1-carboxylate synthase
Contig7021			2591194.2.1	Polysaccharide modifying enzymes / Pectinesterase
Contig6998			2591032.2.1	Hormone-related / Serine/Threonine kinase (pinoid)
DR409947			2590996.2.1	Non cellulosic polysaccharide biosynthesis / Glucosyl transferase
Contig6105			2576887.2.1	DNA/RNA regulation and cell cycle / Ribonuclease I
Contig7093			2576887.2.1	DNA/RNA regulation and cell cycle / Ribonuclease I
Contig5132			2550113.2.1	Protein synthesis / 60S Ribosomal proteins
CT987357			2542159.2.1	Hormone-related / GTP-binding protein SAR1A
Contig5556			2542097.2.1	DNA/RNA regulation and cell cycle / Histone H2A
Contig7857			2542097.2.1	DNA/RNA regulation and cell cycle / Histone H2A
Contig3498			2521569.2.1	Transcription factors / ATHB-8 HD-zip protein
Contig3517			2521569.2.1	Transcription factors / ATHB-8 HD-zip protein
Contig3488			2521502.2.2	Protein processing / Cysteine proteinase
Contig5436			2521502.2.2	Protein processing / Cysteine proteinase
Contig6972			2521502.2.2	Protein processing / Cysteine proteinase
Contig6455			2521459.2.1	Shikimate pathway / Chorismate mutase
Contig6181			2521353.2.1	Nucleotide sugar synthesis, conversion and transport / GDP mannose transporter
CT987745			2521353.2.1	Nucleotide sugar synthesis, conversion and transport / GDP mannose transporter
Contig3281			2521334.2.1	Signaling / Annexin
Contig4734			2521334.2.1	Signaling / Annexin
Contig7514			2521334.2.1	Signaling / Annexin
Contig7897			2521334.2.1	Signaling / Annexin
Contig7397			2485885.2.1	Non cellulosic polysaccharide biosynthesis / Glucosyl transferase
CT985776			2478398.2.5	Miscellaneous / Protein kinase CK2
Contig7253			2478113.2.1	Hormone-related / Abscissic acid-induced protein
CT980090			2478113.2.1	Hormone-related / Abscissic acid-induced protein
Contig7900			2478084.2.1	General phenylpropanoid / Hydroxycinnamoyl-CoA transferase (HCT)
Contig4606			2478065.2.2	Protein synthesis / 60S Ribosomal proteins
Contig3421			2455940.2.1	General phenylpropanoid / Caffeoyl-CoA 3-O-methyltransferase (CCoAOMT)
Contig3442			2455940.2.1	General phenylpropanoid / Caffeoyl-CoA 3-O-methyltransferase (CCoAOMT)
AJ627700			2455940.2.1	General phenylpropanoid / Caffeoyl-CoA 3-O-methyltransferase (CCoAOMT)
CT982558			2455940.2.1	General phenylpropanoid / Caffeoyl-CoA 3-O-methyltransferase (CCoAOMT)
Contig4759			2455828.2.1	DNA/RNA regulation and cell cycle / DnaJ
Contig6560			2455828.2.1	DNA/RNA regulation and cell cycle / DnaJ
Contig3220			2448753.2.1	Cell wall proteins / Glycine rich protein (GRP)
Contig6707			2448753.2.1	Cell wall proteins / Glycine rich protein (GRP)
Contig7689			2448655.2.1	Hormone-related / C-4 sterol methyl oxidase
Contig4326			2448387.2.1	General phenylpropanoid / 4-coumarate:coenzyme A ligase (4CL)
Contig4439			2448385.2.9	Protein synthesis / 40S Ribosomal proteins
Contig4392			2448339.2.1	Protein processing / Ubiquitin-conjugating enzyme E2
Contig5602			2448339.2.1	Protein processing / Ubiquitin-conjugating enzyme E2
Contig6718			2448339.2.1	Protein processing / Ubiquitin-conjugating enzyme E2
Contig7503			2448339.2.1	Protein processing / Ubiquitin-conjugating enzyme E2
Contig7684			2448339.2.1	Protein processing / Ubiquitin-conjugating enzyme E2
CT980280			2441599.2.1	Miscellaneous / Nuclear transport factor 2 (NTF2)
CT982421			2441599.2.1	Miscellaneous / Nuclear transport factor 2 (NTF2)
Contig4263			2441373.2.3	Signaling / Calmodulin
Contig4480			2441373.2.3	Signaling / Calmodulin
Contig5083			2441373.2.3	Signaling / Calmodulin
Contig7317			2441373.2.3	Signaling / Calmodulin
Contig3934			2441114.2.2	Miscellaneous / Benzoquinone reductase-like
Contig3926			2441110.2.2	Hormone-related / GTP-binding protein SAR1A
Contig4123			2441110.2.2	Hormone-related / GTP-binding protein SAR1A
Contig4638			2441110.2.2	Hormone-related / GTP-binding protein SAR1A
Contig6788			2441110.2.2	Hormone-related / GTP-binding protein SAR1A
Contig6894			2441110.2.2	Hormone-related / GTP-binding protein SAR1A
CT985355			2441110.2.2	Hormone-related / GTP-binding protein SAR1A
CT982924			2440918.2.1	General phenylpropanoid / Peroxidase
CT985272			2440773.2.1	Miscellaneous / PGPD14 protein
Contig6501			2440015.2.1	DNA/RNA regulation and cell cycle / RNA polymerase II subunit RPB10
CT984274			2437714.2.1	Signaling / Wall-associated kinase
CT982775			2437629.2.1	Miscellaneous / Integral membrane protein (cov-1)
Contig6394			2419471.2.6	Hydroxylation and O-methylation enzymes / S-adenosyl-methionine synthetase 3 (SAMS)
Contig6590			2419471.2.6	Hydroxylation and O-methylation enzymes / S-adenosyl-methionine synthetase 3 (SAMS)
Contig7148			2419471.2.6	Hydroxylation and O-methylation enzymes / S-adenosyl-methionine synthetase 3 (SAMS)
Contig7247			2419471.2.6	Hydroxylation and O-methylation enzymes / S-adenosyl-methionine synthetase 3 (SAMS)
Contig7866			2419471.2.6	Hydroxylation and O-methylation enzymes / S-adenosyl-methionine synthetase 3 (SAMS)
CT985280			2419471.2.6	Hydroxylation and O-methylation enzymes / S-adenosyl-methionine synthetase 3 (SAMS)
CT982773			2419471.2.6	Hydroxylation and O-methylation enzymes / S-adenosyl-methionine synthetase 3 (SAMS)
CT987087			2419471.2.6	Hydroxylation and O-methylation enzymes / S-adenosyl-methionine synthetase 3 (SAMS)
CT986623			2419471.2.6	Hydroxylation and O-methylation enzymes / S-adenosyl-methionine synthetase 3 (SAMS)
CT988243			2419471.2.6	Hydroxylation and O-methylation enzymes / S-adenosyl-methionine synthetase 3 (SAMS)
CT987018			2419390.2.1	DNA/RNA regulation and cell cycle / Replication protein A1
Contig7431			2419355.2.1	Miscellaneous / Katanin like
Contig6909			2419155.2.3	DNA/RNA regulation and cell cycle / Cyclin-dependent kinase protein kinase cdc2d
Contig7889			2419155.2.3	DNA/RNA regulation and cell cycle / Cyclin-dependent kinase protein kinase cdc2d
CT982595			2419155.2.3	DNA/RNA regulation and cell cycle / Cyclin-dependent kinase protein kinase cdc2d
Contig6407			2419137.2.4	Cell wall proteins / Proline rich protein (PRP)
CT984997			2418861.2.2	Hormone-related / Sterol methyltransferase
Contig7025			2404928.2.1	Miscellaneous / Stress-induced protein sti1
CT984531			2404928.2.1	Miscellaneous / Stress-induced protein sti1
Contig5764			2404858.2.1	Lignin/lignan / Secoisolariciresinol dehydrogenase
Contig7251			2404725.2.9	Polysaccharide modifying enzymes / Pectinesterase
Contig6072			2306445.2.1	Miscellaneous / Protein phosphatase 2C
Contig4698			2276562.2.1	Signaling / Annexin
CT981733			2276392.2.1	Protein synthesis / 60S Ribosomal proteins
Contig7227			2276343.2.2	Miscellaneous / NADPH-ferrihemoprotein reductase
Contig5235			2193041.2.1	Protein synthesis / 60S Ribosomal proteins
DR410016			2193041.2.1	Protein synthesis / 60S Ribosomal proteins
Contig3695			2192909.2.3	General phenylpropanoid / Caffeic acid O-methyltransferase (COMT)
Contig6426			2192909.2.3	General phenylpropanoid / Caffeic acid O-methyltransferase (COMT)
Contig5006			2192890.2.1	Unknown genes / Unknown gene (close to DV017378)
Contig6687			2192890.2.1	Unknown genes / Unknown gene (close to DV017378)
CT984786			2192890.2.1	Unknown genes / Unknown gene (close to DV017378)
Contig6541			2192736.2.4	Protein synthesis / 60S Ribosomal proteins
CT982019			2192679.2.1	DNA/RNA regulation and cell cycle / Replication protein A2 (RPA2)
Contig6346			2192420.2.1	Miscellaneous / Katanin like
CT986058			2192420.2.1	Miscellaneous / Katanin like
Contig4273			2161284.2.6	DNA/RNA regulation and cell cycle / Small nuclear ribonucleoprotein
Contig3274			2161072.2.1	General phenylpropanoid / Phenylalanine ammonia lyase (PAL)/Tyrosine ammonia lyase (TAL)
Contig3275			2161072.2.1	General phenylpropanoid / Phenylalanine ammonia lyase (PAL)/Tyrosine ammonia lyase (TAL)
Contig2892			1805139.2.1	Transcription factors / Lim protein
Contig5470			1805139.2.1	Transcription factors / Lim protein
Contig6477			1805139.2.1	Transcription factors / Lim protein
Contig3187			1805022.2.2	General phenylpropanoid / Aldehyde deshydrogenase/Reduced epidermal fluorescence1 (REF1)/Restore fertility (RF2)
Contig6273			1805016.2.1	DNA/RNA regulation and cell cycle / DnaJ
CT983152			1805016.2.1	DNA/RNA regulation and cell cycle / DnaJ
Contig5562			1805013.2.2	Miscellaneous / Mago Nashi protein homolog
Contig56			1804972.2.1	General phenylpropanoid / Cinnamyl alcohol dehydrogenase 1 (CAD1)
Contig6218			1804972.2.1	General phenylpropanoid / Cinnamyl alcohol dehydrogenase 1 (CAD1)
Contig7110			1804918.2.4	Protein synthesis / 60S Ribosomal proteins
Contig6303			1804918.2.3	Protein synthesis / 60S Ribosomal proteins
Contig5503			1804904.2.1	Protein synthesis / 60S Ribosomal proteins
Contig5735			1804904.2.1	Protein synthesis / 60S Ribosomal proteins
Contig3242			1738978.2.1	Miscellaneous / Lipid transfer protein/tracheary element differentiation protein 4 (TED4)
Contig6490			1738978.2.1	Miscellaneous / Lipid transfer protein/tracheary element differentiation protein 4 (TED4)
Contig6609			1738978.2.1	Miscellaneous / Lipid transfer protein/tracheary element differentiation protein 4 (TED4)
Contig7364			1738978.2.1	Miscellaneous / Lipid transfer protein/tracheary element differentiation protein 4 (TED4)
Contig7363			1738931.2.11	Protein synthesis / 60S Ribosomal proteins
DR409988			1716450.2.1	General phenylpropanoid / Aldehyde deshydrogenase/Reduced epidermal fluorescence1 (REF1)/Restore fertility (RF2)
CT982343			1716365.2.1	Hormone-related / Serine/Threonine kinase (pinoid)
Contig5409			1716352.2.1	Cell wall proteins / Glycine rich protein (GRP)
AJ627713			1716296.2.7	Cell wall proteins / Glycine rich protein (GRP)
Contig5403			1716286.2.1	Protein processing / Ubiquitin-conjugating enzyme E2
Contig6552			1716286.2.1	Protein processing / Ubiquitin-conjugating enzyme E2
Contig7583			1716286.2.1	Protein processing / Ubiquitin-conjugating enzyme E2
Contig3166			1716236.2.2	Protein processing / Ubiquitin-conjugating enzyme E2
Contig7510			1716236.2.2	Protein processing / Ubiquitin-conjugating enzyme E2
Contig7619			1716236.2.2	Protein processing / Ubiquitin-conjugating enzyme E2
Contig6971			1716236.2.1	Protein processing / Ubiquitin-conjugating enzyme E2
Contig7595			1716236.2.1	Protein processing / Ubiquitin-conjugating enzyme E2
Contig6821			1716207.2.2	Protein synthesis / 40S Ribosomal proteins
Contig4457			131605.2.2	Protein synthesis / 40S Ribosomal proteins
Contig3208			131591.2.2	DNA/RNA regulation and cell cycle / Actin depolymerizing factor
Contig7283			131591.2.2	DNA/RNA regulation and cell cycle / Actin depolymerizing factor
Contig7506			131591.2.2	DNA/RNA regulation and cell cycle / Actin depolymerizing factor
CT984982			131591.2.2	DNA/RNA regulation and cell cycle / Actin depolymerizing factor
Contig6345			131555.2.1	Lignin/lignan / Cinnamoyl-coA reductase (CCR)
Contig6697			131554.2.6	DNA/RNA regulation and cell cycle / Histone H4
Contig7244			131554.2.6	DNA/RNA regulation and cell cycle / Histone H4
Contig7267			131554.2.6	DNA/RNA regulation and cell cycle / Histone H4
Contig6193			131537.2.8	Unknown genes / Unknown gene (close to DV017342)
Contig3117			131537.2.78	Cell wall proteins / Glycine rich protein (GRP)
Contig3184			131537.2.76	Protein processing / Ubiquitin/ribosomal protein CEP52
Contig5216			131537.2.76	Protein processing / Ubiquitin/ribosomal protein CEP52
Contig5295			131537.2.76	Protein processing / Ubiquitin/ribosomal protein CEP52
Contig6769			131537.2.76	Protein processing / Ubiquitin/ribosomal protein CEP52
Contig7017			131537.2.76	Protein processing / Ubiquitin/ribosomal protein CEP52
Contig7572			131537.2.76	Protein processing / Ubiquitin/ribosomal protein CEP52
CT983017			131537.2.76	Protein processing / Ubiquitin/ribosomal protein CEP52
CT983199			131537.2.76	Protein processing / Ubiquitin/ribosomal protein CEP52
Contig4450			131537.2.707	Protein synthesis / Ribosomal protein L28
Contig5347			131537.2.707	Protein synthesis / Ribosomal protein L28
Contig5415			131537.2.707	Protein synthesis / Ribosomal protein L28
Contig6504			131537.2.662	Protein synthesis / 60S Ribosomal proteins
Contig7255			131537.2.662	Protein synthesis / 60S Ribosomal proteins
CT982917			131537.2.662	Protein synthesis / 60S Ribosomal proteins
Contig5265			131537.2.654	Miscellaneous / Cytochrome b5
Contig6561			131537.2.654	Miscellaneous / Cytochrome b5
Contig7388			131537.2.654	Miscellaneous / Cytochrome b5
CT980437			131537.2.654	Miscellaneous / Cytochrome b5
CT988024			131537.2.654	Miscellaneous / Cytochrome b5
Contig7518			131537.2.49	DNA/RNA regulation and cell cycle / Histone H2B
Contig7875			131537.2.49	DNA/RNA regulation and cell cycle / Histone H2B
CT983680			131537.2.472	Putative transporters and trafficking / ADP/ATP carrier protein
Contig7020			131537.2.467	DNA/RNA regulation and cell cycle / Histone H3
CT983828			131537.2.467	DNA/RNA regulation and cell cycle / Histone H3
Contig4043			131537.2.458	Protein synthesis / 60S Ribosomal proteins
Contig4934			131537.2.451	Protein synthesis / 40S Ribosomal proteins
Contig5861			131537.2.448	Protein synthesis / 40S Ribosomal proteins
Contig4850			131537.2.426	Putative transporters and trafficking / ADP/ATP carrier protein
Contig6431			131537.2.426	Putative transporters and trafficking / ADP/ATP carrier protein
Contig7109			131537.2.405	Putative transporters and trafficking / ADP/ATP carrier protein
Contig3427			131537.2.334	Signaling / Calreticulin
Contig3348			131537.2.280	Cellulose synthesis / Sucrose synthase
CT986274			131537.2.280	Cellulose synthesis / Sucrose synthase
CT982625			131537.2.280	Cellulose synthesis / Sucrose synthase
Contig7216			131537.2.249	Miscellaneous / Cytochrome b5
Contig7490			131537.2.211	DNA/RNA regulation and cell cycle / Histone H2B
Contig7484			131537.2.202	Cellulose synthesis / Sucrose synthase
CT982667			131537.2.202	Cellulose synthesis / Sucrose synthase
Contig4018			131537.2.160	Miscellaneous / Nucleolar protein
Contig7644			131537.2.160	Miscellaneous / Nucleolar protein
Contig4936			131537.2.130	Protein synthesis / 40S Ribosomal proteins
Contig6429			129373.2.1	DNA/RNA regulation and cell cycle / Histone deacetylase
Contig6994			129373.2.1	DNA/RNA regulation and cell cycle / Histone deacetylase
