# Supplementary material for: A new genomic resource dedicated to wood formation in Eucalyptus
Source: BMC Plant Biol. 2009 Mar 27;9:36. doi: 10.1186/1471-2229-9-36 (PMC2670833; doi:10.1186/1471-2229-9-36)
Supplement: Additional file 7 — EUCAWOOD lignification toolbox. EUCAWOOD unigenes were mined for homologous genes in the Arabidopsis lignification toolbox [41]. The table shows the best hit of each unigene against Uniref100 and TAIR7 Peptides databases. For every hit, the corresponding alignment score (E value ≤ e-10) is shown. [file 1471-2229-9-36-S7.xls]

## Sheet: Feuil1
Contigs	EST	Uniref100	PoplarProteins1.1	TAIR7pep	OryzaNCBI	GO	Pfam
Contig3467	RTPL_CT982876; RTPL_CT982079; RTPL_CT982621;	Q3YAU2 Cluster: 4-coumarate:coenzyme A ligase; n=1; Eu...; 986; 0.0 /	11258_proteins.Poptr1_1.JamboreeModels ; 811; 0.0 /	AT1G51680.1 | Symbols: 4CL.1, AT4CL1, 4CL1 | 4CL1 (4-COUMARATE:C...; 745; 0.0 /	dbj|BAD37587.1| putative 4-coumarate--CoA ligase 4CL2 [Oryza sat...; 707; 0.0 /	GO:0003824 catalytic activity; GO:0008152 metabolism; GO:0016874 ligase activity;	PF00501 AMP-binding;
Contig7547	RTPL_CT980274; RTPL_CT987208;	Q3YAU2 Cluster: 4-coumarate:coenzyme A ligase; n=1; Eu...; 172; 6e-42 /	5944_proteins.Poptr1_1.JamboreeModels ; 150; 4e-37 /	AT3G21240.1 | Symbols: AT4CL2, 4CL2 | 4CL2 (4-coumarate:CoA liga...; 134; 3e-32 /	gb|EAZ07174.1| hypothetical protein OsI_028406 [Oryza sativa (in...; 137; 3e-32 /	GO:0003824 catalytic activity; GO:0008152 metabolism; GO:0016874 ligase activity;	PF00501 AMP-binding;
Contig4326	RTPL_CT980332; RTPL_CT987821; RTPL_CT986597; RTPL_CT986168;	Q946Z2 Cluster: Putative acyl-CoA synthetase; n=1; Cap...; 288; e-137 /	29922_proteins.Poptr1_1.JamboreeModels ; 300; e-142 /	AT3G48990.1 | Symbols: | AMP-dependent synthetase and ligase fa...; 279; 2e-75 /	emb|CAE03444.1| OSJNBa0088H09.2 [Oryza sativa (japonica cultivar...; 259; 1e-68 /	GO:0003824 catalytic activity; GO:0008152 metabolism;	PF00501 AMP-binding;
Contig7339	RTPL_CT988030; RTPL_CT986556;	A1XEL1 Cluster: CYP73A47v1; n=1; Nicotiana tabacum|Rep...; 161; 1e-38 /	28211_proteins.Poptr1_1.JamboreeModels ; 159; 6e-40 /	AT2G30490.1 | Symbols: ATC4H, C4H, CYP73A5 | ATC4H (CINNAMATE-4-...; 149; 8e-37 /	ref|NP_001044645.1| Os01g0820000 [Oryza sativa (japonica cultiva...; 149; 3e-36 /	GO:0004497 monooxygenase activity; GO:0005506 iron ion binding; GO:0006118 electron transport; GO:0020037 heme binding;	PF00067 p450;
Contig6088	RTPL_CT984678; RTPL_CT981678;	P42495 Cluster: Cinnamyl-alcohol dehydrogenase 1; n=1;...; 261; 3e-68 /	30696_proteins.Poptr1_1.JamboreeModels ; 244; 3e-65 /	AT4G34230.1 | Symbols: ATCAD5, CAD-5, CAD5 | CAD5 (CINNAMYL ALCO...; 231; 4e-61 /	gb|EAZ22022.1| hypothetical protein OsJ_005505 [Oryza sativa (ja...; 228; 2e-59 /	GO:0008270 zinc ion binding; GO:0009809 lignin biosynthesis; GO:0016491 oxidoreductase activity; GO:0045551 cinnamyl-alcohol dehydrogenase activity; GO:0046872 metal ion binding;	PF08240 ADH_N; PF00107 ADH_zinc_N;
Contig7828	RTPL_CT981097; RTEF_CT988591; RTEF_CT988470; RTEF_CT988631; RTEF_CT988507;	Q1T3P8 Cluster: Alcohol dehydrogenase superfamily, zin...; 221; 2e-56 /	3531_proteins.Poptr1_1.JamboreeModels ; 226; 1e-59 /	AT1G72680.1 | Symbols: | cinnamyl-alcohol dehydrogenase, putati...; 216; 1e-56 /	gb|AAN09864.1| putative cinnamyl-alcohol dehydrogenase [Oryza sa...; 204; 2e-52 /	GO:0006564 L-serine biosynthesis; GO:0008270 zinc ion binding; GO:0016491 oxidoreductase activity; GO:0016616 oxidoreductase activity, acting on the CH-OH group of donors, NAD or NADP as acceptor; GO:0046872 metal ion binding; GO:0048037 cofactor binding;	PF08240 ADH_N; PF00107 ADH_zinc_N;
Contig6218	RTPL_CT985240;	O04391 Cluster: Cinnamyl alcohol dehydrogenase; n=1; E...; 258; 1e-67 /	10257_proteins.Poptr1_1.JamboreeModels ; 216; 6e-57 /	AT5G19440.1 | Symbols: | cinnamyl-alcohol dehydrogenase, putati...; 207; 3e-54 /	dbj|BAD73514.1| putative cinnamyl alcohol dehydrogenase [Oryza s...; 195; 8e-50 /	GO:0003824 catalytic activity; GO:0044237 cellular metabolism; GO:0050662 coenzyme binding;	PF01370 Epimerase;
RTAB_AJ627700	RTAB_AJ627700	Q9SWB8 Cluster: Caffeoyl-CoA O-methyltransferase 2; n=...; 236; 7e-61 /	11602_proteins.Poptr1_1.JamboreeModels ; 224; 6e-59 /	AT4G34050.1 | Symbols: | caffeoyl-CoA 3-O-methyltransferase, pu...; 223; 1e-58 /	gb|AAT68022.1| caffeoyl-CoA O-methyltransferase [Oryza sativa (j...; 206; 7e-53 /	GO:0008168 methyltransferase activity; GO:0008171 O-methyltransferase activity; GO:0009809 lignin biosynthesis; GO:0016740 transferase activity; GO:0042409 caffeoyl-CoA O-methyltransferase activity; GO:0046872 metal ion binding;	PF01596 Methyltransf_3;
Contig3421	RTPL_CT984327; RTPL_CT984233; RTPL_CT982309; RTPL_CT980965; RTPL_CT981500; RTPL_CT987081; RTPL_CT986088;	O04854 Cluster: Caffeoyl-CoA O-methyltransferase; n=2;...; 493; e-138 /	26652_proteins.Poptr1_1.JamboreeModels ; 467; e-132 /	AT4G34050.1 | Symbols: | caffeoyl-CoA 3-O-methyltransferase, pu...; 439; e-123 /	gb|AAT68022.1| caffeoyl-CoA O-methyltransferase [Oryza sativa (j...; 410; e-114 /	GO:0008168 methyltransferase activity; GO:0008171 O-methyltransferase activity; GO:0009809 lignin biosynthesis; GO:0016740 transferase activity; GO:0042409 caffeoyl-CoA O-methyltransferase activity; GO:0046872 metal ion binding;	PF01596 Methyltransf_3;
Contig3442	RTPL_CT983742; RTPL_CT984741; RTPL_CT982061; RTPL_CT981229; RTPL_CT986913; RTPL_CT985584; RTPL_CT986466; RTC_DR409957;	Q9SWB8 Cluster: Caffeoyl-CoA O-methyltransferase 2; n=...; 451; e-125 /	11602_proteins.Poptr1_1.JamboreeModels ; 421; e-118 /	AT4G34050.1 | Symbols: | caffeoyl-CoA 3-O-methyltransferase, pu...; 429; e-120 /	gb|AAT68022.1| caffeoyl-CoA O-methyltransferase [Oryza sativa (j...; 397; e-110 /	GO:0008168 methyltransferase activity; GO:0008171 O-methyltransferase activity; GO:0009809 lignin biosynthesis; GO:0016740 transferase activity; GO:0042409 caffeoyl-CoA O-methyltransferase activity; GO:0046872 metal ion binding;	PF01596 Methyltransf_3;
Contig5965	RTPL_CT981854;	Q0KII0 Cluster: IS10 transposase, putative; n=1; Solan...; 820; 0.0 /	8924_proteins.Poptr1_1.JamboreeModels ; 190; 9e-48 /	AT1G80820.1 | Symbols: CCR2 | CCR2 (CINNAMOYL COA REDUCTASE) | c...; 171; 7e-42 /	emb|CAE03226.1| OSJNBa0018M05.1 [Oryza sativa (japonica cultivar...; 813; 0.0 /	GO:0003677 DNA binding; GO:0004803 transposase activity; GO:0006313 transposition, DNA-mediated;	PF01609 Transposase_11;
Contig6345	RTPL_CT984065; RTPL_CT984297;	A5BY09 Cluster: Hypothetical protein; n=1; Vitis vinif...; 182; 2e-44 /	30009_proteins.Poptr1_1.JamboreeModels ; 214; 4e-56 /	AT2G33590.1 | Symbols: | cinnamoyl-CoA reductase family | chr2:...; 181; 5e-46 /	dbj|BAD35672.1| putative cinnamoyl-CoA reductase [Oryza sativa (...; 167; 3e-41 /
Contig3695	RTPL_CT985126; RTPL_CT984347; RTPL_CT984187; RTPL_CT980709; RTPL_CT987432; RTPL_CT987501; RTPL_CT981413; RTPL_CT981488; RTPL_CT987981; RTPL_CT985464; RTPL_CT986540; RTPL_CT986420;	P46484 Cluster: Caffeic acid 3-O-methyltransferase; n=...; 702; 0.0 /	12339_proteins.Poptr1_1.JamboreeModels ; 619; e-177 /	AT5G54160.1 | Symbols: OMT1, ATOMT1 | ATOMT1 (O-METHYLTRANSFERAS...; 556; e-158 /	dbj|BAC99512.1| putative Caffeic acid 3-O-methyltransferase [Ory...; 433; e-120 /	GO:0008168 methyltransferase activity; GO:0008171 O-methyltransferase activity; GO:0009809 lignin biosynthesis; GO:0016740 transferase activity; GO:0047763 caffeate O-methyltransferase activity;	PF08100 Dimerisation; PF00891 Methyltransf_2;
Contig6426	RTPL_CT984651; RTPL_CT983911; RTPL_CT984374;	P46484 Cluster: Caffeic acid 3-O-methyltransferase; n=...; 378; e-103 /	12339_proteins.Poptr1_1.JamboreeModels ; 330; 5e-91 /	AT5G54160.1 | Symbols: OMT1, ATOMT1 | ATOMT1 (O-METHYLTRANSFERAS...; 312; 2e-85 /	dbj|BAC99512.1| putative Caffeic acid 3-O-methyltransferase [Ory...; 238; 3e-62 /	GO:0008168 methyltransferase activity; GO:0008171 O-methyltransferase activity; GO:0009809 lignin biosynthesis; GO:0016740 transferase activity; GO:0047763 caffeate O-methyltransferase activity;	PF08100 Dimerisation; PF00891 Methyltransf_2;
Contig6926	RTPL_CT987560; RTPL_CT985988; RTPL_CT986854;	A5AK80 Cluster: Hypothetical protein; n=1; Vitis vinif...; 753; 0.0 /	29486_proteins.Poptr1_1.JamboreeModels ; 711; 0.0 /	AT4G36220.1 | Symbols: CYP84A1, FAH1 | FAH1 (FERULATE-5-HYDROXYL...; 713; 0.0 /	gb|ABG66184.1| Cytochrome P450 84A1, putative, expressed [Oryza ...; 588; e-167 /
Contig7294	RTPL_CT980202; RTPL_CT982377;	A4ZKM2 Cluster: Hydroxycinnamoyl-CoA shikimate/quinate...; 236; 6e-61 /	22038_proteins.Poptr1_1.JamboreeModels ; 240; 4e-64 /	AT5G48930.1 | Symbols: HCT | transferase family protein | chr5:1...; 228; 2e-60 /	emb|CAC09509.2| H0711G06.15 [Oryza sativa (indica cultivar-group)]; 188; 1e-47 /	GO:0016740 transferase activity;
Contig7900	RTC_DR409958;	A4ZKM2 Cluster: Hydroxycinnamoyl-CoA shikimate/quinate...; 265; 5e-70 /	13095_proteins.Poptr1_1.JamboreeModels ; 269; 5e-73 /	AT5G48930.1 | Symbols: HCT | transferase family protein | chr5:1...; 261; 9e-71 /	emb|CAC09509.2| H0711G06.15 [Oryza sativa (indica cultivar-group)]; 236; 3e-62 /	GO:0016740 transferase activity;
RTPL_CT980614	RTPL_CT980614	Q2Z1Y0 Cluster: Alcohol acyl-transferase; n=1; Prunus ...; 263; 2e-69 /	22038_proteins.Poptr1_1.JamboreeModels ; 265; 9e-72 /	AT5G48930.1 | Symbols: HCT | transferase family protein | chr5:1...; 252; 7e-68 /	emb|CAC09509.2| H0711G06.15 [Oryza sativa (indica cultivar-group)]; 214; 9e-56 /	GO:0016740 transferase activity;	PF02458 Transferase;
Contig3274	RTPL_CT987001;	Q94C45 Cluster: Phenylalanine ammonia-lyase 1; n=2; Ma...; 444; e-123 /	10451_proteins.Poptr1_1.JamboreeModels ; 437; e-123 /	AT3G53260.1 | Symbols: PAL2 | PAL2 (phenylalanine ammonia-lyase ...; 424; e-119 /	emb|CAE05458.3| OSJNBa0073E02.18 [Oryza sativa (japonica cultiva...; 375; e-103 /	GO:0005737 cytoplasm; GO:0006559 L-phenylalanine catabolism; GO:0009058 biosynthesis; GO:0009698 phenylpropanoid metabolism; GO:0016211 ammonia ligase activity; GO:0016829 lyase activity; GO:0016841 ammonia-lyase activity; GO:0045548 phenylalanine ammonia-lyase activity;	PF00221 PAL;
Contig3275	RTPL_CT984240; RTPL_CT987662; RTPL_CT981723; RTPL_CT981429;	Q6T1C9 Cluster: Phenylalanine ammonia-lyase; n=1; Quer...; 1036; 0.0 /	10451_proteins.Poptr1_1.JamboreeModels ; 1036; 0.0 /	AT3G53260.1 | Symbols: PAL2 | PAL2 (phenylalanine ammonia-lyase ...; 997; 0.0 /	gb|EAY86767.1| hypothetical protein OsI_008000 [Oryza sativa (in...; 924; 0.0 /	GO:0005737 cytoplasm; GO:0006559 L-phenylalanine catabolism; GO:0009058 biosynthesis; GO:0009698 phenylpropanoid metabolism; GO:0016211 ammonia ligase activity; GO:0016829 lyase activity; GO:0016841 ammonia-lyase activity;	PF00221 PAL;
RTPL_LG0ABC7YL12RM1.SCF_X (CT986440)	RTPL_LG0ABC7YL12RM1.SCF_X (CT986440)	O22203 Cluster: Cytochrome P450 98A3; n=1; Arabidopsis...; 134; 1e-30 /	11941_proteins.Poptr1_1.JamboreeModels ; 123; 5e-29 /	AT2G40890.1 | Symbols: CYP98A3, REF8 | CYP98A3 (cytochrome P450,...; 134; 2e-32 /	gb|EAY77934.1| hypothetical protein OsI_031893 [Oryza sativa (in...; 96; 7e-20 /	GO:0004497 monooxygenase activity; GO:0005506 iron ion binding; GO:0006118 electron transport; GO:0016020 membrane; GO:0016021 integral to membrane; GO:0016491 oxidoreductase activity; GO:0020037 heme binding; GO:0046872 metal ion binding;	PF00067 p450;

## Sheet: Feuil2
Eucawood unigene	Arabidopsis (TAIR peptides)				Uniref100
	Hit	Score	E-value	Gene	Hit	Score	E-value
				EUCAWOOD Unigenes similar to the lignification toolbox genes
Contig3274	At3g53260.1	424	1e-119	PAL2	Q94C45 : Phenylalanine ammonia-lyase 1	444	1e-123	PAL
Contig3275	At3g53260.1	997	0.0	PAL2	Q6T1C9 : Phenylalanine ammonia-lyase	1036	0.0
Contig7339	At2g30490.1	149	8e-37	C4H	A1XEL1 : CYP73A47v1	161	1e-38	C4H
Contig3467	At1g51680.1	745	0.0	4CL1	Q3YAU2 : 4-coumarate:coenzyme A ligase	986	0.0	4CL
Contig7547	At3g21240.1	134	3e-32	4CL2	Q3YAU2 : 4-coumarate:coenzyme A ligase	172	6e-42
Contig7294	At5g48930.1	228	2e-60	HCT	A4ZKM2 : Hydroxycinnamoyl-CoA shikimate/quinate…	236	6e-61	HCT
CT980614	At5g48930.1	252	7e-68	HCT	Q2Z1Y0 : Alcohol acyl-transferase	263	2e-69
Contig7900	At5g48930.1	261	9e-71	HCT	A4ZKM2 : Hydroxycinnamoyl-CoA shikimate/quinate…	265	5e-70
CT986440	At2g40890.1	134	2e-32	C3H1	O22203 : Cytochrome P450 98A3	134	1e-30	Cyt P450
AJ627700	At4g34050.1	223	1e-58	CCoAOMT1	Q9SWB8 : Caffeoyl-CoA O-methyltransferase 2	236	7e-61	CCOAOMT
Contig3442	At4g34050.1	429	1e-120	CCoAOMT1	Q9SWB8 : Caffeoyl-CoA O-methyltransferase 2	451	1e-125
Contig3421	At4g34050.1	439	1e-123	CCoAOMT1	O04854 : Caffeoyl-CoA O-methyltransferase	493	1e-138
Contig6345	At2g33590.1	181	5e-46	CCR-like	A5BY09 : Hypothetical protein	182	2e-44	CCR
Contig6926	At4g36220.1	713	0.0	F5H1	A5AK80 : Hypothetical protein	753	0.0	F5H
Contig6426	At5g54160.1	312	2e-85	COMT	P46484 : Caffeic acid 3-O-methyltransferase	378	1e-103	COMT
Contig3695	At5g54160.1	556	1e-158	COMT	P46484 : Caffeic acid 3-O-methyltransferase	702	0.0
Contig7828	At1g72680.1	216	1e-56	CAD	Q1T3P8 : Alcohol dehydrogenase superfamily	221	2e-56	CAD
Contig6088	At4g34230.1	231	4e-61	CAD	P42495 : Cinnamyl-alcohol dehydrogenase	261	3e-68
				EUCAWOOD Unigenes putatively related to the lignification process
Contig10	At2g47000.1	156	3,00E-39	PGP4	O80725 : Multidrug resistance protein 4	156	3E-37	ABC Transporter
Contig4521	At1g78720.1	567	1E-162	sec61	Q1S971 : SecY protein; ABC transporter related	594	1E-168
Contig6274	At1g70610.1	93	1E-19	ATTAP1	Q9CAB3 : Putative ABC transporter	93	1E-17
Contig6414	At3g62150.1	252	7E-68	PGP21	A5BEI9 : Hypothetical protein	267	1E-70
Contig7346	At1g03905.1	340	1E-93	ABC transporter family protein	Q3EDJ0 : Non-intrinsic ABC protein 4	339	1E-91
Contig7625	At1g15520.1	123	1E-28	ATPDR12/PDR12	A5C7G2 : Hypothetical protein	142	4E-32
CT985096	At4g33460.1	264	7E-71	EMB2751, ATNAP13	Q8H1R4 : Non-intrinsic ABC protein 13	263	1E-68
CT984368	At2g01320.3	425	1E-122	ABC transporter family protein	A0NAA8 : Protein At2g01320	425	1E-120
Contig2806	At2g38080.1	478	1E-150	IRX12, LAC4	P93368 : Diphenol oxidase	490	1E-154	Laccases
Contig3269	At2g38080.1	645	0.0	IRX12, LAC4	P93368 : Diphenol oxidase	681	0.0
Contig6497	At5g60020.1	387	1E-108	LAC17	A5AKT5 : Hypothetical protein	405	1E-126
Contig6751	At5g01190.1	219	2E-57	LAC10	Q9FSD0 : Laccase	241	4E-62
AJ627835	At5g48100.1	115	5E-28	LAC15, TT10	Q84J37 : Laccase-15 precursor	115	4E-26
CT986100	At2g38080.1	210	4E-55	IRX12, LAC4	Q9FSD0 : Laccase	222	7E-57
Contig4620	At1g65980.1	133	9E-32	TPX1	Q8SAG2 : Thioredoxin peroxidase	145	2E-33	peroxidases
Contig3258	At1g07890.7	262	3E-70	MEE6, CS1, APX1	Q42459 : Cytosolic ascorbate peroxidase	258	1E-93
Contig3277	At5g42180.1	358	3E-99	peroxidase 64 (PER64) (P64) (PRXR4)	Q1T3Z0 : Haem peroxidase, plant/fungal/bacteria	364	5E-99
Contig5613	At3g52960.1	163	5E-41	peroxiredoxin type 2	Q5YJK8 : Peroxiredoxin	182	6E-45
Contig5767	At1g71695.1	429	1E-120	peroxidase 12 (PER12) (P12) (PRXR6)	Q43032 : Anionic peroxidase precursor	480	1E-134
Contig6701	At1g71695.1	218	2E-57	peroxidase 12 (PER12) (P12) (PRXR6)	Q43032 : Anionic peroxidase precursor	249	5E-65
CT982924	At5g66390.1	236	1E-62	peroxidase 72 (PER72) (P72) (PRXR8)	Q27U89 : Peroxidase	309	9E-83
CT981614	At1g07890.7	113	1E-25	MEE6, CS1, APX1	Q42941 : Ascorbate peroxidase	121	3E-26
