# Supplementary material for: A new genomic resource dedicated to wood formation in Eucalyptus
Source: BMC Plant Biol. 2009 Mar 27;9:36. doi: 10.1186/1471-2229-9-36 (PMC2670833; doi:10.1186/1471-2229-9-36)
Supplement: Additional file 8 — Transcription factors among EUCAWOOD unigenes. EUCAWOOD unigenes with BLASTX hits in the Arabidopsis Transcription Factor database (TFD) or in the Plant Transcription Factors database (PDFD) are shown, along with the best hit in either database, and the corresponding alignment score (E value ≤ e-10). [file 1471-2229-9-36-S8.xls]

## Sheet: Feuil4
ABI1-VP1
AP2-EREBP
ARF
AUX/IAA
BBR-BPC
BES1
bHLH
bZIP
C2C2-CO-like
C2C2-Dof
CCAAT-Dr1
CCAAT-HAP2
CCAAT-HAP3
CCAAT-HAP5
DBP
E2F-DP
FHA
GRAS
HB
HMG
HSF
LIM
LUG
MADS
MBF1
MYB
MYB-related
NAC
Orphans
PHD
Pseudo ARR-B
SBP
SNF2
TLP
Trihelix
WD-40
WHIRLY (WHY)
WRKY
ZIM
Zn-finger, C2H2 type
Zn-finger, C3H type

## Sheet: UNIGENES TFs 071112
Eucawood unigene	Plant Transcription Factor database			Database of Arabidopsis TFs			Transcription factor family
	Hit	Score	E value	Hit	Score	E value
CT981462	Os06g09420.1	75	8E-15	At3g19184	73	8E-15	ABI1-VP1
Contig6126	Pt_557372	87	2E-18				ABI1-VP1
CT986613	At2g28550.1	91	4E-19	At2g28550	91	1E-19	AP2-EREBP
CT980635	Os08g42550.1	96	5E-21				AP2-EREBP
Contig7864	Pt_207481	74	1E-25	At1g78080	59	4E-22	AP2-EREBP
CT983783	Pt_260641	206	3E-54	At5g11590	205	2E-54	AP2-EREBP
Contig7798	Pt_655117	92	5E-20				AP2-EREBP
Contig7067	Pt_712047	330	6E-91	At3g14230	256	2E-69	AP2-EREBP
Contig7726	At1g78080.1	130	4E-31	At1g78080	130	1E-31	AP2-EREBP
Contig7528	At2g44840.1	199	5E-52	At2g44840	199	1E-52	AP2-EREBP
CT985024	Pt_797143	176	5E-45	At5g25190	160	8E-41	AP2-EREBP
Contig7134	Pt_753199	304	1E-83	At1g30330	252	2E-68	ARF
Contig7698	Pt_803776	137	2E-33	At2g33310	112	2E-26	AUX/IAA
AJ627693	Pt_830259	106	3E-24	At5g65670	101	3E-23	AUX/IAA
CT982256	Pt_830259	270	2E-73	At5g65670	138	4E-34	AUX/IAA
Contig6957	Pt_726757	254	1E-68	At1g14685	229	1E-61	BBR-BPC
Contig5755	At2g45880.1	288	1E-78	At2g45880	288	3E-79	BES1
CT986253	Os03g55220.2	102	4E-23				bHLH
Contig6843	Pt_217371	117	2E-27	At1g72210	106	9E-25	bHLH
Contig7120	Pt_646081	105	1E-23				bHLH
Contig7020	Pt_754747	79	1E-15				bHLH
CT983828	Pt_754747	79	5E-16				bHLH
Contig6847	Pt_755405	88	7E-19	At2g46510	73	9E-15	bHLH
CT986042	Pt_772846	248	1E-66	At1g69010	198	3E-52	bHLH
CT987667	Pt_772846	268	7E-73	At1g69010	192	2E-50	bHLH
CT984160	Pt_823035	166	1E-42	At5g54680	155	7E-40	bHLH
Contig4730	Pt_823774	231	1E-61	At5g54680	221	3E-59	bHLH
Contig3642	Pt_836925	190	3E-49	At5g46760	189	2E-49	bHLH
AJ627740	Pt_564507	92	2E-20	At1g68640	83	4E-18	bZIP
DR410038	Pt_803082	105	2E-24	At3g56850	99	6E-23	bZIP
Contig6347	Pt_556324	186	6E-48	At3g47500	147	5E-37	C2C2-Dof
Contig7380	Pt_797285	129	4E-31	At4g24060	80	9E-17	C2C2-Dof
Contig3569	Pt_836810	268	1E-72	At5g23090	261	4E-71	CCAAT-Dr1
Contig2889	Pt_767936	87	4E-33	At3g20910	73	3E-23	CCAAT-HAP2
Contig7533	Pt_655971	227	2E-60	At2g37060	205	2E-54	CCAAT-HAP3
Contig5556	Pt_240640	81	2E-16				CCAAT-HAP5
Contig7857	Pt_240640	92	3E-20				CCAAT-HAP5
Contig3632	Pt_829314	228	1E-60	At3g12480	207	4E-55	CCAAT-HAP5
Contig5907	Pt_829314	82	1E-16				CCAAT-HAP5
Contig6072	Pt_757162	105	7E-24				DBP
Contig6115	Pt_757162	125	7E-30				DBP
Contig7402	Pt_735524	67	3E-24	At5g03415	63	2E-11	E2F-DP
Contig7425				At2g21530	162	1E-41	FHA
Contig6292	Pt_551373	191	8E-50	At1g21450	184	4E-48	GRAS
Contig5951	At3g46600.1	62	4E-11	At3g46600	62	1E-11	GRAS
Contig7614	Pt_55431	688	0.0	At1g63100	553	1E-159	GRAS
Contig5252	Pt_217381	63	4E-11				HB
Contig3513	Pt_233519	330	1E-91	At1g62360	319	9E-89	HB
Contig7534	Pt_557679	70	5E-13				HB
Contig3498	Pt_797557	430	1E-121	At1g52150	409	1E-115	HB
Contig3517	Pt_815792	451	1E-127	At2g34710	361	1E-101	HB
Contig3505	Pt_836454	281	9E-77	At1g46480	226	2E-60	HB
Contig4801	At3g28730.1	42	6E-11	At3g28730	42	2E-11	HMG
Contig7203	At3g51880.1	128	1E-30	At3g51880	128	3E-31	HMG
Contig3164	Pt_206736	149	4E-37	At1g20696	141	4E-35	HMG
Contig6353	Pt_818368	155	1E-38	At1g20696	138	4E-34	HMG
CT983762	Pt_597074	81	1E-16	At4g13980	76	1E-15	HSF
Contig2892	Pt_663729	160	3E-55	At1g10200	150	5E-37	LIM
Contig6477	Pt_663729	357	1E-99	At1g10200	343	8E-96	LIM
Contig5470	Pt_8351493	337	3E-93	At1g10200	285	5E-78	LIM
Contig3953	At2g32700.5	61	1E-10	At2g32700	61	4E-11	LUG
Contig6052	At2g32700.5	81	2E-16	At2g32700	81	7E-17	LUG
Contig7507	Pt_819573	449	1E-127	At4g32551	446	1E-127	LUG
CT987187	Pt_800675	66	4E-12	At5g60440	64	4E-12	MADS
CT980675				At1g29960	62	4E-11	MADS
Contig3168	Pt_746459	231	9E-62	At3g58680	221	3E-59	MBF1
Contig2894	Os09g36730.1	189	2E-48	At4g38620	187	3E-48	MYB
Contig4439	Os10g20990.1	183	3E-47				MYB
Contig6121	Pt_248127	341	9E-95	At1g09770	293	8E-81	MYB
Contig3948	Os03g56234.1	121	5E-29				MYB-related
Contig4703	Os03g56234.1	121	7E-29				MYB-related
Contig7069	Pt_201310	75	2E-14	At4g39250	62	5E-11	MYB-related
CT983805	Pt_240691	221	7E-59	At3g05380	162	1E-41	MYB-related
Contig7712	Pt_418789	156	2E-39				MYB-related
Contig4991	Pt_570027	77	3E-15				MYB-related
Contig7390	Pt_731468	213	4E-56	At1g01060	159	3E-40	MYB-related
Contig7516	Pt_800771	137	1E-33	At4g39250	121	3E-29	MYB-related
Contig6684	At5g64530.1	245	6E-66	At5g64530	245	2E-66	NAC
Contig7043	Pt_420074	118	1E-27	At5g04410	109	1E-25	NAC
DR409969	Pt_558471	99	9E-23	At5g63790	92	3E-21	NAC
Contig7172	Pt_583893	70	2E-12				NAC
Contig7668	Pt_583893	84	3E-17				NAC
Contig7620	Pt_755466	160	3E-40	At2g46770	133	1E-32	NAC
Contig6906	Pt_830927	128	1E-30	At5g13180	99	2E-22	NAC
Contig3408	Pt_583893	120	4E-29	At4g12020	64	4E-11	NAC / WRKY
Contig6503	Pt_583893	241	1E-64	At5g45050	185	3E-48	NAC / WRKY
Contig7497	Pt_583893	78	2E-15	At5g45050	63	1E-11	NAC / WRKY
Contig7500	Pt_583893	82	7E-17	At5g45050	78	8E-19	NAC / WRKY
Contig6890	At4g19990.1	210	2E-55				Orphans
CT987532	Os05g39790.1	100	6E-22				Orphans
Contig3372	Ot12g01820	123	2E-29				Orphans
Contig5746	Pt_827145	310	2E-85	At5g15850	71	6E-14	Orphans / C2C2-CO-Like
Contig4554	At3g53680.1	154	2E-38	At3g53680	154	'6E-39	PHD
CT980900	Pt_261278	97	5E-22	At2g25170	69	9E-14	PHD
CT983591	Pt_574629	117	2E-27				Pseudo ARR-B
Contig7850	Pt_226094	83	8E-18	At2g47070	79	7E-17	SBP
Contig6564	At2g46020.1	69	9E-13				SNF2
Contig7199	Cr_192323	75	2E-14				SNF2
Contig6173	Pt_651944	111	8E-26	At2g18280	100	4E-23	TLP
Contig7756	Pt_655329	78	3E-16	At2g18280	72	6E-15	TLP
CT980077	At3g10030.1	126	3E-30	At3g10030	126	9E-31	Trihelix
CT984973	At5g49200.1	62	9E-11	At5g49200	62	3E-11	WD-40
Contig5466	Pt_4144402	277	1E-75	At1g14410	167	8E-43	WHIRLY (WHY)
Contig3356	At4g12020.1	68	1E-11	At4g12020	70	8E-13	WRKY
Contig3385	At4g12020.1	69	2E-13	At4g12020	73	9E-14	WRKY
Contig3701	At4g12020.1	70	3E-12	At4g12020	68	3E-12	WRKY
Contig7720	At4g12020.1	73	3E-13	At4g12020	69	6E-14	WRKY
CT984400	Ot12g01820	62	1E-10	At4g12020	85	4E-18	WRKY
CT986347	Ot12g01820	76	8E-15				WRKY
CT988510	Pt_578746	132	3E-32	At4g30935	111	2E-26	WRKY
Contig3669	Pt_654913	230	2E-61	At4g39410	184	6E-48	WRKY
Contig4826	Pt_8309631	151	2E-37	At1g80840	105	4E-24	WRKY
DR409915	Pt_561826	172	2E-44	At4g32570	65	1E-12	ZIM
Contig4539	Pt_668867	150	2E-37	At5g20900	120	1E-28	ZIM
CT989077	At5g63280.1	144	3E-59	At5g40710	139	2E-39	C2H2
Contig7718	At5g63280.1	142	1E-38	At5g63280	144	8E-60	C2H2
Contig6994	Os05g51830.1	136	2E-33	At5g03740	115	2E-27	C2H2
Contig5411	Os07g43360.1	342	5E-95	At5g64610	333	8E-93	C2H2
Contig6402	Ot04g03260	69	2E-12				C2H2
Contig6507	Ot04g03260	79	7E-16				C2H2
Contig7431	Ot04g03260	81	2E-16				C2H2
Contig7579	Ot04g03260	82	2E-16				C2H2
Contig6859	Pt_178852	175	7E-45	At5g25160	124	5E-30	C2H2
Contig6429	Pt_649076	107	3E-29	At3g44750	99	2E-25	C2H2
CT983328	Pt_659738	152	3E-38	At2g28710	119	1E-28	C2H2
Contig5383	Pt_796816	106	3E-24	At5g66730	81	4E-17	C2H2
AJ627713				At2g19380	67	5E-13	C2H2
Contig6573				At2g36480	91	4E-20	C2H2
Contig7494				At5g14140	299	9E-83	C2H2
Contig3148	At1g07360.1	69	7E-13				C3H
Contig6872	At1g07360.1	70	3E-13				C3H
Contig7	At1g68200.1	174	3E-45	At1g68200	174	9E-46	C3H
Contig6523	Ot02g05260	69	5E-12				C3H
Contig6958	Ot02g05260	82	2E-16				C3H
Contig6322	Pt_676151	232	5E-62	At5g42820	208	2E-55	C3H
Contig3220	Pt_723083	63	7E-11				C3H
Contig6653	Pt_732453	410	1E-120	At2g05160	326	1E-94	C3H
Contig7575	Pt_754535	74	3E-14				C3H
Contig7193	Pt_768064	124	2E-29	At3g55980	96	2E-21	C3H
Contig3367	Ot02g05260	62	4E-11	At4g12020	65	8E-12	C3H / WRKY
Contig3389	Ot02g05260	66	4E-11	At4g12020	64	3E-11	C3H / WRKY
