# Supplementary material for: A new genomic resource dedicated to wood formation in Eucalyptus
Source: BMC Plant Biol. 2009 Mar 27;9:36. doi: 10.1186/1471-2229-9-36 (PMC2670833; doi:10.1186/1471-2229-9-36)
Supplement: Additional file 9 — EUCAWOOD putative SSRs or microsatellites. In silico identification of simple sequence repeat (SSR) markers in the EUCAWOOD database. [file 1471-2229-9-36-S9.xls]

## Sheet: Feuil1
Unigene	sequence of SSR	size	period	motif	SSR type	Frequency	%		Freq		Freq		Freq
AJ627658	AG AG AG AG AG AG	12	2	AG	di-nucleotides	188	29.421	di-nucleotides
Contig7805	AT AT AT AT AT AT	12	2	AT	tri-nucleotides	296	46.3224	AT/TA	13
Contig6871	AT AT AT AT AT AT	12	2	AT	tetra-nucleotides	68	10.6416	AG/GA/CT/TC	165
Contig7504	CT CT CT CT CT CT	12	2	CT	penta-nucleotides	39	6.10329	AC/CA/TG/GT	9
Contig7443	CT CT CT CT CT CT	12	2	CT	hexa-nucleotides	48	7.51174	GC/CG	1
Contig7170	CT CT CT CT CT CT	12	2	CT		639	100	total di-nucleotides	188
Contig6960	CT CT CT CT CT CT	12	2	CT
Contig4734	CT CT CT CT CT CT	12	2	CT				tri-nucleotides
Contig4534	CT CT CT CT CT CT	12	2	CT				AAG/AGA/GAA/CTT/TTC/TCT	96	AAG/TTC	32	AAG	21
Contig4107	CT CT CT CT CT CT	12	2	CT								TTC	11
Contig4653	GA GA GA GA GA GA	12	2	GA						AGA/TCT	22	AGA	9
Contig4263	GA GA GA GA GA GA	12	2	GA								TCT	13
CT985298	GT GT GT GT GT GT	12	2	GT						GAA/CTT	42	GAA	25
CT986747	TA TA TA TA TA TA	12	2	TA								CTT	17
CT984857	TC TC TC TC TC TC	12	2	TC				AAT/ATA/TAA/ATT/TTA/TAT	8	AAT/TTA	4	AAT	3
AJ627856	TC TC TC TC TC TC	12	2	TC								TTA	1
Contig7602	TC TC TC TC TC TC	12	2	TC						ATA/TAT	2	ATA	1
Contig6863	TC TC TC TC TC TC	12	2	TC								TAT	1
Contig6654	TC TC TC TC TC TC	12	2	TC						TAA/ATT	2	TAA	0
Contig5205	TC TC TC TC TC TC	12	2	TC								ATT	2
Contig4335	TC TC TC TC TC TC	12	2	TC				AAC/ACA/CAA/GTT/TTG/TGT	9	AAC/TTG	1	AAC	0
Contig4231	TC TC TC TC TC TC	12	2	TC								TTG	1
Contig3505	TC TC TC TC TC TC	12	2	TC						ACA/TGT	3	ACA	1
Contig3488	TC TC TC TC TC TC	12	2	TC								TGT	2
CT986998	TG TG TG TG TG TG	12	2	TG						CAA/GTT	5	CAA	4
Contig6871	TG TG TG TG TG TG	12	2	TG								GTT	1
Contig5155	CT CT CT CT CT CT C	13	2	CT				ATG/TGA/GAT/CAT/ATC/TCA	26	ATG/CAT	5	ATG	4
Contig4734	CT CT CT CT CT CT C	13	2	CT								CAT	1
Contig4379	CT CT CT CT CT CT C	13	2	CT						TGA/TCA	8	TGA	8
CT982355	GA GA GA GA GA GA G	13	2	GA								TCA	0
CT982355	GA GA GA GA GA GA G	13	2	GA						GAT/ATC	13	GAT	12
CT983153	GA GA GA GA GA GA G	13	2	GA								ATC	1
Contig7115	GA GA GA GA GA GA G	13	2	GA				AGT/GTA/TAG/ACT/CTA/TAC	0	AGT/ACT	0	AGT	0
Contig4047	GA GA GA GA GA GA G	13	2	GA								ACT	0
CT981733	GC GC GC GC GC GC G	13	2	GC						GTA/TAC	0	GTA	0
CT984237	TA TA TA TA TA TA T	13	2	TA								TAC	0
CT984195	TC TC TC TC TC TC T	13	2	TC						TAG/CTA	0	TAG	0
Contig7100	TC TC TC TC TC TC T	13	2	TC								CTA	0
Contig5403	TC TC TC TC TC TC T	13	2	TC				AGG/GAA/GAG/CCT/CTC/TCC	38	AGG/CCT	12	AGG	3
Contig3114	TC TC TC TC TC TC T	13	2	TC								CCT	9
Contig5509	AG AG AG AG AG AG AG	14	2	AG						GGA/TCC	11	GGA	3
Contig3464	AT AT AT AT AT AT AT	14	2	AT								TCC	8
CT985450	CA CA CA CA CA CA CA	14	2	CA						GAG/CTC	15	GAG	7
Contig6587	CT CT CT CT CT CT CT	14	2	CT								CTC	8
Contig5769	CT CT CT CT CT CT CT	14	2	CT				AGC/GCA/CAG/GCT/CTG/TGC	38	AGC/GCT	7	AGC	4
Contig4099	CT CT CT CT CT CT CT	14	2	CT								GCT	3
Contig3281	CT CT CT CT CT CT CT	14	2	CT						GCA/TGC	10	GCA	5
Contig3281	CT CT CT CT CT CT CT	14	2	CT								TGC	5
Contig7516	GA GA GA GA GA GA GA	14	2	GA						CAG/CTG	21	CAG	14
Contig18	GA GA GA GA GA GA GA	14	2	GA								CTG	7
Contig7209	TC TC TC TC TC TC TC	14	2	TC				ACG/CGA/GAC/CGT/GTC/TCG	18	ACG/CGT	2	ACG	2
Contig6353	TC TC TC TC TC TC TC	14	2	TC								CGT	0
Contig2899	TC TC TC TC TC TC TC	14	2	TC						CGA/TCG	6	CGA	2
CT986654	TG TG TG TG TG TG TG	14	2	TG								TCG	4
CT982157	CT CT CT CT CT CT CT C	15	2	CT						GAC/GTC	10	GAC	9
CT982348	CT CT CT CT CT CT CT C	15	2	CT								GTC	1
Contig7283	CT CT CT CT CT CT CT C	15	2	CT				ACC/CCA/CAC/GGT/GTG/TGG	20	ACC/GGT	3	ACC	0
Contig4494	CT CT CT CT CT CT CT C	15	2	CT								GGT	3
CT981733	GA GA GA GA GA GA GA G	15	2	GA						CCA/TGG	10	CCA	4
Contig7201	TA TA TA TA TA TA TA T	15	2	TA								TGG	6
Contig4925	AG AG AG AG AG AG AG AG	16	2	AG						CAC/GTG	7	CAC	6
CT980819	CT CT CT CT CT CT CT CT	16	2	CT								GTG	1
CT983808	CT CT CT CT CT CT CT CT	16	2	CT				GGC/GCG/CGG/GCC/CCG/CGC	43	GGC/GCC	13	GGC	10
Contig3174	CT CT CT CT CT CT CT CT	16	2	CT								GCC	3
Contig7595	GA GA GA GA GA GA GA GA	16	2	GA						GCG/CGC	16	GCG	10
CT987206	TC TC TC TC TC TC TC TC	16	2	TC								CGC	6
AJ627675	TC TC TC TC TC TC TC TC	16	2	TC						CGG/CCG	14	CGG	7
Contig7184	TC TC TC TC TC TC TC TC	16	2	TC								CCG	7
Contig6040	TC TC TC TC TC TC TC TC	16	2	TC				total tri-nucleotides	297
Contig4078	TC TC TC TC TC TC TC TC	16	2	TC
Contig3327	TC TC TC TC TC TC TC TC	16	2	TC
Contig3181	TC TC TC TC TC TC TC TC	16	2	TC
Contig7846	TG TG TG TG TG TG TG TG	16	2	TG
Contig6199	AC AC AC AC AC AC AC AC A	17	2	AC
CT983702	AG AG AG AG AG AG AG AG A	17	2	AG
Contig7610	AG AG AG AG AG AG AG AG A	17	2	AG
CT982421	AT AT AT AT AT AT AT AT A	17	2	AT
Contig7323	AT AT AT AT AT AT AT AT A	17	2	AT
Contig7784	CT CT CT CT CT CT CT CT C	17	2	CT
Contig2800	GA GA GA GA GA GA GA GA G	17	2	GA
Contig6587	TC TC TC TC TC TC TC TC T	17	2	TC
CT983702	AG AG AG AG AG AG AG AG AG	18	2	AG
AJ627848	AG AG AG AG AG AG AG AG AG	18	2	AG
Contig7683	AG AG AG AG AG AG AG AG AG	18	2	AG
Contig6879	AG AG AG AG AG AG AG AG AG	18	2	AG
Contig5233	AG AG AG AG AG AG AG AG AG	18	2	AG
CT981938	CT CT CT CT CT CT CT CT CT	18	2	CT
Contig7506	CT CT CT CT CT CT CT CT CT	18	2	CT
Contig7482	CT CT CT CT CT CT CT CT CT	18	2	CT
Contig6587	CT CT CT CT CT CT CT CT CT	18	2	CT
Contig6024	CT CT CT CT CT CT CT CT CT	18	2	CT
Contig5525	CT CT CT CT CT CT CT CT CT	18	2	CT
Contig5080	CT CT CT CT CT CT CT CT CT	18	2	CT
Contig7838	TC TC TC TC TC TC TC TC TC	18	2	TC
Contig4391	TC TC TC TC TC TC TC TC TC	18	2	TC
Contig7563	AG AG AG AG AG AG AG AG AG A	19	2	AG
Contig7248	AG AG AG AG AG AG AG AG AG A	19	2	AG
Contig7386	CT CT CT CT CT CT CT CT CT C	19	2	CT
Contig7211	CT CT CT CT CT CT CT CT CT C	19	2	CT
Contig6550	CT CT CT CT CT CT CT CT CT C	19	2	CT
Contig3135	CT CT CT CT CT CT CT CT CT C	19	2	CT
Contig6608	GA GA GA GA GA GA GA GA GA G	19	2	GA
Contig4207	GA GA GA GA GA GA GA GA GA G	19	2	GA
CT986170	TC TC TC TC TC TC TC TC TC T	19	2	TC
CT986389	AG AG AG AG AG AG AG AG AG AG	20	2	AG
CT986968	AG AG AG AG AG AG AG AG AG AG	20	2	AG
Contig6462	AG AG AG AG AG AG AG AG AG AG	20	2	AG
CT986832	CT CT CT CT CT CT CT CT CT CT	20	2	CT
CT980063	CT CT CT CT CT CT CT CT CT CT	20	2	CT
Contig7418	CT CT CT CT CT CT CT CT CT CT	20	2	CT
Contig6871	CT CT CT CT CT CT CT CT CT CT	20	2	CT
Contig2899	CT CT CT CT CT CT CT CT CT CT	20	2	CT
Contig6303	GA GA GA GA GA GA GA GA GA GA	20	2	GA
Contig7188	AG AG AG AG AG AG AG AG AG AG A	21	2	AG
Contig2806	AG AG AG AG AG AG AG AG AG AG A	21	2	AG
Contig6199	AT AT AT AT AT AT AT AT AT AT A	21	2	AT
Contig6552	CT CT CT CT CT CT CT CT CT CT C	21	2	CT
Contig5506	TC TC TC TC TC TC TC TC TC TC T	21	2	TC
CT987375	AG AG AG AG AG AG AG AG AG AG AG	22	2	AG
AJ627856	CT CT CT CT CT CT CT CT CT CT CT	22	2	CT
AJ627650	CT CT CT CT CT CT CT CT CT CT CT	22	2	CT
Contig6800	CT CT CT CT CT CT CT CT CT CT CT	22	2	CT
Contig4692	CT CT CT CT CT CT CT CT CT CT CT	22	2	CT
Contig2800	CT CT CT CT CT CT CT CT CT CT CT	22	2	CT
Contig7343	TC TC TC TC TC TC TC TC TC TC TC	22	2	TC
Contig6737	TC TC TC TC TC TC TC TC TC TC TC	22	2	TC
Contig5602	TC TC TC TC TC TC TC TC TC TC TC	22	2	TC
Contig4128	TC TC TC TC TC TC TC TC TC TC TC	22	2	TC
Contig6911	AG AG AG AG AG AG AG AG AG AG AG A	23	2	AG
Contig6747	AG AG AG AG AG AG AG AG AG AG AG A	23	2	AG
Contig6513	AG AG AG AG AG AG AG AG AG AG AG A	23	2	AG
Contig3168	AG AG AG AG AG AG AG AG AG AG AG A	23	2	AG
CT986253	AT AT AT AT AT AT AT AT AT AT AT A	23	2	AT
Contig7787	CT CT CT CT CT CT CT CT CT CT CT C	23	2	CT
Contig4465	CT CT CT CT CT CT CT CT CT CT CT C	23	2	CT
Contig7785	GA GA GA GA GA GA GA GA GA GA GA G	23	2	GA
Contig7519	AG AG AG AG AG AG AG AG AG AG AG AG	24	2	AG
CT982391	CT CT CT CT CT CT CT CT CT CT CT CT	24	2	CT
Contig7352	CT CT CT CT CT CT CT CT CT CT CT CT	24	2	CT
Contig6675	CT CT CT CT CT CT CT CT CT CT CT CT	24	2	CT
CT983204	TC TC TC TC TC TC TC TC TC TC TC TC	24	2	TC
Contig6976	TC TC TC TC TC TC TC TC TC TC TC TC	24	2	TC
DR409969	AG AG AG AG AG AG AG AG AG AG AG AG A	25	2	AG
Contig7125	AT AT AT AT AT AT AT AT AT AT AT AT A	25	2	AT
CT986494	CT CT CT CT CT CT CT CT CT CT CT CT C	25	2	CT
CT987870	GA GA GA GA GA GA GA GA GA GA GA GA G	25	2	GA
CT984371	GA GA GA GA GA GA GA GA GA GA GA GA G	25	2	GA
Contig4334	GA GA GA GA GA GA GA GA GA GA GA GA G	25	2	GA
CT987206	TC TC TC TC TC TC TC TC TC TC TC TC T	25	2	TC
CT984754	TC TC TC TC TC TC TC TC TC TC TC TC T	25	2	TC
CT982056	CT CT CT CT CT CT CT CT CT CT CT CT CT	26	2	CT
Contig4045	CT CT CT CT CT CT CT CT CT CT CT CT CT	26	2	CT
Contig7857	GA GA GA GA GA GA GA GA GA GA GA GA GA	26	2	GA
Contig6871	AC AC AC AC AC AC AC AC AC AC AC AC AC A	27	2	AC
Contig6357	GA GA GA GA GA GA GA GA GA GA GA GA GA G	27	2	GA
AJ627735	CT CT CT CT CT CT CT CT CT CT CT CT CT CT	28	2	CT
CT980643	TC TC TC TC TC TC TC TC TC TC TC TC TC TC	28	2	TC
CT981892	CT CT CT CT CT CT CT CT CT CT CT CT CT CT C	29	2	CT
Contig7759	CT CT CT CT CT CT CT CT CT CT CT CT CT CT C	29	2	CT
Contig2894	CT CT CT CT CT CT CT CT CT CT CT CT CT CT C	29	2	CT
CT986412	TC TC TC TC TC TC TC TC TC TC TC TC TC TC T	29	2	TC
Contig7897	TC TC TC TC TC TC TC TC TC TC TC TC TC TC T	29	2	TC
Contig6500	TC TC TC TC TC TC TC TC TC TC TC TC TC TC T	29	2	TC
Contig5148	TC TC TC TC TC TC TC TC TC TC TC TC TC TC T	29	2	TC
Contig6131	AG AG AG AG AG AG AG AG AG AG AG AG AG AG AG	30	2	AG
Contig3421	AG AG AG AG AG AG AG AG AG AG AG AG AG AG AG	30	2	AG
Contig7302	CA CA CA CA CA CA CA CA CA CA CA CA CA CA CA	30	2	CA
Contig7583	CT CT CT CT CT CT CT CT CT CT CT CT CT CT CT	30	2	CT
CT986682	AG AG AG AG AG AG AG AG AG AG AG AG AG AG AG AG	32	2	AG
Contig7091	TC TC TC TC TC TC TC TC TC TC TC TC TC TC TC TC	32	2	TC
Contig6931	TC TC TC TC TC TC TC TC TC TC TC TC TC TC TC TC	32	2	TC
Contig6843	TC TC TC TC TC TC TC TC TC TC TC TC TC TC TC TC	32	2	TC
AJ627861	TC TC TC TC TC TC TC TC TC TC TC TC TC TC TC TC T	33	2	TC
CT981104	AG AG AG AG AG AG AG AG AG AG AG AG AG AG AG AG AG	34	2	AG
Contig6836	AT AT AT AT AT AT AT AT AT AT AT AT AT AT AT AT AT	34	2	AT
Contig6552	CT CT CT CT CT CT CT CT CT CT CT CT CT CT CT CT CT C	35	2	CT
Contig3695	GA GA GA GA GA GA GA GA GA GA GA GA GA GA GA GA GA G	35	2	GA
AJ627723	TC TC TC TC TC TC TC TC TC TC TC TC TC TC TC TC TC T	35	2	TC
Contig2892	AG AG AG AG AG AG AG AG AG AG AG AG AG AG AG AG AG AG A	37	2	AG
CT980071	CT CT CT CT CT CT CT CT CT CT CT CT CT CT CT CT CT CT CT	38	2	CT
CT986650	TC TC TC TC TC TC TC TC TC TC TC TC TC TC TC TC TC TC TC	38	2	TC
Contig7173	TC TC TC TC TC TC TC TC TC TC TC TC TC TC TC TC TC TC TC TC TC T	43	2	TC
Contig7302	TC TC TC TC TC TC TC TC TC TC TC TC TC TC TC TC TC TC TC TC TC TC	44	2	TC
Contig2894	CT CT CT CT CT CT CT CT CT CT CT CT CT CT CT CT CT CT CT CT CT CT C	45	2	CT
CT980470	AT AT AT AT AT AT AT AT AT AT AT AT AT AT AT AT AT AT AT AT AT AT AT AT	48	2	AT
Contig33	CT CT CT CT CT CT CT CT CT CT CT CT CT CT CT CT CT CT CT CT CT CT CT CT CT CT CT CT CT CT CT CT CT CT CT CT CT CT CT CT C	81	2	CT
CT985726	AAG AAG AAG AAG	12	3	AAG
CT983017	AAG AAG AAG AAG	12	3	AAG
Contig7490	AAG AAG AAG AAG	12	3	AAG
Contig6374	AAG AAG AAG AAG	12	3	AAG
Contig5295	AAG AAG AAG AAG	12	3	AAG
Contig5288	AAG AAG AAG AAG	12	3	AAG
Contig5176	AAG AAG AAG AAG	12	3	AAG
Contig4877	AAG AAG AAG AAG	12	3	AAG
Contig4236	AAG AAG AAG AAG	12	3	AAG
Contig4045	AAG AAG AAG AAG	12	3	AAG
Contig3457	AAG AAG AAG AAG	12	3	AAG
Contig2800	AAG AAG AAG AAG	12	3	AAG
Contig7370	AAT AAT AAT AAT	12	3	AAT
Contig6632	AAT AAT AAT AAT	12	3	AAT
CT985314	ACA ACA ACA ACA	12	3	ACA
Contig4829	AGA AGA AGA AGA	12	3	AGA
CT981477	AGC AGC AGC AGC	12	3	AGC
DR410082	AGG AGG AGG AGG	12	3	AGG
Contig7871	AGG AGG AGG AGG	12	3	AGG
Contig6827	AGG AGG AGG AGG	12	3	AGG
CT984991	ATG ATG ATG ATG	12	3	ATG
Contig7278	CAC CAC CAC CAC	12	3	CAC
CT984195	CAG CAG CAG CAG	12	3	CAG
CT985065	CAG CAG CAG CAG	12	3	CAG
Contig7406	CAG CAG CAG CAG	12	3	CAG
Contig6172	CCA CCA CCA CCA	12	3	CCA
Contig3277	CCA CCA CCA CCA	12	3	CCA
CT987188	CCG CCG CCG CCG	12	3	CCG
Contig7292	CCG CCG CCG CCG	12	3	CCG
CT988166	CCT CCT CCT CCT	12	3	CCT
Contig6960	CCT CCT CCT CCT	12	3	CCT
Contig5038	CGA CGA CGA CGA	12	3	CGA
CT987252	CGG CGG CGG CGG	12	3	CGG
Contig6147	CGG CGG CGG CGG	12	3	CGG
Contig3569	CGG CGG CGG CGG	12	3	CGG
Contig6366	CTC CTC CTC CTC	12	3	CTC
Contig3569	CTC CTC CTC CTC	12	3	CTC
CT981648	CTG CTG CTG CTG	12	3	CTG
CT982157	CTG CTG CTG CTG	12	3	CTG
Contig7480	CTG CTG CTG CTG	12	3	CTG
CT983330	CTT CTT CTT CTT	12	3	CTT
Contig7604	CTT CTT CTT CTT	12	3	CTT
Contig6879	CTT CTT CTT CTT	12	3	CTT
Contig3355	CTT CTT CTT CTT	12	3	CTT
CT985305	GAA GAA GAA GAA	12	3	GAA
Contig6807	GAA GAA GAA GAA	12	3	GAA
Contig6650	GAA GAA GAA GAA	12	3	GAA
Contig5341	GAA GAA GAA GAA	12	3	GAA
Contig3056	GAA GAA GAA GAA	12	3	GAA
Contig2792	GAC GAC GAC GAC	12	3	GAC
CT983556	GCA GCA GCA GCA	12	3	GCA
CT985065	GCA GCA GCA GCA	12	3	GCA
AJ627837	GCA GCA GCA GCA	12	3	GCA
Contig7406	GCA GCA GCA GCA	12	3	GCA
CT984051	GCC GCC GCC GCC	12	3	GCC
CT984990	GCG GCG GCG GCG	12	3	GCG
Contig7646	GCG GCG GCG GCG	12	3	GCG
Contig7886	GCT GCT GCT GCT	12	3	GCT
Contig5239	GCT GCT GCT GCT	12	3	GCT
CT986778	GGC GGC GGC GGC	12	3	GGC
CT980810	GGC GGC GGC GGC	12	3	GGC
Contig5441	GGC GGC GGC GGC	12	3	GGC
Contig5150	GGC GGC GGC GGC	12	3	GGC
CT982413	GGT GGT GGT GGT	12	3	GGT
Contig4371	GGT GGT GGT GGT	12	3	GGT
Contig4070	GGT GGT GGT GGT	12	3	GGT
CT984829	GTC GTC GTC GTC	12	3	GTC
CT983020	GTG GTG GTG GTG	12	3	GTG
Contig6681	TCT TCT TCT TCT	12	3	TCT
Contig3701	TCT TCT TCT TCT	12	3	TCT
Contig5972	TGA TGA TGA TGA	12	3	TGA
Contig4822	TGA TGA TGA TGA	12	3	TGA
Contig3458	TGA TGA TGA TGA	12	3	TGA
Contig3135	TGA TGA TGA TGA	12	3	TGA
DR409917	TGC TGC TGC TGC	12	3	TGC
Contig6040	TGC TGC TGC TGC	12	3	TGC
Contig5190	TGG TGG TGG TGG	12	3	TGG
Contig7607	TGT TGT TGT TGT	12	3	TGT
Contig6375	TGT TGT TGT TGT	12	3	TGT
CT982391	TTC TTC TTC TTC	12	3	TTC
CT986264	TTC TTC TTC TTC	12	3	TTC
Contig7404	TTC TTC TTC TTC	12	3	TTC
Contig2800	TTC TTC TTC TTC	12	3	TTC
AJ627650	AAG AAG AAG AAG A	13	3	AAG
Contig7560	AAG AAG AAG AAG A	13	3	AAG
Contig6751	AAG AAG AAG AAG A	13	3	AAG
Contig2806	AAG AAG AAG AAG A	13	3	AAG
Contig7372	ACG ACG ACG ACG A	13	3	ACG
Contig7508	AGA AGA AGA AGA A	13	3	AGA
Contig3385	AGA AGA AGA AGA A	13	3	AGA
Contig4506	CAC CAC CAC CAC C	13	3	CAC
Contig6897	CAG CAG CAG CAG C	13	3	CAG
Contig6166	CAG CAG CAG CAG C	13	3	CAG
Contig5252	CAG CAG CAG CAG C	13	3	CAG
Contig4236	CAG CAG CAG CAG C	13	3	CAG
Contig6908	CCA CCA CCA CCA C	13	3	CCA
CT986367	CCG CCG CCG CCG C	13	3	CCG
Contig7354	CCT CCT CCT CCT C	13	3	CCT
Contig6498	CGC CGC CGC CGC C	13	3	CGC
Contig3134	CGC CGC CGC CGC C	13	3	CGC
Contig5965	CTC CTC CTC CTC C	13	3	CTC
Contig5267	CTG CTG CTG CTG C	13	3	CTG
Contig5111	CTG CTG CTG CTG C	13	3	CTG
CT986259	CTT CTT CTT CTT C	13	3	CTT
CT980071	CTT CTT CTT CTT C	13	3	CTT
CT984370	CTT CTT CTT CTT C	13	3	CTT
Contig7785	CTT CTT CTT CTT C	13	3	CTT
Contig6381	CTT CTT CTT CTT C	13	3	CTT
Contig4692	CTT CTT CTT CTT C	13	3	CTT
Contig4334	CTT CTT CTT CTT C	13	3	CTT
Contig7787	GAA GAA GAA GAA G	13	3	GAA
Contig7383	GAA GAA GAA GAA G	13	3	GAA
Contig4040	GAA GAA GAA GAA G	13	3	GAA
Contig7786	GAC GAC GAC GAC G	13	3	GAC
CT981263	GAT GAT GAT GAT G	13	3	GAT
CT985065	GAT GAT GAT GAT G	13	3	GAT
Contig7444	GAT GAT GAT GAT G	13	3	GAT
Contig7406	GAT GAT GAT GAT G	13	3	GAT
Contig6195	GAT GAT GAT GAT G	13	3	GAT
Contig6684	GCA GCA GCA GCA G	13	3	GCA
Contig6497	GCC GCC GCC GCC G	13	3	GCC
Contig7622	GCG GCG GCG GCG G	13	3	GCG
Contig7060	GCG GCG GCG GCG G	13	3	GCG
Contig5803	GCG GCG GCG GCG G	13	3	GCG
CT986430	GGA GGA GGA GGA G	13	3	GGA
Contig6399	GGA GGA GGA GGA G	13	3	GGA
Contig6861	GGC GGC GGC GGC G	13	3	GGC
Contig3368	GGC GGC GGC GGC G	13	3	GGC
Contig5645	GTT GTT GTT GTT G	13	3	GTT
Contig6691	TAT TAT TAT TAT T	13	3	TAT
Contig3408	TCC TCC TCC TCC T	13	3	TCC
DR410076	TCT TCT TCT TCT T	13	3	TCT
Contig6228	TCT TCT TCT TCT T	13	3	TCT
Contig6363	TGA TGA TGA TGA T	13	3	TGA
Contig3460	TTC TTC TTC TTC T	13	3	TTC
CT985443	AAG AAG AAG AAG AA	14	3	AAG
Contig6483	AAG AAG AAG AAG AA	14	3	AAG
CT985739	AAT AAT AAT AAT AA	14	3	AAT
Contig7871	AGA AGA AGA AGA AG	14	3	AGA
Contig6174	AGA AGA AGA AGA AG	14	3	AGA
Contig4830	AGA AGA AGA AGA AG	14	3	AGA
Contig4411	AGC AGC AGC AGC AG	14	3	AGC
CT984396	ATG ATG ATG ATG AT	14	3	ATG
Contig7166	ATG ATG ATG ATG AT	14	3	ATG
Contig4653	CAC CAC CAC CAC CA	14	3	CAC
Contig3669	CAC CAC CAC CAC CA	14	3	CAC
AJ627801	CAG CAG CAG CAG CA	14	3	CAG
Contig7014	CAG CAG CAG CAG CA	14	3	CAG
Contig5835	CAG CAG CAG CAG CA	14	3	CAG
Contig2894	CAT CAT CAT CAT CA	14	3	CAT
CT981899	CCG CCG CCG CCG CC	14	3	CCG
Contig7586	CCG CCG CCG CCG CC	14	3	CCG
Contig7292	CCG CCG CCG CCG CC	14	3	CCG
Contig5965	CCT CCT CCT CCT CC	14	3	CCT
Contig5073	CGC CGC CGC CGC CG	14	3	CGC
CT988166	CTT CTT CTT CTT CT	14	3	CTT
Contig7855	CTT CTT CTT CTT CT	14	3	CTT
CT986592	GAA GAA GAA GAA GA	14	3	GAA
Contig7670	GAA GAA GAA GAA GA	14	3	GAA
Contig7184	GAA GAA GAA GAA GA	14	3	GAA
Contig7387	GAC GAC GAC GAC GA	14	3	GAC
Contig5769	GAC GAC GAC GAC GA	14	3	GAC
Contig4471	GAC GAC GAC GAC GA	14	3	GAC
Contig4471	GAC GAC GAC GAC GA	14	3	GAC
CT987386	GAT GAT GAT GAT GA	14	3	GAT
CT985305	GAT GAT GAT GAT GA	14	3	GAT
Contig6273	GAT GAT GAT GAT GA	14	3	GAT
Contig7410	GCG GCG GCG GCG GC	14	3	GCG
Contig6508	GCG GCG GCG GCG GC	14	3	GCG
Contig6437	GCG GCG GCG GCG GC	14	3	GCG
Contig3117	GGC GGC GGC GGC GG	14	3	GGC
Contig7476	TCC TCC TCC TCC TC	14	3	TCC
Contig4979	TCC TCC TCC TCC TC	14	3	TCC
CT986259	TCG TCG TCG TCG TC	14	3	TCG
CT982042	TCT TCT TCT TCT TC	14	3	TCT
Contig7531	TCT TCT TCT TCT TC	14	3	TCT
CT981015	TGA TGA TGA TGA TG	14	3	TGA
Contig7744	TGC TGC TGC TGC TG	14	3	TGC
DR409941	TGG TGG TGG TGG TG	14	3	TGG
Contig7178	TTA TTA TTA TTA TT	14	3	TTA
Contig7228	TTC TTC TTC TTC TT	14	3	TTC
Contig7828	TTG TTG TTG TTG TT	14	3	TTG
Contig7004	AAG AAG AAG AAG AAG	15	3	AAG
Contig4731	ATC ATC ATC ATC ATC	15	3	ATC
CT983612	CAA CAA CAA CAA CAA	15	3	CAA
Contig7817	CAA CAA CAA CAA CAA	15	3	CAA
Contig6927	CAA CAA CAA CAA CAA	15	3	CAA
Contig5252	CAC CAC CAC CAC CAC	15	3	CAC
CT981015	CCT CCT CCT CCT CCT	15	3	CCT
Contig7607	CCT CCT CCT CCT CCT	15	3	CCT
Contig4078	CTG CTG CTG CTG CTG	15	3	CTG
Contig6169	CTT CTT CTT CTT CTT	15	3	CTT
Contig3166	CTT CTT CTT CTT CTT	15	3	CTT
CT980810	GAA GAA GAA GAA GAA	15	3	GAA
Contig4537	GAA GAA GAA GAA GAA	15	3	GAA
CT982391	GAG GAG GAG GAG GAG	15	3	GAG
Contig7572	GAG GAG GAG GAG GAG	15	3	GAG
Contig7050	GAG GAG GAG GAG GAG	15	3	GAG
Contig6960	TCC TCC TCC TCC TCC	15	3	TCC
CT986952	TCT TCT TCT TCT TCT	15	3	TCT
Contig4692	TCT TCT TCT TCT TCT	15	3	TCT
DR409941	TGG TGG TGG TGG TGG	15	3	TGG
Contig7625	TTC TTC TTC TTC TTC	15	3	TTC
Contig6429	ATG ATG ATG ATG ATG A	16	3	ATG
Contig5148	CAC CAC CAC CAC CAC C	16	3	CAC
Contig3181	CAG CAG CAG CAG CAG C	16	3	CAG
Contig7314	CCT CCT CCT CCT CCT C	16	3	CCT
CT980358	CGC CGC CGC CGC CGC C	16	3	CGC
CT984857	CTC CTC CTC CTC CTC C	16	3	CTC
Contig6654	CTC CTC CTC CTC CTC C	16	3	CTC
Contig7133	GAA GAA GAA GAA GAA G	16	3	GAA
Contig7133	GAA GAA GAA GAA GAA G	16	3	GAA
Contig3948	GAA GAA GAA GAA GAA G	16	3	GAA
Contig4647	GAC GAC GAC GAC GAC G	16	3	GAC
CT987625	GAG GAG GAG GAG GAG G	16	3	GAG
Contig7528	GAT GAT GAT GAT GAT G	16	3	GAT
Contig3117	GCG GCG GCG GCG GCG G	16	3	GCG
Contig6623	GGC GGC GGC GGC GGC G	16	3	GGC
CT981373	TGA TGA TGA TGA TGA T	16	3	TGA
Contig6287	TGA TGA TGA TGA TGA T	16	3	TGA
Contig71	TGG TGG TGG TGG TGG T	16	3	TGG
CT987556	AAG AAG AAG AAG AAG AA	17	3	AAG
CT986414	ACG ACG ACG ACG ACG AC	17	3	ACG
Contig6747	AGC AGC AGC AGC AGC AG	17	3	AGC
CT981583	CCA CCA CCA CCA CCA CC	17	3	CCA
Contig7242	CCG CCG CCG CCG CCG CC	17	3	CCG
Contig4107	CGG CGG CGG CGG CGG CG	17	3	CGG
Contig5083	CTC CTC CTC CTC CTC CT	17	3	CTC
Contig3977	CTT CTT CTT CTT CTT CT	17	3	CTT
Contig4534	GAA GAA GAA GAA GAA GA	17	3	GAA
Contig6250	GAC GAC GAC GAC GAC GA	17	3	GAC
Contig3209	GAC GAC GAC GAC GAC GA	17	3	GAC
Contig6704	GAT GAT GAT GAT GAT GA	17	3	GAT
Contig7612	GCG GCG GCG GCG GCG GC	17	3	GCG
Contig6861	GCT GCT GCT GCT GCT GC	17	3	GCT
CT987892	GGC GGC GGC GGC GGC GG	17	3	GGC
CT982421	TCC TCC TCC TCC TCC TC	17	3	TCC
Contig7703	TCG TCG TCG TCG TCG TC	17	3	TCG
CT980943	TCT TCT TCT TCT TCT TC	17	3	TCT
Contig7091	TCT TCT TCT TCT TCT TC	17	3	TCT
CT981938	TGG TGG TGG TGG TGG TG	17	3	TGG
Contig6240	TGG TGG TGG TGG TGG TG	17	3	TGG
CT982503	TTC TTC TTC TTC TTC TT	17	3	TTC
Contig7048	TTC TTC TTC TTC TTC TT	17	3	TTC
Contig6586	ATT ATT ATT ATT ATT ATT	18	3	ATT
Contig6409	CAA CAA CAA CAA CAA CAA	18	3	CAA
Contig6533	CAG CAG CAG CAG CAG CAG	18	3	CAG
Contig3328	CAG CAG CAG CAG CAG CAG	18	3	CAG
Contig7405	CTC CTC CTC CTC CTC CTC	18	3	CTC
Contig6468	GAG GAG GAG GAG GAG GAG	18	3	GAG
CT986259	TCG TCG TCG TCG TCG TCG	18	3	TCG
Contig4692	TCG TCG TCG TCG TCG TCG	18	3	TCG
CT986300	TCT TCT TCT TCT TCT TCT	18	3	TCT
Contig6398	TGC TGC TGC TGC TGC TGC	18	3	TGC
Contig7221	TTC TTC TTC TTC TTC TTC	18	3	TTC
Contig6351	CCT CCT CCT CCT CCT CCT C	19	3	CCT
Contig7646	CGG CGG CGG CGG CGG CGG C	19	3	CGG
Contig3117	CGG CGG CGG CGG CGG CGG C	19	3	CGG
Contig5073	GAA GAA GAA GAA GAA GAA G	19	3	GAA
Contig4360	GAA GAA GAA GAA GAA GAA G	19	3	GAA
AJ627742	GAG GAG GAG GAG GAG GAG G	19	3	GAG
Contig7798	GAT GAT GAT GAT GAT GAT G	19	3	GAT
AJ627717	TGC TGC TGC TGC TGC TGC T	19	3	TGC
Contig7697	TTC TTC TTC TTC TTC TTC T	19	3	TTC
CT985522	AAG AAG AAG AAG AAG AAG AA	20	3	AAG
CT981204	CGC CGC CGC CGC CGC CGC CG	20	3	CGC
CT984990	CGG CGG CGG CGG CGG CGG CG	20	3	CGG
Contig6989	GAA GAA GAA GAA GAA GAA GA	20	3	GAA
Contig5038	GAA GAA GAA GAA GAA GAA GA	20	3	GAA
Contig6610	GAG GAG GAG GAG GAG GAG GA	20	3	GAG
Contig3114	TCC TCC TCC TCC TCC TCC TC	20	3	TCC
CT983808	CGC CGC CGC CGC CGC CGC CGC	21	3	CGC
Contig4144	CTC CTC CTC CTC CTC CTC CTC	21	3	CTC
Contig4136	GAT GAT GAT GAT GAT GAT GAT	21	3	GAT
Contig7242	GCC GCC GCC GCC GCC GCC GCC	21	3	GCC
Contig6499	AGC AGC AGC AGC AGC AGC AGC A	22	3	AGC
Contig56	GAA GAA GAA GAA GAA GAA GAA G	22	3	GAA
Contig4894	GAA GAA GAA GAA GAA GAA GAA G	22	3	GAA
Contig6861	GGA GGA GGA GGA GGA GGA GGA G	22	3	GGA
Contig3488	TCC TCC TCC TCC TCC TCC TCC T	22	3	TCC
Contig7084	ATT ATT ATT ATT ATT ATT ATT AT	23	3	ATT
Contig7312	CGA CGA CGA CGA CGA CGA CGA CG	23	3	CGA
Contig6162	CTT CTT CTT CTT CTT CTT CTT CT	23	3	CTT
Contig7595	GAA GAA GAA GAA GAA GAA GAA GA	23	3	GAA
Contig3280	TCC TCC TCC TCC TCC TCC TCC TC	23	3	TCC
Contig3321	TCT TCT TCT TCT TCT TCT TCT TC	23	3	TCT
CT981781	AGA AGA AGA AGA AGA AGA AGA AGA	24	3	AGA
Contig4811	CTG CTG CTG CTG CTG CTG CTG CTG	24	3	CTG
Contig7826	AGA AGA AGA AGA AGA AGA AGA AGA AG	26	3	AGA
Contig6579	GAA GAA GAA GAA GAA GAA GAA GAA GA	26	3	GAA
Contig3326	TCT TCT TCT TCT TCT TCT TCT TCT TC	26	3	TCT
Contig7255	CAG CAG CAG CAG CAG CAG CAG CAG CAG C	28	3	CAG
Contig7329	GGC GGC GGC GGC GGC GGC GGC GGC GGC G	28	3	GGC
Contig3458	CCT CCT CCT CCT CCT CCT CCT CCT CCT CC	29	3	CCT
Contig7647	AGA AGA AGA AGA AGA AGA AGA AGA AGA AGA AGA AGA AGA AGA AGA AG	47	3	AGA
Contig6036	ATA ATA ATA ATA ATA ATA ATA ATA ATA ATA ATA ATA ATA ATA ATA ATA ATA ATA ATA ATA ATA A	64	3	ATA
AJ627824	AAAG AAAG AAAG A	13	4	AAAG
Contig6086	AAGT AAGT AAGT A	13	4	AAGT
CT986549	AGAA AGAA AGAA A	13	4	AGAA
Contig70	AGAA AGAA AGAA A	13	4	AGAA
Contig7845	ATAG ATAG ATAG A	13	4	ATAG
Contig7836	ATAG ATAG ATAG A	13	4	ATAG
Contig7835	ATAG ATAG ATAG A	13	4	ATAG
Contig7829	ATAG ATAG ATAG A	13	4	ATAG
AJ627837	ATGG ATGG ATGG A	13	4	ATGG
CT981169	ATTC ATTC ATTC A	13	4	ATTC
Contig3348	CGTT CGTT CGTT C	13	4	CGTT
CT982536	CTCG CTCG CTCG C	13	4	CTCG
Contig6839	CTCG CTCG CTCG C	13	4	CTCG
Contig4128	CTCG CTCG CTCG C	13	4	CTCG
Contig6780	CTGT CTGT CTGT C	13	4	CTGT
CT984556	GAGG GAGG GAGG G	13	4	GAGG
Contig7373	GCTC GCTC GCTC G	13	4	GCTC
Contig7699	GGAA GGAA GGAA G	13	4	GGAA
Contig6902	GGCC GGCC GGCC G	13	4	GGCC
Contig5159	TCGC TCGC TCGC T	13	4	TCGC
Contig7773	TCTA TCTA TCTA T	13	4	TCTA
CT987338	TGCA TGCA TGCA T	13	4	TGCA
Contig4885	TTGC TTGC TTGC T	13	4	TTGC
Contig5965	TTGT TTGT TTGT T	13	4	TTGT
CT980359	TTTA TTTA TTTA T	13	4	TTTA
Contig7690	TTTA TTTA TTTA T	13	4	TTTA
AJ627837	TTTG TTTG TTTG T	13	4	TTTG
Contig4823	TTTG TTTG TTTG T	13	4	TTTG
Contig7306	AAAG AAAG AAAG AA	14	4	AAAG
Contig3090	AAAG AAAG AAAG AA	14	4	AAAG
Contig2892	AAAT AAAT AAAT AA	14	4	AAAT
CT987609	AATA AATA AATA AA	14	4	AATA
Contig7541	AATG AATG AATG AA	14	4	AATG
CT981938	ATAA ATAA ATAA AT	14	4	ATAA
Contig6418	TCCA TCCA TCCA TC	14	4	TCCA
Contig7856	TCTT TCTT TCTT TC	14	4	TCTT
Contig7104	TTAT TTAT TTAT TT	14	4	TTAT
CT986677	TTCT TTCT TTCT TT	14	4	TTCT
Contig7306	TTCT TTCT TTCT TT	14	4	TTCT
Contig4147	TTCT TTCT TTCT TT	14	4	TTCT
Contig5605	AAAT AAAT AAAT AAA	15	4	AAAT
CT985206	ATAC ATAC ATAC ATA	15	4	ATAC
CT983693	CCCT CCCT CCCT CCC	15	4	CCCT
Contig7283	CTCC CTCC CTCC CTC	15	4	CTCC
Contig5286	GGAA GGAA GGAA GGA	15	4	GGAA
Contig6354	TATC TATC TATC TAT	15	4	TATC
Contig7921	TGAG TGAG TGAG TGA	15	4	TGAG
CT986430	TTTC TTTC TTTC TTT	15	4	TTTC
CT983328	ATTG ATTG ATTG ATTG	16	4	ATTG
Contig6739	CCTC CCTC CCTC CCTC	16	4	CCTC
Contig5612	CGAG CGAG CGAG CGAG	16	4	CGAG
Contig7138	GACT GACT GACT GACT	16	4	GACT
Contig3162	GACT GACT GACT GACT	16	4	GACT
Contig7725	GCTA GCTA GCTA GCTA	16	4	GCTA
Contig7726	TAGC TAGC TAGC TAGC	16	4	TAGC
Contig6497	TGGG TGGG TGGG TGGG	16	4	TGGG
Contig7104	TTGA TTGA TTGA TTGA	16	4	TTGA
Contig7235	TAGA TAGA TAGA TAGA T	17	4	TAGA
CT986264	TTTA TTTA TTTA TTTA T	17	4	TTTA
CT986893	TTTC TTTC TTTC TTTC TTT	19	4	TTTC
Contig7390	TTTC TTTC TTTC TTTC TTT	19	4	TTTC
Contig7041	TTTC TTTC TTTC TTTC TTT	19	4	TTTC
Contig7090	AGGA AGGA AGGA AGGA AGGA	20	4	AGGA
Contig3332	GAGT GAGT GAGT GAGT GAGT	20	4	GAGT
Contig6259	GTCC GTCC GTCC GTCC GTCC G	21	4	GTCC
CT985926	TTTC TTTC TTTC TTTC TTTC TTTC TTT	27	4	TTTC
Contig6867	AATA AATA AATA AATA AATA AATA AATA A	29	4	AATA
CT988111	TATG TATG TATG TATG TATG TATG TATG TATG TATG TAT	39	4	TATG
CT984138	AAAAT AAAAT AAAAT	15	5	AAAAT
Contig6778	ATTTT ATTTT ATTTT	15	5	ATTTT
CT985158	CACTG CACTG CACTG	15	5	CACTG
Contig6546	CCATT CCATT CCATT	15	5	CCATT
CT980082	CTTTT CTTTT CTTTT	15	5	CTTTT
Contig7165	CTTTT CTTTT CTTTT	15	5	CTTTT
CT983253	GAGAG GAGAG GAGAG	15	5	GAGAG
Contig7365	GAGAG GAGAG GAGAG	15	5	GAGAG
Contig3695	GAGAG GAGAG GAGAG	15	5	GAGAG
Contig2806	GGGAG GGGAG GGGAG	15	5	GGGAG
Contig6371	GTATA GTATA GTATA	15	5	GTATA
Contig4296	TAAAA TAAAA TAAAA	15	5	TAAAA
Contig6767	TGATT TGATT TGATT	15	5	TGATT
CT987547	TTTCG TTTCG TTTCG	15	5	TTTCG
Contig7753	TTTCG TTTCG TTTCG	15	5	TTTCG
Contig3327	TTTCG TTTCG TTTCG	15	5	TTTCG
Contig6631	TTTTA TTTTA TTTTA	15	5	TTTTA
Contig6801	AAAGC AAAGC AAAGC A	16	5	AAAGC
Contig4471	GAAGC GAAGC GAAGC G	16	5	GAAGC
Contig6702	GGTTT GGTTT GGTTT G	16	5	GGTTT
Contig6678	TGTAC TGTAC TGTAC T	16	5	TGTAC
Contig6698	TTTTA TTTTA TTTTA T	16	5	TTTTA
CT981725	TTTTC TTTTC TTTTC T	16	5	TTTTC
CT983413	TTTTC TTTTC TTTTC T	16	5	TTTTC
Contig7030	TTTTC TTTTC TTTTC T	16	5	TTTTC
Contig2806	AAAAG AAAAG AAAAG AA	17	5	AAAAG
Contig5270	CGAAT CGAAT CGAAT CG	17	5	CGAAT
CT982217	CGTGT CGTGT CGTGT CG	17	5	CGTGT
CT985228	GTGGA GTGGA GTGGA GT	17	5	GTGGA
Contig7051	AGAAG AGAAG AGAAG AGA	18	5	AGAAG
Contig6438	TTTTC TTTTC TTTTC TTT	18	5	TTTTC
CT985174	CCCCT CCCCT CCCCT CCCC	19	5	CCCCT
Contig6161	ATGGG ATGGG ATGGG ATGGG	20	5	ATGGG
CT985629	CTTTT CTTTT CTTTT CTTTT	20	5	CTTTT
Contig7358	TGCTT TGCTT TGCTT TGCTT TG	22	5	TGCTT
Contig3669	TTTCT TTTCT TTTCT TTTCT TT	22	5	TTTCT
Contig5341	CTCTT CTCTT CTCTT CTCTT CTC	23	5	CTCTT
Contig6867	TTTTC TTTTC TTTTC TTTTC TTTT	24	5	TTTTC
Contig7856	TCTGG TCTGG TCTGG TCTGG TCTGG TCTGG T	31	5	TCTGG
Contig6841	CACGGG CACGGG CACGGG	18	6	CACGGG
Contig6967	CAGAAC CAGAAC CAGAAC	18	6	CAGAAC
Contig4979	CCGTCG CCGTCG CCGTCG	18	6	CCGTCG
CT980277	CGGCAC CGGCAC CGGCAC	18	6	CGGCAC
CT984649	GAAGTC GAAGTC GAAGTC	18	6	GAAGTC
Contig7446	GCTCCA GCTCCA GCTCCA	18	6	GCTCCA
Contig4785	GCTCCA GCTCCA GCTCCA	18	6	GCTCCA
Contig6339	GGTGCT GGTGCT GGTGCT	18	6	GGTGCT
Contig6585	TCTTCC TCTTCC TCTTCC	18	6	TCTTCC
Contig3355	TGCTTT TGCTTT TGCTTT	18	6	TGCTTT
Contig6936	TTTTTA TTTTTA TTTTTA	18	6	TTTTTA
Contig7170	AGAAGC AGAAGC AGAAGC A	19	6	AGAAGC
DR410089	AGAGAA AGAGAA AGAGAA A	19	6	AGAGAA
Contig5252	CAGCCT CAGCCT CAGCCT C	19	6	CAGCCT
Contig4099	CATCGC CATCGC CATCGC C	19	6	CATCGC
Contig7308	GAACGA GAACGA GAACGA G	19	6	GAACGA
CT984051	GCCACG GCCACG GCCACG G	19	6	GCCACG
Contig7170	TGCTTC TGCTTC TGCTTC T	19	6	TGCTTC
Contig7266	AAAATA AAAATA AAAATA AA	20	6	AAAATA
Contig3632	ATGGTC ATGGTC ATGGTC AT	20	6	ATGGTC
CT987625	GGCGGA GGCGGA GGCGGA GG	20	6	GGCGGA
CT981384	GGGAGA GGGAGA GGGAGA GG	20	6	GGGAGA
Contig6698	TCGTCT TCGTCT TCGTCT TC	20	6	TCGTCT
Contig7216	CAGAAG CAGAAG CAGAAG CAG	21	6	CAGAAG
Contig3517	TTATCA TTATCA TTATCA TTA	21	6	TTATCA
Contig6618	TTGGAT TTGGAT TTGGAT TTG	21	6	TTGGAT
DR410089	AAAAGA AAAAGA AAAAGA AAAA	22	6	AAAAGA
Contig6159	AAAATA AAAATA AAAATA AAAA	22	6	AAAATA
DR410033	AGCAAC AGCAAC AGCAAC AGCA	22	6	AGCAAC
Contig7213	CACCAG CACCAG CACCAG CACC	22	6	CACCAG
CT982536	GCCGGC GCCGGC GCCGGC GCCG	22	6	GCCGGC
CT983681	GCCGGC GCCGGC GCCGGC GCCG	22	6	GCCGGC
CT981104	TCATCT TCATCT TCATCT TCAT	22	6	TCATCT
CT989025	AAAAAT AAAAAT AAAAAT AAAAA	23	6	AAAAAT
Contig5	AGGAAA AGGAAA AGGAAA AGGAA	23	6	AGGAAA
Contig5485	CTCTCG CTCTCG CTCTCG CTCTC	23	6	CTCTCG
Contig6863	CTGCTC CTGCTC CTGCTC CTGCT	23	6	CTGCTC
Contig7725	GCTGCG GCTGCG GCTGCG GCTGC	23	6	GCTGCG
CT985739	TCCACT TCCACT TCCACT TCCAC	23	6	TCCACT
Contig3467	TCTCTG TCTCTG TCTCTG TCTCT	23	6	TCTCTG
Contig6544	GACGAG GACGAG GACGAG GACGAG	24	6	GACGAG
CT982479	CATCTT CATCTT CATCTT CATCTT C	25	6	CATCTT
Contig7726	AGCCGC AGCCGC AGCCGC AGCCGC AGC	27	6	AGCCGC
Contig6991	TTTTAT TTTTAT TTTTAT TTTTAT TTTT	28	6	TTTTAT
Contig6658	CGCAGC CGCAGC CGCAGC CGCAGC CGCAG	29	6	CGCAGC
Contig7501	TGCGAC TGCGAC TGCGAC TGCGAC TGCGA	29	6	TGCGAC
AJ627825	GAGGAA GAGGAA GAGGAA GAGGAA GAGGAA G	31	6	GAGGAA
Contig7154	CCAAAA CCAAAA CCAAAA CCAAAA CCAAAA CCA	33	6	CCAAAA
